# Supplementary material for: Discovery of the fourth mobile sulfonamide resistance gene
Source: Microbiome. 2017 Dec 15;5:160. doi: 10.1186/s40168-017-0379-y (PMC5732528; doi:10.1186/s40168-017-0379-y)
Supplement: Supplementary file 2 — List of known ARGs, categorized by different families of antibiotics, identified as gene cassettes in both samples. (XLSX 20 kb) [file 40168_2017_379_MOESM2_ESM.xlsx]

## Sheet: Aminoglycoside
Accession ID	description	RS_Petl	RS_pune	coverage	Copy count
gi|ABG72894.1|ARO:3002621	aadA24	TRUE	TRUE	80.3-100.0	5818
gi|AAF17880.1|ARO:3002605	aadA5	TRUE	TRUE	80.2-100.0	1312
gi|AAF27727.1|ARO:3002602	aadA2	TRUE	TRUE	80.3-100.0	1198
gi|AGL46466.1|ARO:3002548	AAC(6 )-IId	TRUE	TRUE	80.8-100.0	724
gi|ABD58917.1|ARO:3002615	aadA15	TRUE	TRUE	80.6-100.0	627
gi|ACL36604.1|ARO:3002546	AAC(6 )-Ib	TRUE	TRUE	87.5-100.0	601
gi|CAK12750.1|ARO:3002619	aadA22	TRUE	TRUE	81.0-100.0	246
gi|AAM92464.1|ARO:3002594	AAC(6 )-IIa	TRUE	TRUE	81.5-100.0	222
gi|AAN41439.1|ARO:3002608	aadA8	TRUE	TRUE	80.6-100.0	204
gi|YP_006142099.1|ARO:3002601	aadA	TRUE	TRUE	81.2-97.2	177
gi|AET15272.1|ARO:3003197	aadA25	TRUE	TRUE	84.0-100.0	149
gi|AAC14728.1|ARO:3002603	aadA3	TRUE	TRUE	81.0-100.0	101
gi|YP_009081591.1|ARO:3002613	aadA13	TRUE	TRUE	80.4-100.0	84
gi|ACK43806.1|ARO:3002617	aadA17	TRUE	TRUE	85.2-100.0	79
gi|BAD00739.1|ARO:3002607	aadA7	TRUE	TRUE	98.5-100.0	72
gi|AAA26550.1|ARO:3002546	AAC(6 )-Ib	TRUE	TRUE	82.6-100.0	71
gi|CAH10847.1|ARO:3002620	aadA23	TRUE	TRUE	80.3-100.0	28
gi|AAV32840.1|ARO:3002611	aadA11	TRUE	TRUE	81.0-100.0	25
gi|AAN34365.1|ARO:3002604	aadA4	TRUE	TRUE	93.1-100.0	25
gi|CAA28209.1|ARO:3000230	ANT(2 )-Ia	TRUE	TRUE	100.0-100.0	24
gi|CAJ32504.1|ARO:3002606	aadA6	TRUE	TRUE	100.0-100.0	17
gi|ACJ47200.1|ARO:3002612	aadA12	TRUE	TRUE	80.6-100.0	15
gi|ACL37342.1|ARO:3002592	AAC(6 )-Ib-Hangzhou	FALSE	TRUE	86.0-95.9	7
gi|AAC64365.1|ARO:3000230	ANT(2 )-Ia	TRUE	TRUE	81.9-100.0	7
gi|AAR21614.1|ARO:3002529	AAC(3)-Id	FALSE	TRUE	97.5-100.0	5
gi|ACS44715.1|ARO:3002576	AAC(6 )-Ib3	TRUE	TRUE	100.0-100.0	4
gi|ADH03009.1|ARO:3000317	AAC(1)	FALSE	TRUE	100.0-100.0	2
gi|AAX54878.1|ARO:3002546	AAC(6 )-Ib	FALSE	TRUE	100.0-100.0	2
gi|ABU55430.1|ARO:3002591	AAC(6 )-Ib-Suzhou	TRUE	FALSE	100.0-100.0	1
gi|AAL38577.1|ARO:3002577	AAC(6 )-Ib4	FALSE	TRUE	100.0-100.0	1
gi|YP_724467.1|ARO:3002879	linG	FALSE	TRUE	87.9-87.9	1
gi|AAN41403.1|ARO:3002582	AAC(6 )-Ib11	TRUE	FALSE	100.0-100.0	1

## Sheet: Betalactamase
Accession ID	description	RS_Petl	RS_pune	coverage	Copy count
gi|AAR97270.1|ARO:3002334	GES-5	TRUE	TRUE	80.1-100.0	4820
gi|AAK58421.1|ARO:3002331	GES-2	TRUE	TRUE	80.1-100.0	1898
gi|AAG45720.1|ARO:3001405	OXA-10	TRUE	TRUE	80.5-100.0	1417
gi|CAL85435.1|ARO:3001439	OXA-101	TRUE	TRUE	80.5-100.0	1197
gi|ADE59428.1|ARO:3002241	CARB-2	TRUE	TRUE	80.2-100.0	974
gi|AAF27723.1|ARO:3002330	GES-1	TRUE	TRUE	82.6-100.0	381
gi|CAP69660.1|ARO:3001811	OXA-129	TRUE	TRUE	80.1-100.0	334
gi|ADC91899.1|ARO:3002343	GES-14	TRUE	TRUE	80.8-100.0	154
gi|AET05998.1|ARO:3001399	OXA-4	TRUE	TRUE	100.0-100.0	134
gi|AAC09012.1|ARO:3002243	CARB-4	TRUE	TRUE	82.6-100.0	133
gi|CAA71699.2|ARO:3001416	OXA-21	TRUE	TRUE	82.2-100.0	130
gi|CAA29443.1|ARO:3001397	OXA-2	TRUE	TRUE	99.6-100.0	116
gi|CAA41211.1|ARO:3001400	OXA-5	TRUE	TRUE	80.1-100.0	115
gi|AAB19430.2|ARO:3002242	CARB-3	TRUE	TRUE	80.3-100.0	114
gi|AAK49460.1|ARO:3001429	OXA-35	TRUE	TRUE	80.5-100.0	113
gi|AAP69225.1|ARO:3001781	OXA-47	TRUE	TRUE	99.6-100.0	83
gi|AAC15074.1|ARO:3001412	OXA-17	TRUE	TRUE	80.2-100.0	71
gi|AAP22974.1|ARO:3002336	GES-7	TRUE	TRUE	91.6-100.0	58
gi|AAR97271.1|ARO:3002335	GES-6	TRUE	TRUE	88.9-100.0	58
gi|BAP75641.1|ARO:3002353	GES-24	TRUE	TRUE	80.1-100.0	56
gi|ACZ54536.1|ARO:3002342	GES-13	TRUE	TRUE	80.8-100.0	45
gi|ACN85419.1|ARO:3001804	OXA-145	TRUE	TRUE	81.1-100.0	32
gi|AGC92784.1|ARO:3000848	DIM-1	TRUE	FALSE	90.0-100.0	30
gi|ACS44714.1|ARO:3002340	GES-11	TRUE	TRUE	85.0-100.0	29
gi|AAK15582.1|ARO:3001428	OXA-34	TRUE	TRUE	80.2-100.0	26
gi|AFP97030.1|ARO:3001797	OXA-46	TRUE	TRUE	85.3-100.0	23
gi|AAG23871.1|ARO:3001427	OXA-33	TRUE	TRUE	80.5-100.0	22
gi|ABR10840.1|ARO:3002272	VIM-2	TRUE	FALSE	93.2-100.0	16
gi|AAK96394.1|ARO:3002240	CARB-1	FALSE	TRUE	84.4-92.0	11
gi|AEZ05108.1|ARO:3002349	GES-20	TRUE	TRUE	80.8-100.0	11
gi|AEO92079.1|ARO:3001483	OXA-205	TRUE	TRUE	82.3-100.0	11
gi|AAP22374.1|ARO:3002248	CARB-9	TRUE	FALSE	80.9-100.0	9
gi|AAY43207.1|ARO:3002338	GES-9	TRUE	TRUE	100.0-100.0	7
gi|AAG24866.1|ARO:3001430	OXA-36	TRUE	TRUE	84.6-98.4	6
gi|AJP67510.1|ARO:3003181	GES-26	TRUE	TRUE	80.8-100.0	6
gi|AIA58911.1|ARO:3001396	OXA-1	TRUE	TRUE	100.0-100.0	5
gi|AGR55864.1|ARO:3001793	OXA-320	TRUE	TRUE	100.0-100.0	4
gi|AAC41449.1|ARO:3001398	OXA-3	TRUE	TRUE	96.7-96.7	2
gi|ADJ94120.1|ARO:3002345	GES-16	FALSE	TRUE	80.8-100.0	2
gi|BAD06399.1|ARO:3002332	GES-3	FALSE	TRUE	100.0-100.0	2
gi|AAR32651.1|ARO:3001795	OXA-56	FALSE	TRUE	100.0-100.0	1
gi|ACO72579.1|ARO:3001801	OXA-147	FALSE	TRUE	83.8-83.8	1
gi|ACZ98826.1|ARO:3002344	GES-15	FALSE	TRUE	92.7-92.7	1
gi|CCE94500.1|ARO:3001502	OXA-256	TRUE	FALSE	100.0-100.0	1

## Sheet: Other
	Trimethoprim
Accession ID	description	RS_Petl	RS_pune	coverage	Copy count
gi|ABG91835.1|ARO:3002860	dfrA17	TRUE	TRUE	90.4-100.0	26
gi|AHB39758.1|ARO:3003013	dfrA15	TRUE	TRUE	80.3-100.0	652
gi|AHW42429.1|ARO:3002858	dfrA12	TRUE	FALSE	100.0-100.0	10
gi|FAA00064.1|ARO:3003021	dfrB2	TRUE	TRUE	83.3-100.0	455
gi|CAX16467.1|ARO:3003018	dfrA22	TRUE	FALSE	100.0-100.0	1
gi|ACR57831.1|ARO:3003022	dfrB3	TRUE	TRUE	80.8-100.0	214
gi|ACS44716.1|ARO:3002862	dfrA7	TRUE	TRUE	86.6-100.0	69
gi|ABB89122.1|ARO:3002861	dfrA5	TRUE	TRUE	86.6-100.0	71
	Chloramphenicol
Accession ID	description	RS_Petl	RS_pune	coverage	Copy count
gi|CAD31707.1|ARO:3002691	cmlA	TRUE	TRUE	85.6-90.8	3
gi|ABV26704.1|ARO:3002676	catB3	TRUE	TRUE	83.8-100.0	255
gi|AAO15535.1|ARO:3002693	cmlA1	TRUE	TRUE	80.7-100.0	19
gi|AAF61918.1|ARO:3002680	catB8	TRUE	TRUE	82.4-100.0	21
gi|AAM77075.1|ARO:3002695	cmlA5	TRUE	TRUE	80.9-100.0	86
gi|AAM27273.1|ARO:3002680	catB8	FALSE	TRUE	100.0-100.0	1
gi|CAD31710.1|ARO:3002675	catB2	TRUE	TRUE	100.0-100.0	5
gi|AAB60004.2|ARO:3002693	cmlA1	FALSE	TRUE	99.5-99.5	1
	Rifampin
Accession ID	description	RS_Petl	RS_pune	coverage	Copy count
gi|AAC64366.1|ARO:3002847	arr-2	TRUE	TRUE	80.7-100.0	409
gi|ACD56151.1|ARO:3002848	arr-3	TRUE	TRUE	81.3-100.0	581
gi|AGC29882.1|ARO:3002853	arr-8	TRUE	TRUE	99.3-100.0	5
	Macrolide
Accession ID	description	RS_Petl	RS_pune	coverage	Copy count
gi|AAZ91706.1|ARO:3000361	EreA	TRUE	TRUE	86.2-100.0	20
gi|AAC78336.1|ARO:3002826	EreA2	TRUE	FALSE	80.6-100.0	17
gi|YP_724476.1|ARO:3003109	msrE	FALSE	TRUE	90.6-99.4	3
	Fluoroquinolones
Accession ID	description	RS_Petl	RS_pune	coverage	Copy count
gi|ACC54440.2|ARO:3002799	QnrVC1	TRUE	FALSE	99.5-100.0	3
	Sulfonamide
Accession ID	description	RS_Petl	RS_pune	coverage	Copy count
gi|AAL59753.1|ARO:3000412	sul2	TRUE	FALSE	100.0-100.0	2
gi|AEJ33969.1|ARO:3000410	sul1	TRUE	TRUE	99.6-100.0	4
