# Supplementary material for: Discovery of the fourth mobile sulfonamide resistance gene
Source: Microbiome. 2017 Dec 15;5:160. doi: 10.1186/s40168-017-0379-y (PMC5732528; doi:10.1186/s40168-017-0379-y)
Supplement: Supplementary file 3 — List of putative novel ARGs. (XLSX 110 kb) [file 40168_2017_379_MOESM3_ESM.xlsx]

## Sheet: Sheet1
ORF INFO				CARD DATABASE				NCBI NON-REDUNDANT PROTEIN DATABASE
seqid	proid	sample	primers	Protein ID	Identity(%)	Coverage(%)	Description	Protein ID	identity(%)	Coverage(%)	Description	copy number
47623	941	Rs_PETL	HS458-HS459	gi|AET15272.1|ARO:3003197	92	100	aadA25	CHQ04724.1	92	99.2958	aminoglycoside resistance protein [Salmonella enterica subsp. enterica serovar Typhi]	10
82000	69725	Rs_PETL	HS458-HS459	gi|YP_006142099.1|ARO:3002601	82	85.4938	aadA	AJW77604.1	99	100	AadA1, partial [Salmonella enterica subsp. enterica serovar Typhi]	6
51831	9345	Rs_PETL	HS458-HS459	gi|ABG72894.1|ARO:3002621	94	100	aadA24	EGU95425.1	94	100	streptomycin 3-adenylyltransferase [Escherichia coli MS 79-10]	6
59940	25561	Rs_PETL	HS458-HS459	gi|AAZ91706.1|ARO:3000361	93	100	EreA	KMX30148.1	98	100	hypothetical protein SL85_05503 [Klebsiella pneumoniae]	6
200299	390954	Rs_Pune	HS458-HS459	gi|YP_006142099.1|ARO:3002601	87	60.8025	aadA	ACR67086.1	99	99.4975	aminoglycoside-3-adenyltransferase, partial [Klebsiella pneumoniae]	5
126686	238047	Rs_Pune	HS458-HS459	gi|ABG91835.1|ARO:3002860	92	100	dfrA17	WP_032084013.1	99	100	MULTISPECIES: trimethoprim-resistant dihydrofolate reductase DfrA32 [Gammaproteobacteria]	5
55672	16919	Rs_PETL	HS458-HS459	gi|YP_006142099.1|ARO:3002601	86	80.5556	aadA	AJW77604.1	99	94.386	AadA1, partial [Salmonella enterica subsp. enterica serovar Typhi]	4
84318	74372	Rs_PETL	HS458-HS459	gi|ACL36604.1|ARO:3002546	93	70.1087	AAC(6 )-Ib	ALV74709.1	84	22.5641	aminoglycoside adenylyltransferase (plasmid) [Acinetobacter johnsonii XBB1]	3
91545	88679	Rs_PETL	HS458-HS459	gi|YP_006142099.1|ARO:3002601	91	82.716	aadA	AEG64741.1	94	100	aminoglycoside adenyltransferase, partial [Escherichia coli]	3
84318	74372	Rs_PETL	HS458-HS459	gi|ACL36604.1|ARO:3002546	93	70.1087	AAC(6 )-Ib	WP_032424459.1	94	97.7273	aminoglycoside adenylyltransferase, partial [Klebsiella pneumoniae]	3
84318	74372	Rs_PETL	HS458-HS459	gi|ACL36604.1|ARO:3002546	93	70.1087	AAC(6 )-Ib	ALV74709.1	100	36.4103	aminoglycoside adenylyltransferase (plasmid) [Acinetobacter johnsonii XBB1]	3
78979	63787	Rs_PETL	HS458-HS459	gi|YP_009081591.1|ARO:3002613	94	100	aadA13	AJW77604.1	89	99.6491	AadA1, partial [Salmonella enterica subsp. enterica serovar Typhi]	2
43499	187118	Rs_PETL	HS458-HS459	gi|YP_006142099.1|ARO:3002601	88	65.7407	aadA	AEB52076.1	90	44.403	aminoglycoside adenyltransferase, partial [Salmonella enterica subsp. enterica serovar Oslo]	2
7376	122376	Rs_PETL	HS458-HS459	gi|AGL46466.1|ARO:3002548	93	100	AAC(6 )-IId	AGY30801.1	90	100	putative aminoglycoside 6-N-acetyltransferase [uncultured bacterium]	2
5574	700006	Rs_PETL	HS458-HS459	gi|ABD58917.1|ARO:3002615	91	98.4791	aadA15	AJW77604.1	93	99.2982	AadA1, partial [Salmonella enterica subsp. enterica serovar Typhi]	2
82856	71400	Rs_PETL	HS458-HS459	gi|AAF27727.1|ARO:3002602	91	86.1004	aadA2	AIP98297.1	94	86.1004	aminoglycoside-3-adenylyltransferase [Acinetobacter sp. NF120117(CD6)]	2
92693	90999	Rs_PETL	HS458-HS459	gi|YP_006142099.1|ARO:3002601	81	85.4938	aadA	AJW77604.1	99	98.2456	AadA1, partial [Salmonella enterica subsp. enterica serovar Typhi]	2
79019	63860	Rs_PETL	HS458-HS459	gi|YP_006142099.1|ARO:3002601	82	85.1852	aadA	WP_015056580.1	99	97.5352	ANT(3) family aminoglycoside nucleotidyltransferase [Salmonella enterica]	2
19559	144275	Rs_PETL	HS458-HS459	gi|YP_006142099.1|ARO:3002601	86	80.5556	aadA	AJW77604.1	99	95.4386	AadA1, partial [Salmonella enterica subsp. enterica serovar Typhi]	2
43499	187118	Rs_PETL	HS458-HS459	gi|YP_006142099.1|ARO:3002601	88	65.7407	aadA	ACI23388.1	99	99.0698	aminoglycoside adenylyltransferase type A1, partial [Escherichia coli]	2
85211	76092	Rs_PETL	HS458-HS459	gi|ABG49324.1|ARO:3002609	65	69.5652	aadA9	WP_059338917.1	100	98.9418	adenylyltransferase, partial [Escherichia coli]	2
3194	114845	Rs_PETL	HS458-HS459	gi|ABB89122.1|ARO:3002861	75	100	dfrA5	ACB41762.1	100	100	dihydrofolate reductase, partial [Klebsiella pneumoniae]	2
48730	3167	Rs_PETL	HS458-HS459	gi|AAZ91706.1|ARO:3000361	92	85.9606	EreA	AGO57983.1	92	39.4366	macrolide resistance protein, partial [uncultured bacterium]	2
48730	3167	Rs_PETL	HS458-HS459	gi|AAZ91706.1|ARO:3000361	92	85.9606	EreA	SAY17771.1	92	99.1477	Erythromycin esterase [Klebsiella pneumoniae]	2
57423	20401	Rs_PETL	HS458-HS459	gi|NP_848167.1|ARO:3002675	85	100	catB2	WP_022958358.1	91	100	type B chloramphenicol O-acetyltransferase [Spongiibacter tropicus]	2
9008	125323	Rs_PETL	HS458-HS459	gi|AAK26252.2|ARO:3002583	65	98.4733	AAC(6 )-29a	WP_032490447.1	65	99.2063	aminoglycoside N-acetyltransferase AAC(6)-29 [uncultured bacterium]	1
163119	302954	Rs_Pune	HS458-HS459	gi|ABC17627.1|ARO:3002547	81	60.3015	AAC(6 )-Ib-cr	AIQ77717.1	81	79.4702	aminoglycoside-(6)-N-acetyltransferase AAC(6)-Ib, partial (plasmid) [Escherichia coli]	1
34419	170826	Rs_PETL	HS458-HS459	gi|AET15272.1|ARO:3003197	93	100	aadA25	AEG64741.1	91	100	aminoglycoside adenyltransferase, partial [Escherichia coli]	1
111210	210802	Rs_Pune	HS458-HS459	gi|ABD58917.1|ARO:3002615	94	100	aadA15	CHQ04724.1	91	100	aminoglycoside resistance protein [Salmonella enterica subsp. enterica serovar Typhi]	1
31391	165401	Rs_PETL	HS458-HS459	gi|AET15272.1|ARO:3003197	92	77.9468	aadA25	SAU31453.1	92	79.1506	aminoglycoside resistance protein [Klebsiella pneumoniae]	1
1061	110971	Rs_PETL	HS458-HS459	gi|AET15272.1|ARO:3003197	93	94.6768	aadA25	AJW77604.1	92	95.0877	AadA1, partial [Salmonella enterica subsp. enterica serovar Typhi]	1
60324	26367	Rs_PETL	HS458-HS459	gi|AAN41439.1|ARO:3002608	93	98.8593	aadA8	AJW77604.1	93	98.9474	AadA1, partial [Salmonella enterica subsp. enterica serovar Typhi]	1
86558	78742	Rs_PETL	HS458-HS459	gi|YP_006142099.1|ARO:3002601	93	62.963	aadA	AEG64741.1	93	71.5789	aminoglycoside adenyltransferase, partial [Escherichia coli]	1
6663	121062	Rs_PETL	HS458-HS459	gi|AET15272.1|ARO:3003197	94	75.2852	aadA25	AJW77604.1	94	77.193	AadA1, partial [Salmonella enterica subsp. enterica serovar Typhi]	1
81803	711596	Rs_PETL	HS458-HS459	gi|CAK55563.1|ARO:3002585	69	84.2391	AAC(6 )-31	WP_048256772.1	95	89.9371	AacA4 family aminoglycoside N(6)-acetyltransferase, partial [Klebsiella pneumoniae]	1
145922	271962	Rs_Pune	HS458-HS459	gi|YP_006142099.1|ARO:3002601	93	65.4321	aadA	ACI23388.1	95	98.6047	aminoglycoside adenylyltransferase type A1, partial [Escherichia coli]	1
81803	711596	Rs_PETL	HS458-HS459	gi|ACL36604.1|ARO:3002546	94	77.7174	AAC(6 )-Ib	WP_048256772.1	95	89.9371	AacA4 family aminoglycoside N(6)-acetyltransferase, partial [Klebsiella pneumoniae]	1
173556	327695	Rs_Pune	HS458-HS459	gi|ACL36604.1|ARO:3002546	94	84.7826	AAC(6 )-Ib	WP_048256772.1	95	98.1132	AacA4 family aminoglycoside N(6)-acetyltransferase, partial [Klebsiella pneumoniae]	1
98427	102614	Rs_PETL	HS458-HS459	gi|YP_009081591.1|ARO:3002613	94	99.6226	aadA13	WP_065786680.1	96	99.6198	ANT(3) family aminoglycoside nucleotidyltransferase [Escherichia coli]	1
104598	199156	Rs_Pune	HS458-HS459	gi|YP_006142099.1|ARO:3002601	86	80.2469	aadA	WP_015056580.1	98	96.831	ANT(3) family aminoglycoside nucleotidyltransferase [Salmonella enterica]	1
71672	49255	Rs_PETL	HS458-HS459	gi|YP_006142099.1|ARO:3002601	88	70.679	aadA	AEB52076.1	98	85.4478	aminoglycoside adenyltransferase, partial [Salmonella enterica subsp. enterica serovar Oslo]	1
197443	384150	Rs_Pune	HS458-HS459	gi|YP_006142099.1|ARO:3002601	88	67.5926	aadA	AEB52076.1	98	81.7164	aminoglycoside adenyltransferase, partial [Salmonella enterica subsp. enterica serovar Oslo]	1
95420	96469	Rs_PETL	HS458-HS459	gi|YP_006142099.1|ARO:3002601	89	75.9259	aadA	AEB52076.1	98	91.791	aminoglycoside adenyltransferase, partial [Salmonella enterica subsp. enterica serovar Oslo]	1
39254	179539	Rs_PETL	HS458-HS459	gi|ABG49324.1|ARO:3002609	65	68.8963	aadA9	WP_059338917.1	99	97.8836	adenylyltransferase, partial [Escherichia coli]	1
26838	157279	Rs_PETL	HS458-HS459	gi|YP_006142099.1|ARO:3002601	82	85.4938	aadA	AJW77604.1	99	97.5439	AadA1, partial [Salmonella enterica subsp. enterica serovar Typhi]	1
37166	175740	Rs_PETL	HS458-HS459	gi|YP_006142099.1|ARO:3002601	85	80.5556	aadA	AJW77604.1	99	94.0351	AadA1, partial [Salmonella enterica subsp. enterica serovar Typhi]	1
98615	102979	Rs_PETL	HS458-HS459	gi|YP_006142099.1|ARO:3002601	86	79.6296	aadA	AHC55313.1	99	93.2624	aminoglycoside adenyltransferase, partial [Staphylococcus aureus]	1
9982	127032	Rs_PETL	HS458-HS459	gi|YP_006142099.1|ARO:3002601	88	64.1975	aadA	ACI23388.1	99	96.7442	aminoglycoside adenylyltransferase type A1, partial [Escherichia coli]	1
44101	188235	Rs_PETL	HS458-HS459	gi|YP_006142099.1|ARO:3002601	88	66.0494	aadA	ACI23388.1	99	99.5349	aminoglycoside adenylyltransferase type A1, partial [Escherichia coli]	1
46203	191965	Rs_PETL	HS458-HS459	gi|YP_006142099.1|ARO:3002601	88	65.1235	aadA	ACI23388.1	99	98.1395	aminoglycoside adenylyltransferase type A1, partial [Escherichia coli]	1
91548	88684	Rs_PETL	HS458-HS459	gi|YP_006142099.1|ARO:3002601	88	69.1358	aadA	AEB52076.1	99	83.5821	aminoglycoside adenyltransferase, partial [Salmonella enterica subsp. enterica serovar Oslo]	1
193435	374620	Rs_Pune	HS458-HS459	gi|YP_006142099.1|ARO:3002601	88	66.0494	aadA	ACI23388.1	99	99.5349	aminoglycoside adenylyltransferase type A1, partial [Escherichia coli]	1
3049	114603	Rs_PETL	HS458-HS459	gi|YP_006142099.1|ARO:3002601	61	72.2222	aadA	WP_042027156.1	100	89.3162	aminoglycoside nucleotidyltransferase, partial [Escherichia coli]	1
9538	126276	Rs_PETL	HS458-HS459	gi|YP_006142099.1|ARO:3002601	61	69.4444	aadA	WP_042027156.1	100	84.188	aminoglycoside nucleotidyltransferase, partial [Escherichia coli]	1
19380	143946	Rs_PETL	HS458-HS459	gi|YP_006142099.1|ARO:3002601	61	72.5309	aadA	WP_042027156.1	100	89.3162	aminoglycoside nucleotidyltransferase, partial [Escherichia coli]	1
36140	173919	Rs_PETL	HS458-HS459	gi|YP_006142099.1|ARO:3002601	62	71.9136	aadA	WP_042027156.1	100	88.8889	aminoglycoside nucleotidyltransferase, partial [Escherichia coli]	1
40097	181035	Rs_PETL	HS458-HS459	gi|ABG49324.1|ARO:3002609	66	64.8829	aadA9	WP_059338917.1	100	91.5344	adenylyltransferase, partial [Escherichia coli]	1
65427	36677	Rs_PETL	HS458-HS459	gi|ABG49324.1|ARO:3002609	68	60.2007	aadA9	AKM38295.1	100	91.9075	Aminoglycoside adenyltransferase (plasmid) [Escherichia coli PCN061]	1
22905	150217	Rs_PETL	HS458-HS459	gi|CAL85435.1|ARO:3001439	92	93.985	OXA-101	WP_063860937.1	92	93.985	OXA-10 family class D beta-lactamase OXA-101 [Citrobacter freundii]	1
29115	161326	Rs_PETL	HS458-HS459	gi|AAG45720.1|ARO:3001405	92	73.6842	OXA-10	WP_058662443.1	92	73.6842	OXA-10 family class D beta-lactamase [Enterobacter hormaechei]	1
82819	711787	Rs_PETL	HS458-HS459	gi|AAP22374.1|ARO:3002248	91	100	CARB-9	WP_046267535.1	91	100	carb family carbenicillin-hydrolyzing class A beta-lactamase [Acinetobacter baumannii]	1
119679	225713	Rs_Pune	HS458-HS459	gi|AAK15582.1|ARO:3001428	83	92.2179	OXA-34	AFY12006.1	99	89.0977	OXA-2 like protein [Pseudomonas aeruginosa]	1
119679	225714	Rs_Pune	HS458-HS459	gi|AAG24866.1|ARO:3001430	86	97.561	OXA-36	AFY12006.1	100	95.8647	OXA-2 like protein [Pseudomonas aeruginosa]	1
125246	235530	Rs_Pune	HS458-HS459	gi|AAG24866.1|ARO:3001430	86	98.374	OXA-36	AFY12006.1	100	96.6165	OXA-2 like protein [Pseudomonas aeruginosa]	1
162502	301530	Rs_Pune	HS458-HS459	gi|AAB19430.2|ARO:3002242	94	100	CARB-3	BAE71359.1	94	100	beta-lactamase [Vibrio cholerae non-O1/non-O139]	1
186974	359343	Rs_Pune	HS458-HS459	gi|AAB19430.2|ARO:3002242	94	75.9868	CARB-3	BAE71359.1	95	77.8115	beta-lactamase [Vibrio cholerae non-O1/non-O139]	1
189549	365459	Rs_Pune	HS458-HS459	gi|AAC09012.1|ARO:3002243	94	79.1667	CARB-4	WP_032489168.1	94	79.1667	PSE family carbenicillin-hydrolyzing class A beta-lactamase CARB-4 [Pseudomonas aeruginosa]	1
195560	379682	Rs_Pune	HS458-HS459	gi|AAG24866.1|ARO:3001430	85	97.1545	OXA-36	AFY12006.1	99	95.4887	OXA-2 like protein [Pseudomonas aeruginosa]	1
21031	146912	Rs_PETL	HS458-HS459	gi|AHB39758.1|ARO:3003013	93	70.0637	dfrA15	ACI24748.1	92	89.4309	dihydrofolate reductase, partial [Salmonella enterica subsp. enterica serovar Newport]	1
37389	176137	Rs_PETL	HS458-HS459	gi|ADO00942.1|ARO:3003023	94	75.641	dfrB6	AAA72656.1	89	85.2941	dihydrofolate reductase [synthetic construct]	1
45028	189891	Rs_PETL	HS458-HS459	gi|AHB39758.1|ARO:3003013	91	100	dfrA15	WP_053764311.1	98	99.3671	trimethoprim-resistant dihydrofolate reductase DfrA [Citrobacter freundii]	1
83197	72094	Rs_PETL	HS458-HS459	gi|AHB39758.1|ARO:3003013	90	78.9809	dfrA15	WP_044786450.1	100	90.5109	trimethoprim-resistant dihydrofolate reductase DfrA, partial [Escherichia coli]	1
80397	66581	Rs_PETL	HS458-HS459	gi|ABV26705.1|ARO:3002849	79	100	arr-4	WP_063842214.1	86	100	NAD(+)--rifampin ADP-ribosyltransferase Arr-6 [Pseudomonas aeruginosa]	1
1699	699431	Rs_PETL	HS458-HS459	gi|AAZ91706.1|ARO:3000361	94	81.0345	EreA	SAY17771.1	88	94.0341	Erythromycin esterase [Klebsiella pneumoniae]	1
12642	131873	Rs_PETL	HS458-HS459	gi|AAC78336.1|ARO:3002826	94	82.1078	EreA2	SAY17771.1	94	95.1705	Erythromycin esterase [Klebsiella pneumoniae]	1
80342	711356	Rs_PETL	HS458-HS459	gi|AAM77075.1|ARO:3002695	94	77.8043	cmlA5	CAJ42282.1	94	77.8043	CmlA7, partial (plasmid) [Klebsiella pneumoniae]	1
44728	705313	Rs_PETL	MRG284- MRG285	gi|AET15272.1|ARO:3003197	92	100	aadA25	AEG64741.1	91	100	aminoglycoside adenyltransferase, partial [Escherichia coli]	1
24838	153704	Rs_PETL	MRG284- MRG285	gi|AAV32840.1|ARO:3002611	90	100	aadA11	AGY30805.1	92	100	putative aminoglycoside 3-adenylyltransferase [uncultured bacterium]	1
514	109980	Rs_PETL	MRG284- MRG285	gi|AET15272.1|ARO:3003197	92	100	aadA25	CHQ04724.1	92	98.2394	aminoglycoside resistance protein [Salmonella enterica subsp. enterica serovar Typhi]	1
76027	57942	Rs_PETL	MRG284- MRG285	gi|ABD58917.1|ARO:3002615	92	100	aadA15	AHC55312.1	93	99.6575	aminoglycoside adenyltransferase, partial [Staphylococcus aureus]	1
43232	186647	Rs_PETL	MRG284- MRG285	gi|AET15272.1|ARO:3003197	93	100	aadA25	AHC55312.1	93	99.3151	aminoglycoside adenyltransferase, partial [Staphylococcus aureus]	1
70993	709705	Rs_PETL	MRG284- MRG285	gi|CAD99015.1|ARO:3002611	94	70.7224	aadA11	CHQ04724.1	93	71.4789	aminoglycoside resistance protein [Salmonella enterica subsp. enterica serovar Typhi]	1
118800	717140	Rs_Pune	MRG284- MRG285	gi|AAV32840.1|ARO:3002611	92	100	aadA11	AGY30805.1	94	100	putative aminoglycoside 3-adenylyltransferase [uncultured bacterium]	1
198566	386828	Rs_Pune	MRG284- MRG285	gi|YP_006142099.1|ARO:3002601	84	89.5062	aadA	AHC55314.1	95	100	aminoglycoside adenyltransferase, partial [Staphylococcus aureus]	1
23001	150390	Rs_PETL	MRG284- MRG285	gi|YP_006142099.1|ARO:3002601	93	78.0864	aadA	WP_015059406.1	95	83.7209	ANT(3) family aminoglycoside nucleotidyltransferase [Salmonella enterica]	1
198566	386828	Rs_Pune	MRG284- MRG285	gi|ABG72894.1|ARO:3002621	93	98.8417	aadA24	AHC55314.1	95	100	aminoglycoside adenyltransferase, partial [Staphylococcus aureus]	1
23001	150390	Rs_PETL	MRG284- MRG285	gi|AET15272.1|ARO:3003197	94	81.3688	aadA25	WP_015059406.1	95	83.7209	ANT(3) family aminoglycoside nucleotidyltransferase [Salmonella enterica]	1
125751	236440	Rs_Pune	MRG284- MRG285	gi|AAV32840.1|ARO:3002611	94	92.0152	aadA11	WP_021529708.1	95	87.3646	ANT(3)-Ia family aminoglycoside nucleotidyltransferase AadA [Escherichia coli]	1
56826	19212	Rs_PETL	MRG284- MRG285	gi|YP_006142099.1|ARO:3002601	86	88.2716	aadA	AAU93764.1	96	99.0033	AadA [Integration vector pJK202]	1
95187	96030	Rs_PETL	MRG284- MRG285	gi|CAD99015.1|ARO:3002611	94	67.6806	aadA11	AIP98297.1	96	68.7259	aminoglycoside-3-adenylyltransferase [Acinetobacter sp. NF120117(CD6)]	1
106829	203079	Rs_Pune	MRG284- MRG285	gi|YP_006142099.1|ARO:3002601	94	84.8765	aadA	KDK40558.1	98	98.9831	hypothetical protein AF19_05317, partial [Klebsiella pneumoniae CHS 63]	1
144620	269695	Rs_Pune	MRG284- MRG285	gi|YP_006142099.1|ARO:3002601	94	84.5679	aadA	KDK40558.1	98	98.6441	hypothetical protein AF19_05317, partial [Klebsiella pneumoniae CHS 63]	1
14382	135004	Rs_PETL	MRG284- MRG285	gi|YP_006142099.1|ARO:3002601	61	80.2469	aadA	WP_000503573.1	99	94.2748	MULTISPECIES: ANT(3)-Ia family aminoglycoside nucleotidyltransferase AadA5 [Gammaproteobacteria]	1
8189	123841	Rs_PETL	MRG284- MRG285	gi|ABG49324.1|ARO:3002609	67	62.5418	aadA9	AKM38295.1	99	95.9538	Aminoglycoside adenyltransferase (plasmid) [Escherichia coli PCN061]	1
42068	184576	Rs_PETL	MRG284- MRG285	gi|YP_006142099.1|ARO:3002601	84	87.037	aadA	ANS53063.1	99	99.6564	aminoglycoside adenyltransferase, partial [Escherichia coli]	1
91203	713323	Rs_PETL	MRG284- MRG285	gi|YP_006142099.1|ARO:3002601	86	82.4074	aadA	AHC55312.1	99	94.863	aminoglycoside adenyltransferase, partial [Staphylococcus aureus]	1
33359	168921	Rs_PETL	MRG284- MRG285	gi|YP_006142099.1|ARO:3002601	87	83.3333	aadA	AHC55314.1	99	100	aminoglycoside adenyltransferase, partial [Staphylococcus aureus]	1
129949	243819	Rs_Pune	MRG284- MRG285	gi|YP_006142099.1|ARO:3002601	94	84.5679	aadA	KDK40558.1	99	98.6441	hypothetical protein AF19_05317, partial [Klebsiella pneumoniae CHS 63]	1
214051	423975	Rs_Pune	MRG284- MRG285	gi|ACL36604.1|ARO:3002546	94	88.587	AAC(6 )-Ib	WP_065772301.1	99	90.6433	AacA4 family aminoglycoside N(6)-acetyltransferase, partial [Klebsiella pneumoniae]	1
7827	123188	Rs_PETL	MRG284- MRG285	gi|YP_006142099.1|ARO:3002601	61	80.2469	aadA	WP_059329251.1	100	99.1736	adenylyltransferase, partial [Escherichia coli]	1
11988	130702	Rs_PETL	MRG284- MRG285	gi|YP_006142099.1|ARO:3002601	61	79.9383	aadA	WP_000503573.1	100	100	MULTISPECIES: ANT(3)-Ia family aminoglycoside nucleotidyltransferase AadA5 [Gammaproteobacteria]	1
14613	135410	Rs_PETL	MRG284- MRG285	gi|YP_006142099.1|ARO:3002601	61	80.2469	aadA	WP_059329251.1	100	98.3471	adenylyltransferase, partial [Escherichia coli]	1
26586	156835	Rs_PETL	MRG284- MRG285	gi|YP_006142099.1|ARO:3002601	61	80.2469	aadA	WP_059329251.1	100	100	adenylyltransferase, partial [Escherichia coli]	1
36901	175268	Rs_PETL	MRG284- MRG285	gi|YP_006142099.1|ARO:3002601	61	68.5185	aadA	WP_042027156.1	100	82.906	aminoglycoside nucleotidyltransferase, partial [Escherichia coli]	1
38121	177446	Rs_PETL	MRG284- MRG285	gi|YP_006142099.1|ARO:3002601	61	80.2469	aadA	WP_000503574.1	100	100	MULTISPECIES: ANT(3)-Ia family aminoglycoside nucleotidyltransferase AadA5 [Gammaproteobacteria]	1
39938	180761	Rs_PETL	MRG284- MRG285	gi|YP_006142099.1|ARO:3002601	61	80.5556	aadA	WP_059329251.1	100	98.7603	adenylyltransferase, partial [Escherichia coli]	1
41134	182908	Rs_PETL	MRG284- MRG285	gi|YP_006142099.1|ARO:3002601	61	80.2469	aadA	WP_000503573.1	100	100	MULTISPECIES: ANT(3)-Ia family aminoglycoside nucleotidyltransferase AadA5 [Gammaproteobacteria]	1
45809	191268	Rs_PETL	MRG284- MRG285	gi|YP_006142099.1|ARO:3002601	61	80.2469	aadA	WP_000503573.1	100	100	MULTISPECIES: ANT(3)-Ia family aminoglycoside nucleotidyltransferase AadA5 [Gammaproteobacteria]	1
47019	193457	Rs_PETL	MRG284- MRG285	gi|YP_006142099.1|ARO:3002601	61	79.9383	aadA	WP_000503573.1	100	100	MULTISPECIES: ANT(3)-Ia family aminoglycoside nucleotidyltransferase AadA5 [Gammaproteobacteria]	1
129864	243653	Rs_Pune	MRG284- MRG285	gi|YP_006142099.1|ARO:3002601	61	79.6296	aadA	WP_000503573.1	100	100	MULTISPECIES: ANT(3)-Ia family aminoglycoside nucleotidyltransferase AadA5 [Gammaproteobacteria]	1
32362	167132	Rs_PETL	MRG284- MRG285	gi|YP_006142099.1|ARO:3002601	62	75	aadA	WP_042027156.1	100	91.8803	aminoglycoside nucleotidyltransferase, partial [Escherichia coli]	1
42341	185071	Rs_PETL	MRG284- MRG285	gi|YP_006142099.1|ARO:3002601	62	82.4074	aadA	WP_000503573.1	100	100	MULTISPECIES: ANT(3)-Ia family aminoglycoside nucleotidyltransferase AadA5 [Gammaproteobacteria]	1
42393	185162	Rs_PETL	MRG284- MRG285	gi|YP_006142099.1|ARO:3002601	62	70.9877	aadA	WP_042027156.1	100	86.3248	aminoglycoside nucleotidyltransferase, partial [Escherichia coli]	1
10717	700695	Rs_PETL	MRG284- MRG285	gi|YP_006142099.1|ARO:3002601	63	84.2593	aadA	WP_059329251.1	100	97.9339	adenylyltransferase, partial [Escherichia coli]	1
37612	176535	Rs_PETL	MRG284- MRG285	gi|YP_006142099.1|ARO:3002601	63	73.1481	aadA	WP_042027156.1	100	89.3162	aminoglycoside nucleotidyltransferase, partial [Escherichia coli]	1
155220	288380	Rs_Pune	MRG284- MRG285	gi|YP_006142099.1|ARO:3002601	63	72.8395	aadA	WP_042027156.1	100	89.3162	aminoglycoside nucleotidyltransferase, partial [Escherichia coli]	1
6050	700049	Rs_PETL	MRG284- MRG285	gi|YP_006142099.1|ARO:3002601	64	87.963	aadA	WP_000503573.1	100	100	MULTISPECIES: ANT(3)-Ia family aminoglycoside nucleotidyltransferase AadA5 [Gammaproteobacteria]	1
114561	216725	Rs_Pune	MRG284- MRG285	gi|ABG49324.1|ARO:3002609	65	69.8997	aadA9	WP_059338917.1	100	100	adenylyltransferase, partial [Escherichia coli]	1
43514	187143	Rs_PETL	MRG284- MRG285	gi|ABG49324.1|ARO:3002609	66	65.2174	aadA9	WP_059338917.1	100	93.1217	adenylyltransferase, partial [Escherichia coli]	1
46127	191838	Rs_PETL	MRG284- MRG285	gi|ABG49324.1|ARO:3002609	67	63.8796	aadA9	WP_059338917.1	100	91.0053	adenylyltransferase, partial [Escherichia coli]	1
130153	244185	Rs_Pune	MRG284- MRG285	gi|YP_006142099.1|ARO:3002601	82	85.4938	aadA	AJW77604.1	100	100	AadA1, partial [Salmonella enterica subsp. enterica serovar Typhi]	1
187684	360964	Rs_Pune	MRG284- MRG285	gi|CAE48335.2|ARO:3002599	85	72.561	AAC(6 )-30/AAC(6 )-Ib	WP_047715654.1	100	100	MULTISPECIES: AAC(6)-Ib family aminoglycoside 6-N-acetyltransferase [Proteobacteria]	1
88561	82738	Rs_PETL	MRG284- MRG285	gi|YP_006142099.1|ARO:3002601	89	70.3704	aadA	ADU64772.1	100	73.0769	adenylyltransferase [Desulfurispirillum indicum S5]	1
22150	148866	Rs_PETL	MRG284- MRG285	gi|CAA41211.1|ARO:3001400	92	99.6255	OXA-5	WP_032488483.1	92	99.6255	oxacillin-hydrolyzing class D beta-lactamase OXA-5 [Pseudomonas aeruginosa]	1
104373	198759	Rs_Pune	MRG284- MRG285	gi|CAA53242.1|ARO:3001402	82	81.5789	OXA-7	WP_024437412.1	99	68.1102	class D beta-lactamase [Acinetobacter baumannii]	1
132725	718762	Rs_Pune	MRG284- MRG285	gi|AAG45720.1|ARO:3001405	93	99.2481	OXA-10	WP_000846390.1	93	99.2481	MULTISPECIES: oxacillin-hydrolyzing class D beta-lactamase OXA-10 [Gammaproteobacteria]	1
177949	728507	Rs_Pune	MRG284- MRG285	gi|CAL85435.1|ARO:3001439	94	100	OXA-101	WP_063860937.1	94	100	OXA-10 family class D beta-lactamase OXA-101 [Citrobacter freundii]	1
22709	149873	Rs_PETL	MRG284- MRG285	gi|AAN41433.1|ARO:3002864	75	95.8763	dfrB1	WP_010890144.1	100	100	MULTISPECIES: trimethoprim-resistant dihydrofolate reductase DfrB3 [Enterobacter]	1
94460	94563	Rs_PETL	MRG284- MRG285	gi|NP_848167.1|ARO:3002675	86	99.5238	catB2	WP_022958358.1	92	99.5238	type B chloramphenicol O-acetyltransferase [Spongiibacter tropicus]	1
47269	191	Rs_PETL	HS464-GCP2	gi|ADO00942.1|ARO:3003023	91	100	dfrB6	WP_063844482.1	100	100	trimethoprim-resistant dihydrofolate reductase DfrIIe [Pseudomonas aeruginosa]	2632
47171	6	Rs_PETL	HS464-GCP2	gi|YP_006142099.1|ARO:3002601	83	90.4321	aadA	AAU93764.1	99	100	AadA [Integration vector pJK202]	968
47765	1203	Rs_PETL	HS464-GCP2	gi|AHB39758.1|ARO:3003013	91	100	dfrA15	WP_053764311.1	100	99.3671	trimethoprim-resistant dihydrofolate reductase DfrA [Citrobacter freundii]	210
76802	59481	Rs_PETL	HS464-GCP2	gi|FAA00064.1|ARO:3003021	94	100	dfrB2	WP_015060228.1	94	100	trimethoprim-resistant dihydrofolate reductase DfrB2 [Escherichia coli]	95
47197	56	Rs_PETL	HS464-GCP2	gi|AET15272.1|ARO:3003197	92	100	aadA25	CHQ04724.1	92	100	aminoglycoside resistance protein [Salmonella enterica subsp. enterica serovar Typhi]	83
50357	6450	Rs_PETL	HS464-GCP2	gi|FAA00064.1|ARO:3003021	94	100	dfrB2	WP_015060228.1	94	100	trimethoprim-resistant dihydrofolate reductase DfrB2 [Escherichia coli]	42
49177	4071	Rs_PETL	HS464-GCP2	gi|ABG91835.1|ARO:3002860	92	100	dfrA17	AOW43001.1	100	100	dihydrofolate reductase [Klebsiella pneumoniae]	25
48468	2638	Rs_PETL	HS464-GCP2	gi|YP_006142099.1|ARO:3002601	85	87.6543	aadA	AAU93764.1	95	100	AadA [Integration vector pJK202]	23
51509	8700	Rs_PETL	HS464-GCP2	gi|ADO00942.1|ARO:3003023	90	83.3333	dfrB6	WP_063844482.1	100	83.3333	trimethoprim-resistant dihydrofolate reductase DfrIIe [Pseudomonas aeruginosa]	19
76609	59102	Rs_PETL	HS464-GCP2	gi|ADO00942.1|ARO:3003023	92	96.1538	dfrB6	WP_063844482.1	100	96.1538	trimethoprim-resistant dihydrofolate reductase DfrIIe [Pseudomonas aeruginosa]	18
47686	1060	Rs_PETL	HS464-GCP2	gi|YP_006142099.1|ARO:3002601	87	87.6543	aadA	WP_015059406.1	96	100	ANT(3) family aminoglycoside nucleotidyltransferase [Salmonella enterica]	16
47215	88	Rs_PETL	HS464-GCP2	gi|YP_006142099.1|ARO:3002601	85	87.6543	aadA	AAU93764.1	98	100	AadA [Integration vector pJK202]	16
48028	1730	Rs_PETL	HS464-GCP2	gi|ADO00942.1|ARO:3003023	89	98.7179	dfrB6	WP_063844482.1	98	98.7179	trimethoprim-resistant dihydrofolate reductase DfrIIe [Pseudomonas aeruginosa]	16
49257	4232	Rs_PETL	HS464-GCP2	gi|ADO00942.1|ARO:3003023	90	98.7179	dfrB6	WP_063844482.1	97	98.7179	trimethoprim-resistant dihydrofolate reductase DfrIIe [Pseudomonas aeruginosa]	16
59894	25479	Rs_PETL	HS464-GCP2	gi|YP_006142099.1|ARO:3002601	89	87.6543	aadA	EDR32758.1	92	100	streptomycin 3-adenylyltransferase [Yersinia pestis biovar Orientalis str. IP275]	15
59894	25479	Rs_PETL	HS464-GCP2	gi|AET15272.1|ARO:3003197	92	100	aadA25	EDR32758.1	92	100	streptomycin 3-adenylyltransferase [Yersinia pestis biovar Orientalis str. IP275]	15
55733	17041	Rs_PETL	HS464-GCP2	gi|ADO00942.1|ARO:3003023	90	98.7179	dfrB6	EHR70718.1	63	69.5122	R67 dihydrofolate reductase [Burkholderiales bacterium JOSHI_001]	14
55733	17041	Rs_PETL	HS464-GCP2	gi|ADO00942.1|ARO:3003023	90	98.7179	dfrB6	WP_063844482.1	100	98.7179	trimethoprim-resistant dihydrofolate reductase DfrIIe [Pseudomonas aeruginosa]	14
48905	3519	Rs_PETL	HS464-GCP2	gi|AHB39758.1|ARO:3003013	93	100	dfrA15	AAT37842.1	93	100	dihydrofolate reductase, partial [Vibrio cholerae]	13
61028	27767	Rs_PETL	HS464-GCP2	gi|ADO00942.1|ARO:3003023	91	93.5897	dfrB6	WP_063844482.1	100	93.5897	trimethoprim-resistant dihydrofolate reductase DfrIIe [Pseudomonas aeruginosa]	12
82729	71151	Rs_PETL	HS464-GCP2	gi|ADO00942.1|ARO:3003023	91	92.3077	dfrB6	WP_063844482.1	100	92.3077	trimethoprim-resistant dihydrofolate reductase DfrIIe [Pseudomonas aeruginosa]	12
50213	6174	Rs_PETL	HS464-GCP2	gi|YP_006142099.1|ARO:3002601	63	83.3333	aadA	WP_000503573.1	100	100	MULTISPECIES: ANT(3)-Ia family aminoglycoside nucleotidyltransferase AadA5 [Gammaproteobacteria]	11
86808	79273	Rs_PETL	HS464-GCP2	gi|ADO00942.1|ARO:3003023	91	89.7436	dfrB6	WP_063844482.1	100	89.7436	trimethoprim-resistant dihydrofolate reductase DfrIIe [Pseudomonas aeruginosa]	11
47912	1511	Rs_PETL	HS464-GCP2	gi|ADO00942.1|ARO:3003023	91	87.1795	dfrB6	WP_063844482.1	100	87.1795	trimethoprim-resistant dihydrofolate reductase DfrIIe [Pseudomonas aeruginosa]	10
57951	21498	Rs_PETL	HS464-GCP2	gi|YP_006142099.1|ARO:3002601	88	87.6543	aadA	WP_015059406.1	95	100	ANT(3) family aminoglycoside nucleotidyltransferase [Salmonella enterica]	9
90917	87441	Rs_PETL	HS464-GCP2	gi|ADO00942.1|ARO:3003023	92	97.4359	dfrB6	WP_063844482.1	100	97.4359	trimethoprim-resistant dihydrofolate reductase DfrIIe [Pseudomonas aeruginosa]	9
100793	107429	Rs_PETL	HS464-GCP2	gi|ADO00942.1|ARO:3003023	91	94.8718	dfrB6	WP_063844482.1	100	94.8718	trimethoprim-resistant dihydrofolate reductase DfrIIe [Pseudomonas aeruginosa]	9
47541	762	Rs_PETL	HS464-GCP2	gi|YP_006142099.1|ARO:3002601	87	87.6543	aadA	AAU93764.1	93	100	AadA [Integration vector pJK202]	8
47541	762	Rs_PETL	HS464-GCP2	gi|ABD58917.1|ARO:3002615	92	100	aadA15	AAU93764.1	93	100	AadA [Integration vector pJK202]	8
48123	1905	Rs_PETL	HS464-GCP2	gi|YP_006142099.1|ARO:3002601	90	90.4321	aadA	WP_015058969.1	96	100	ANT(3) family aminoglycoside nucleotidyltransferase [Escherichia coli]	8
62122	30078	Rs_PETL	HS464-GCP2	gi|YP_006142099.1|ARO:3002601	83	90.4321	aadA	AAU93764.1	99	99.0033	AadA [Integration vector pJK202]	8
50345	6426	Rs_PETL	HS464-GCP2	gi|AAG24866.1|ARO:3001430	86	98.374	OXA-36	AFY12006.1	100	100	OXA-2 like protein [Pseudomonas aeruginosa]	8
66412	38641	Rs_PETL	HS464-GCP2	gi|AAG45720.1|ARO:3001405	92	100	OXA-10	AMP48561.1	92	100	classD [uncultured bacterium]	8
50981	7648	Rs_PETL	HS464-GCP2	gi|ADO00942.1|ARO:3003023	91	85.8974	dfrB6	WP_063844482.1	100	85.8974	trimethoprim-resistant dihydrofolate reductase DfrIIe [Pseudomonas aeruginosa]	8
54940	15500	Rs_PETL	HS464-GCP2	gi|ADO00942.1|ARO:3003023	89	98.7179	dfrB6	WP_063844482.1	96	98.7179	trimethoprim-resistant dihydrofolate reductase DfrIIe [Pseudomonas aeruginosa]	8
55471	16534	Rs_PETL	HS464-GCP2	gi|AAN41433.1|ARO:3002864	79	96.9072	dfrB1	WP_063844482.1	98	100	trimethoprim-resistant dihydrofolate reductase DfrIIe [Pseudomonas aeruginosa]	8
55471	16534	Rs_PETL	HS464-GCP2	gi|ADO00942.1|ARO:3003023	89	100	dfrB6	WP_063844482.1	98	100	trimethoprim-resistant dihydrofolate reductase DfrIIe [Pseudomonas aeruginosa]	8
56091	17748	Rs_PETL	HS464-GCP2	gi|ADO00942.1|ARO:3003023	87	62.8205	dfrB6	WP_063844482.1	100	62.8205	trimethoprim-resistant dihydrofolate reductase DfrIIe [Pseudomonas aeruginosa]	8
60070	25837	Rs_PETL	HS464-GCP2	gi|ADO00942.1|ARO:3003023	88	92.3077	dfrB6	WP_063844482.1	97	92.3077	trimethoprim-resistant dihydrofolate reductase DfrIIe [Pseudomonas aeruginosa]	8
88698	83015	Rs_PETL	HS464-GCP2	gi|ADO00942.1|ARO:3003023	89	75.641	dfrB6	WP_063844482.1	100	75.641	trimethoprim-resistant dihydrofolate reductase DfrIIe [Pseudomonas aeruginosa]	8
71681	49267	Rs_PETL	HS464-GCP2	gi|YP_006142099.1|ARO:3002601	85	90.4321	aadA	WP_015058969.1	98	100	ANT(3) family aminoglycoside nucleotidyltransferase [Escherichia coli]	7
50024	5786	Rs_PETL	HS464-GCP2	gi|YP_006142099.1|ARO:3002601	82	90.4321	aadA	AAU93764.1	99	99.6678	AadA [Integration vector pJK202]	7
54907	15439	Rs_PETL	HS464-GCP2	gi|YP_006142099.1|ARO:3002601	82	90.4321	aadA	AAU93764.1	99	98.3389	AadA [Integration vector pJK202]	7
57279	20085	Rs_PETL	HS464-GCP2	gi|YP_006142099.1|ARO:3002601	84	90.4321	aadA	AAU93764.1	99	100	AadA [Integration vector pJK202]	7
47985	1653	Rs_PETL	HS464-GCP2	gi|ADO00942.1|ARO:3003023	90	78.2051	dfrB6	WP_063844482.1	100	78.2051	trimethoprim-resistant dihydrofolate reductase DfrIIe [Pseudomonas aeruginosa]	7
54231	14122	Rs_PETL	HS464-GCP2	gi|ADO00942.1|ARO:3003023	89	100	dfrB6	WP_063844482.1	98	100	trimethoprim-resistant dihydrofolate reductase DfrIIe [Pseudomonas aeruginosa]	7
54689	15022	Rs_PETL	HS464-GCP2	gi|YP_006142099.1|ARO:3002601	87	85.4938	aadA	AAU93764.1	99	97.01	AadA [Integration vector pJK202]	6
48813	3333	Rs_PETL	HS464-GCP2	gi|ADO00942.1|ARO:3003023	91	100	dfrB6	WP_063844482.1	100	100	trimethoprim-resistant dihydrofolate reductase DfrIIe [Pseudomonas aeruginosa]	6
53590	12852	Rs_PETL	HS464-GCP2	gi|ADO00942.1|ARO:3003023	90	80.7692	dfrB6	WP_063844482.1	100	80.7692	trimethoprim-resistant dihydrofolate reductase DfrIIe [Pseudomonas aeruginosa]	6
63756	33340	Rs_PETL	HS464-GCP2	gi|ADO00942.1|ARO:3003023	90	82.0513	dfrB6	WP_063844482.1	100	82.0513	trimethoprim-resistant dihydrofolate reductase DfrIIe [Pseudomonas aeruginosa]	6
77926	61690	Rs_PETL	HS464-GCP2	gi|ADO00942.1|ARO:3003023	89	71.7949	dfrB6	WP_063844482.1	100	71.7949	trimethoprim-resistant dihydrofolate reductase DfrIIe [Pseudomonas aeruginosa]	6
65642	37089	Rs_PETL	HS464-GCP2	gi|YP_006142099.1|ARO:3002601	86	86.7284	aadA	WP_015058969.1	88	99.6678	ANT(3) family aminoglycoside nucleotidyltransferase [Escherichia coli]	5
50122	5989	Rs_PETL	HS464-GCP2	gi|YP_006142099.1|ARO:3002601	85	90.4321	aadA	AAU93764.1	96	100	AadA [Integration vector pJK202]	5
50122	5989	Rs_PETL	HS464-GCP2	gi|ABG72894.1|ARO:3002621	94	98.8417	aadA24	AAU93764.1	96	100	AadA [Integration vector pJK202]	5
56738	19034	Rs_PETL	HS464-GCP2	gi|YP_006142099.1|ARO:3002601	85	87.6543	aadA	AAU93764.1	97	100	AadA [Integration vector pJK202]	5
51536	8754	Rs_PETL	HS464-GCP2	gi|YP_006142099.1|ARO:3002601	87	85.4938	aadA	AAU93764.1	99	95.6811	AadA [Integration vector pJK202]	5
61176	28088	Rs_PETL	HS464-GCP2	gi|YP_006142099.1|ARO:3002601	87	85.4938	aadA	AAU93764.1	99	96.0133	AadA [Integration vector pJK202]	5
96036	97729	Rs_PETL	HS464-GCP2	gi|YP_006142099.1|ARO:3002601	88	68.2099	aadA	AAU93764.1	99	73.4219	AadA [Integration vector pJK202]	5
64287	34436	Rs_PETL	HS464-GCP2	gi|FAA00064.1|ARO:3003021	94	100	dfrB2	WP_015060228.1	94	100	trimethoprim-resistant dihydrofolate reductase DfrB2 [Escherichia coli]	5
96682	99052	Rs_PETL	HS464-GCP2	gi|ADO00942.1|ARO:3003023	88	69.2308	dfrB6	WP_063844482.1	100	69.2308	trimethoprim-resistant dihydrofolate reductase DfrIIe [Pseudomonas aeruginosa]	5
48113	1889	Rs_PETL	HS464-GCP2	gi|ABV26705.1|ARO:3002849	79	99.3333	arr-4	WP_063842214.1	85	99.3333	NAD(+)--rifampin ADP-ribosyltransferase Arr-6 [Pseudomonas aeruginosa]	5
55948	17459	Rs_PETL	HS464-GCP2	gi|YP_006142099.1|ARO:3002601	87	87.6543	aadA	AAU93764.1	94	100	AadA [Integration vector pJK202]	4
55948	17459	Rs_PETL	HS464-GCP2	gi|ABD58917.1|ARO:3002615	93	100	aadA15	AAU93764.1	94	100	AadA [Integration vector pJK202]	4
48798	3303	Rs_PETL	HS464-GCP2	gi|YP_006142099.1|ARO:3002601	87	90.4321	aadA	WP_015058969.1	95	100	ANT(3) family aminoglycoside nucleotidyltransferase [Escherichia coli]	4
48798	3303	Rs_PETL	HS464-GCP2	gi|AAN41439.1|ARO:3002608	94	100	aadA8	WP_015058969.1	95	100	ANT(3) family aminoglycoside nucleotidyltransferase [Escherichia coli]	4
39416	179824	Rs_PETL	HS464-GCP2	gi|YP_006142099.1|ARO:3002601	84	85.4938	aadA	AJW77604.1	97	100	AadA1, partial [Salmonella enterica subsp. enterica serovar Typhi]	4
36744	174986	Rs_PETL	HS464-GCP2	gi|YP_006142099.1|ARO:3002601	81	85.1852	aadA	WP_015056580.1	99	100	ANT(3) family aminoglycoside nucleotidyltransferase [Salmonella enterica]	4
98649	103053	Rs_PETL	HS464-GCP2	gi|YP_006142099.1|ARO:3002601	83	94.1358	aadA	ADU64772.1	100	100	adenylyltransferase [Desulfurispirillum indicum S5]	4
90779	87175	Rs_PETL	HS464-GCP2	gi|YP_006142099.1|ARO:3002601	84	100	aadA	ADU64772.1	100	100	adenylyltransferase [Desulfurispirillum indicum S5]	4
121560	229063	Rs_Pune	HS464-GCP2	gi|CAL85435.1|ARO:3001439	92	100	OXA-101	WP_063860937.1	92	100	OXA-10 family class D beta-lactamase OXA-101 [Citrobacter freundii]	4
48171	2000	Rs_PETL	HS464-GCP2	gi|AHB39758.1|ARO:3003013	91	99.3631	dfrA15	WP_000777554.1	99	99.3631	MULTISPECIES: trimethoprim-resistant dihydrofolate reductase DfrA1 [Bacteria]	4
51453	8582	Rs_PETL	HS464-GCP2	gi|ADO00942.1|ARO:3003023	89	98.7179	dfrB6	WP_063844482.1	98	98.7179	trimethoprim-resistant dihydrofolate reductase DfrIIe [Pseudomonas aeruginosa]	4
52731	11107	Rs_PETL	HS464-GCP2	gi|ACR57831.1|ARO:3003022	92	98.7179	dfrB3	ALZ46148.1	92	98.7179	Dihydrofolate reductase type 2 (plasmid) [Pseudomonas putida]	4
62696	31225	Rs_PETL	HS464-GCP2	gi|AHB39758.1|ARO:3003013	91	100	dfrA15	WP_000777554.1	99	100	MULTISPECIES: trimethoprim-resistant dihydrofolate reductase DfrA1 [Bacteria]	4
81719	69183	Rs_PETL	HS464-GCP2	gi|AHB39758.1|ARO:3003013	75	100	dfrA15	ACB41762.1	94	100	dihydrofolate reductase, partial [Klebsiella pneumoniae]	4
199008	387873	Rs_Pune	HS464-GCP2	gi|ADO00942.1|ARO:3003023	89	73.0769	dfrB6	WP_063844482.1	100	73.0769	trimethoprim-resistant dihydrofolate reductase DfrIIe [Pseudomonas aeruginosa]	4
50185	6118	Rs_PETL	HS464-GCP2	gi|YP_006142099.1|ARO:3002601	84	90.4321	aadA	WP_015058969.1	95	100	ANT(3) family aminoglycoside nucleotidyltransferase [Escherichia coli]	3
61364	28501	Rs_PETL	HS464-GCP2	gi|YP_006142099.1|ARO:3002601	93	87.6543	aadA	EDR32758.1	95	100	streptomycin 3-adenylyltransferase [Yersinia pestis biovar Orientalis str. IP275]	3
50185	6118	Rs_PETL	HS464-GCP2	gi|ABG72894.1|ARO:3002621	94	100	aadA24	WP_015058969.1	95	100	ANT(3) family aminoglycoside nucleotidyltransferase [Escherichia coli]	3
59584	24816	Rs_PETL	HS464-GCP2	gi|YP_006142099.1|ARO:3002601	84	90.4321	aadA	AAU93764.1	97	100	AadA [Integration vector pJK202]	3
57323	20186	Rs_PETL	HS464-GCP2	gi|YP_006142099.1|ARO:3002601	85	87.6543	aadA	AAU93764.1	97	100	AadA [Integration vector pJK202]	3
54358	14382	Rs_PETL	HS464-GCP2	gi|YP_006142099.1|ARO:3002601	94	87.6543	aadA	EDR32758.1	98	100	streptomycin 3-adenylyltransferase [Yersinia pestis biovar Orientalis str. IP275]	3
51602	8891	Rs_PETL	HS464-GCP2	gi|YP_006142099.1|ARO:3002601	87	85.4938	aadA	AAU93764.1	99	92.691	AadA [Integration vector pJK202]	3
64362	34578	Rs_PETL	HS464-GCP2	gi|YP_006142099.1|ARO:3002601	89	81.1728	aadA	AAU93764.1	99	87.3754	AadA [Integration vector pJK202]	3
19095	701846	Rs_PETL	HS464-GCP2	gi|AAG45720.1|ARO:3001405	94	100	OXA-10	WP_000846390.1	94	100	MULTISPECIES: oxacillin-hydrolyzing class D beta-lactamase OXA-10 [Gammaproteobacteria]	3
67514	40934	Rs_PETL	HS464-GCP2	gi|AAG24866.1|ARO:3001430	86	98.374	OXA-36	AFY12006.1	100	100	OXA-2 like protein [Pseudomonas aeruginosa]	3
185906	356868	Rs_Pune	HS464-GCP2	gi|CAP69660.1|ARO:3001811	87	85.0187	OXA-129	WP_000846390.1	91	23.3083	MULTISPECIES: oxacillin-hydrolyzing class D beta-lactamase OXA-10 [Gammaproteobacteria]	3
185906	356868	Rs_Pune	HS464-GCP2	gi|CAP69660.1|ARO:3001811	87	85.0187	OXA-129	WP_032492122.1	87	85.0187	MULTISPECIES: class D beta-lactamase OXA-129 [Enterobacter cloacae complex]	3
54041	13746	Rs_PETL	HS464-GCP2	gi|ACR57831.1|ARO:3003022	79	100	dfrB3	WP_024167031.1	100	100	trimethoprim-resistant dihydrofolate reductase DfrB4 [Escherichia coli]	3
71875	49644	Rs_PETL	HS464-GCP2	gi|ADO00942.1|ARO:3003023	91	91.0256	dfrB6	WP_063844482.1	100	91.0256	trimethoprim-resistant dihydrofolate reductase DfrIIe [Pseudomonas aeruginosa]	3
82089	69917	Rs_PETL	HS464-GCP2	gi|ADO00942.1|ARO:3003023	90	98.7179	dfrB6	WP_063844482.1	100	98.7179	trimethoprim-resistant dihydrofolate reductase DfrIIe [Pseudomonas aeruginosa]	3
97468	100619	Rs_PETL	HS464-GCP2	gi|AHB39758.1|ARO:3003013	89	71.9745	dfrA15	WP_061738697.1	99	94.1667	trimethoprim-resistant dihydrofolate reductase DfrA1, partial [Salmonella enterica]	3
35475	172735	Rs_PETL	HS464-GCP2	gi|YP_006142099.1|ARO:3002601	81	86.7284	aadA	AAU93764.1	77	30.897	AadA [Integration vector pJK202]	2
39299	179613	Rs_PETL	HS464-GCP2	gi|CAA28209.1|ARO:3000230	68	70.6215	ANT(2 )-Ia	EJJ64046.1	81	94.7368	aminoglycoside resistance protein, partial [Klebsiella pneumoniae subsp. pneumoniae KPNIH9]	2
89685	713055	Rs_PETL	HS464-GCP2	gi|AAA88422.1|ARO:3002530	88	100	AAC(3)-Ib	OCO95380.1	91	100	AAC(3)-I family aminoglycoside 3-N-acetyltransferase [Serratia marcescens subsp. marcescens]	2
66290	38405	Rs_PETL	HS464-GCP2	gi|AET15272.1|ARO:3003197	92	100	aadA25	AEG64741.1	91	100	aminoglycoside adenyltransferase, partial [Escherichia coli]	2
47904	1497	Rs_PETL	HS464-GCP2	gi|YP_006142099.1|ARO:3002601	85	86.7284	aadA	AAU93764.1	92	99.6678	AadA [Integration vector pJK202]	2
64704	35286	Rs_PETL	HS464-GCP2	gi|ABD58917.1|ARO:3002615	92	100	aadA15	EGU95425.1	93	100	streptomycin 3-adenylyltransferase [Escherichia coli MS 79-10]	2
91271	88126	Rs_PETL	HS464-GCP2	gi|CAD99015.1|ARO:3002611	92	100	aadA11	WP_015056580.1	93	100	ANT(3) family aminoglycoside nucleotidyltransferase [Salmonella enterica]	2
39883	180662	Rs_PETL	HS464-GCP2	gi|ABG72894.1|ARO:3002621	94	100	aadA24	AHC55315.1	93	99.6429	aminoglycoside adenyltransferase, partial [Staphylococcus aureus]	2
52092	9851	Rs_PETL	HS464-GCP2	gi|YP_006142099.1|ARO:3002601	94	86.7284	aadA	EDR32758.1	93	99.6678	streptomycin 3-adenylyltransferase [Yersinia pestis biovar Orientalis str. IP275]	2
52092	9851	Rs_PETL	HS464-GCP2	gi|AAN41439.1|ARO:3002608	94	99.6198	aadA8	EDR32758.1	93	99.6678	streptomycin 3-adenylyltransferase [Yersinia pestis biovar Orientalis str. IP275]	2
93371	92336	Rs_PETL	HS464-GCP2	gi|YP_006142099.1|ARO:3002601	84	90.4321	aadA	WP_015058969.1	94	100	ANT(3) family aminoglycoside nucleotidyltransferase [Escherichia coli]	2
66931	39702	Rs_PETL	HS464-GCP2	gi|YP_006142099.1|ARO:3002601	88	87.6543	aadA	AAU93764.1	94	100	AadA [Integration vector pJK202]	2
58893	23405	Rs_PETL	HS464-GCP2	gi|YP_006142099.1|ARO:3002601	89	87.6543	aadA	AAU93764.1	94	96.6777	AadA [Integration vector pJK202]	2
69756	45485	Rs_PETL	HS464-GCP2	gi|YP_006142099.1|ARO:3002601	89	87.6543	aadA	WP_015058969.1	94	100	ANT(3) family aminoglycoside nucleotidyltransferase [Escherichia coli]	2
66931	39702	Rs_PETL	HS464-GCP2	gi|ABD58917.1|ARO:3002615	93	100	aadA15	AAU93764.1	94	100	AadA [Integration vector pJK202]	2
96336	98323	Rs_PETL	HS464-GCP2	gi|CAH10847.1|ARO:3002620	93	71.4286	aadA23	SAU31453.1	94	71.4286	aminoglycoside resistance protein [Klebsiella pneumoniae]	2
69756	45485	Rs_PETL	HS464-GCP2	gi|AET15272.1|ARO:3003197	94	100	aadA25	WP_015058969.1	94	100	ANT(3) family aminoglycoside nucleotidyltransferase [Escherichia coli]	2
70774	47519	Rs_PETL	HS464-GCP2	gi|AAA88422.1|ARO:3002530	94	87.5	AAC(3)-Ib	CRQ60998.1	94	100	putative acetyltransferase [Pseudomonas aeruginosa]	2
93371	92336	Rs_PETL	HS464-GCP2	gi|ABG72894.1|ARO:3002621	94	100	aadA24	WP_015058969.1	94	100	ANT(3) family aminoglycoside nucleotidyltransferase [Escherichia coli]	2
63639	708547	Rs_PETL	HS464-GCP2	gi|YP_006142099.1|ARO:3002601	85	86.7284	aadA	AAU93764.1	95	99.6678	AadA [Integration vector pJK202]	2
87657	80971	Rs_PETL	HS464-GCP2	gi|YP_006142099.1|ARO:3002601	88	87.6543	aadA	WP_015058969.1	95	100	ANT(3) family aminoglycoside nucleotidyltransferase [Escherichia coli]	2
63639	708547	Rs_PETL	HS464-GCP2	gi|ABD58917.1|ARO:3002615	92	99.6198	aadA15	AAU93764.1	95	99.6678	AadA [Integration vector pJK202]	2
42173	704980	Rs_PETL	HS464-GCP2	gi|ABG72894.1|ARO:3002621	94	98.4556	aadA24	AHC55313.1	95	99.6454	aminoglycoside adenyltransferase, partial [Staphylococcus aureus]	2
53612	12885	Rs_PETL	HS464-GCP2	gi|AAN41439.1|ARO:3002608	94	100	aadA8	AJW77604.1	95	100	AadA1, partial [Salmonella enterica subsp. enterica serovar Typhi]	2
87657	80971	Rs_PETL	HS464-GCP2	gi|ACK43806.1|ARO:3002617	94	100	aadA17	WP_015058969.1	95	100	ANT(3) family aminoglycoside nucleotidyltransferase [Escherichia coli]	2
49044	3818	Rs_PETL	HS464-GCP2	gi|YP_006142099.1|ARO:3002601	87	87.6543	aadA	AAU93764.1	96	100	AadA [Integration vector pJK202]	2
49044	3818	Rs_PETL	HS464-GCP2	gi|ABD58917.1|ARO:3002615	93	100	aadA15	AAU93764.1	96	100	AadA [Integration vector pJK202]	2
85945	77554	Rs_PETL	HS464-GCP2	gi|YP_006142099.1|ARO:3002601	85	90.4321	aadA	AAU93764.1	97	100	AadA [Integration vector pJK202]	2
73483	52928	Rs_PETL	HS464-GCP2	gi|YP_006142099.1|ARO:3002601	89	90.4321	aadA	WP_015058969.1	97	100	ANT(3) family aminoglycoside nucleotidyltransferase [Escherichia coli]	2
196973	383065	Rs_Pune	HS464-GCP2	gi|YP_006142099.1|ARO:3002601	92	87.6543	aadA	KDK40553.1	97	100	hypothetical protein AF17_00001, partial [Klebsiella pneumoniae CHS 61]	2
35475	172735	Rs_PETL	HS464-GCP2	gi|YP_006142099.1|ARO:3002601	81	86.7284	aadA	AHC55312.1	98	98.9726	aminoglycoside adenyltransferase, partial [Staphylococcus aureus]	2
93716	93039	Rs_PETL	HS464-GCP2	gi|YP_006142099.1|ARO:3002601	87	85.1852	aadA	AAU93764.1	98	93.6877	AadA [Integration vector pJK202]	2
81217	68211	Rs_PETL	HS464-GCP2	gi|YP_006142099.1|ARO:3002601	82	90.4321	aadA	AAU93764.1	99	97.3422	AadA [Integration vector pJK202]	2
92878	91362	Rs_PETL	HS464-GCP2	gi|YP_006142099.1|ARO:3002601	82	85.1852	aadA	WP_015056580.1	99	99.2958	ANT(3) family aminoglycoside nucleotidyltransferase [Salmonella enterica]	2
90199	86005	Rs_PETL	HS464-GCP2	gi|YP_006142099.1|ARO:3002601	87	60.1852	aadA	ACI23388.1	99	90.6977	aminoglycoside adenylyltransferase type A1, partial [Escherichia coli]	2
95106	95878	Rs_PETL	HS464-GCP2	gi|YP_006142099.1|ARO:3002601	88	69.4444	aadA	AAU93764.1	99	74.7508	AadA [Integration vector pJK202]	2
47658	1007	Rs_PETL	HS464-GCP2	gi|YP_006142099.1|ARO:3002601	89	62.963	aadA	AAU93764.1	99	68.1063	AadA [Integration vector pJK202]	2
49510	4735	Rs_PETL	HS464-GCP2	gi|YP_006142099.1|ARO:3002601	89	77.4691	aadA	AAU93764.1	99	83.3887	AadA [Integration vector pJK202]	2
65164	36168	Rs_PETL	HS464-GCP2	gi|YP_006142099.1|ARO:3002601	89	82.0988	aadA	AAU93764.1	99	88.0399	AadA [Integration vector pJK202]	2
84399	74522	Rs_PETL	HS464-GCP2	gi|YP_006142099.1|ARO:3002601	89	71.9136	aadA	AAU93764.1	99	77.4086	AadA [Integration vector pJK202]	2
82905	71495	Rs_PETL	HS464-GCP2	gi|YP_006142099.1|ARO:3002601	84	99.0741	aadA	ADU64772.1	100	100	adenylyltransferase [Desulfurispirillum indicum S5]	2
197411	384081	Rs_Pune	HS464-GCP2	gi|YP_006142099.1|ARO:3002601	89	75	aadA	AAU93764.1	100	80.7309	AadA [Integration vector pJK202]	2
71190	709728	Rs_PETL	HS464-GCP2	gi|AAK58421.1|ARO:3002331	90	63.7631	GES-2	AHB11189.1	90	69.3182	beta-lactamase GES, partial [Pseudomonas aeruginosa]	2
71190	709728	Rs_PETL	HS464-GCP2	gi|AAK58421.1|ARO:3002331	90	63.7631	GES-2	WP_045912044.1	93	32.0557	class A extended-spectrum beta-lactamase GES-2 [Enterobacter cloacae]	2
199512	389063	Rs_Pune	HS464-GCP2	gi|AAG24866.1|ARO:3001430	69	63.4146	OXA-36	AFR43756.1	69	62.9032	beta-lactamase (plasmid) [uncultured bacterium]	2
199512	389063	Rs_Pune	HS464-GCP2	gi|AAG24866.1|ARO:3001430	69	63.4146	OXA-36	AFR43756.1	72	23.3871	beta-lactamase (plasmid) [uncultured bacterium]	2
15632	137227	Rs_PETL	HS464-GCP2	gi|AAD01867.1|ARO:3002875	74	71.2418	dfrE	OGN44201.1	86	45.2632	thymidylate synthase [Caulobacterales bacterium RIFCSPHIGHO2_01_FULL_70_19]	2
15632	137227	Rs_PETL	HS464-GCP2	gi|AAD01867.1|ARO:3002875	74	71.2418	dfrE	OGN44201.1	100	16.4912	thymidylate synthase [Caulobacterales bacterium RIFCSPHIGHO2_01_FULL_70_19]	2
47563	821	Rs_PETL	HS464-GCP2	gi|ADO00942.1|ARO:3003023	86	65.3846	dfrB6	WP_063844482.1	98	65.3846	trimethoprim-resistant dihydrofolate reductase DfrIIe [Pseudomonas aeruginosa]	2
53362	12416	Rs_PETL	HS464-GCP2	gi|FAA00064.1|ARO:3003021	93	100	dfrB2	WP_015060228.1	93	100	trimethoprim-resistant dihydrofolate reductase DfrB2 [Escherichia coli]	2
61209	28160	Rs_PETL	HS464-GCP2	gi|ADO00942.1|ARO:3003023	89	100	dfrB6	WP_063844482.1	98	100	trimethoprim-resistant dihydrofolate reductase DfrIIe [Pseudomonas aeruginosa]	2
61432	28661	Rs_PETL	HS464-GCP2	gi|ACR57831.1|ARO:3003022	90	98.7179	dfrB3	WP_063844482.1	92	98.7179	trimethoprim-resistant dihydrofolate reductase DfrIIe [Pseudomonas aeruginosa]	2
64674	35223	Rs_PETL	HS464-GCP2	gi|FAA00064.1|ARO:3003021	93	98.7179	dfrB2	WP_063844477.1	93	98.7179	trimethoprim-resistant dihydrofolate reductase DfrB2 [Pseudomonas aeruginosa]	2
67693	41303	Rs_PETL	HS464-GCP2	gi|ADO00942.1|ARO:3003023	88	91.0256	dfrB6	AAA72656.1	89	85.2941	dihydrofolate reductase [synthetic construct]	2
67693	41303	Rs_PETL	HS464-GCP2	gi|ADO00942.1|ARO:3003023	94	75.641	dfrB6	AAA72656.1	89	85.2941	dihydrofolate reductase [synthetic construct]	2
67693	41303	Rs_PETL	HS464-GCP2	gi|ADO00942.1|ARO:3003023	88	91.0256	dfrB6	WP_063844482.1	97	91.0256	trimethoprim-resistant dihydrofolate reductase DfrIIe [Pseudomonas aeruginosa]	2
67693	41303	Rs_PETL	HS464-GCP2	gi|ADO00942.1|ARO:3003023	94	75.641	dfrB6	WP_063844482.1	97	91.0256	trimethoprim-resistant dihydrofolate reductase DfrIIe [Pseudomonas aeruginosa]	2
69348	44671	Rs_PETL	HS464-GCP2	gi|ADO00942.1|ARO:3003023	91	100	dfrB6	WP_063844482.1	96	100	trimethoprim-resistant dihydrofolate reductase DfrIIe [Pseudomonas aeruginosa]	2
69534	45044	Rs_PETL	HS464-GCP2	gi|ACR57831.1|ARO:3003022	89	100	dfrB3	WP_063844482.1	93	98.7179	trimethoprim-resistant dihydrofolate reductase DfrIIe [Pseudomonas aeruginosa]	2
71511	48943	Rs_PETL	HS464-GCP2	gi|ADO00942.1|ARO:3003023	90	98.7179	dfrB6	WP_063844482.1	98	98.7179	trimethoprim-resistant dihydrofolate reductase DfrIIe [Pseudomonas aeruginosa]	2
75828	57555	Rs_PETL	HS464-GCP2	gi|ADO00942.1|ARO:3003023	90	96.1538	dfrB6	WP_063844482.1	100	96.1538	trimethoprim-resistant dihydrofolate reductase DfrIIe [Pseudomonas aeruginosa]	2
77411	60657	Rs_PETL	HS464-GCP2	gi|ADO00942.1|ARO:3003023	89	88.4615	dfrB6	WP_063844482.1	98	88.4615	trimethoprim-resistant dihydrofolate reductase DfrIIe [Pseudomonas aeruginosa]	2
82962	71624	Rs_PETL	HS464-GCP2	gi|FAA00064.1|ARO:3003021	94	100	dfrB2	WP_063844477.1	94	100	trimethoprim-resistant dihydrofolate reductase DfrB2 [Pseudomonas aeruginosa]	2
84161	74069	Rs_PETL	HS464-GCP2	gi|ADO00942.1|ARO:3003023	90	98.7179	dfrB6	WP_063844482.1	100	98.7179	trimethoprim-resistant dihydrofolate reductase DfrIIe [Pseudomonas aeruginosa]	2
91144	87892	Rs_PETL	HS464-GCP2	gi|ABG91835.1|ARO:3002860	92	100	dfrA17	WP_032084013.1	99	100	MULTISPECIES: trimethoprim-resistant dihydrofolate reductase DfrA32 [Gammaproteobacteria]	2
179859	342606	Rs_Pune	HS464-GCP2	gi|ADO00942.1|ARO:3003023	92	96.1538	dfrB6	WP_063844482.1	100	96.1538	trimethoprim-resistant dihydrofolate reductase DfrIIe [Pseudomonas aeruginosa]	2
196443	381756	Rs_Pune	HS464-GCP2	gi|ADO00942.1|ARO:3003023	92	97.4359	dfrB6	WP_063844482.1	100	97.4359	trimethoprim-resistant dihydrofolate reductase DfrIIe [Pseudomonas aeruginosa]	2
199789	389705	Rs_Pune	HS464-GCP2	gi|ADO00942.1|ARO:3003023	92	97.4359	dfrB6	WP_063844482.1	100	97.4359	trimethoprim-resistant dihydrofolate reductase DfrIIe [Pseudomonas aeruginosa]	2
101100	108036	Rs_PETL	HS464-GCP2	gi|AAV32840.1|ARO:3002611	61	81.3688	aadA11	WP_058199383.1	62	92.7602	ANT(3) family aminoglycoside nucleotidyltransferase, partial [Pseudomonas aeruginosa]	1
94351	94363	Rs_PETL	HS464-GCP2	gi|YP_009081591.1|ARO:3002613	75	100	aadA13	WP_038350223.1	78	100	aminoglycoside nucleotidyltransferase ANT3 [Acinetobacter baumannii]	1
25962	155715	Rs_PETL	HS464-GCP2	gi|ABD58917.1|ARO:3002615	86	97.7186	aadA15	BAE66662.1	88	98.5915	aadA1c [Vibrio cholerae]	1
99258	104329	Rs_PETL	HS464-GCP2	gi|YP_006142099.1|ARO:3002601	86	86.7284	aadA	WP_015058969.1	88	99.6678	ANT(3) family aminoglycoside nucleotidyltransferase [Escherichia coli]	1
99892	105557	Rs_PETL	HS464-GCP2	gi|YP_006142099.1|ARO:3002601	87	86.7284	aadA	WP_015058969.1	89	99.6678	ANT(3) family aminoglycoside nucleotidyltransferase [Escherichia coli]	1
42034	184516	Rs_PETL	HS464-GCP2	gi|YP_009081591.1|ARO:3002613	92	98.8679	aadA13	AJW77604.1	89	100	AadA1, partial [Salmonella enterica subsp. enterica serovar Typhi]	1
165101	307652	Rs_Pune	HS464-GCP2	gi|YP_006142099.1|ARO:3002601	87	85.1852	aadA	WP_015058969.1	90	91.6944	ANT(3) family aminoglycoside nucleotidyltransferase [Escherichia coli]	1
51198	8085	Rs_PETL	HS464-GCP2	gi|YP_006142099.1|ARO:3002601	89	86.7284	aadA	WP_015058969.1	90	99.6678	ANT(3) family aminoglycoside nucleotidyltransferase [Escherichia coli]	1
75224	56351	Rs_PETL	HS464-GCP2	gi|AAA88422.1|ARO:3002530	89	100	AAC(3)-Ib	WP_015057075.1	90	100	AAC(3)-I family aminoglycoside 3-N-acetyltransferase [Pseudomonas aeruginosa]	1
12351	131357	Rs_PETL	HS464-GCP2	gi|YP_009081591.1|ARO:3002613	92	100	aadA13	AJW77604.1	90	99.6491	AadA1, partial [Salmonella enterica subsp. enterica serovar Typhi]	1
64549	34966	Rs_PETL	HS464-GCP2	gi|YP_006142099.1|ARO:3002601	85	86.7284	aadA	AAU93764.1	91	99.6678	AadA [Integration vector pJK202]	1
48834	3384	Rs_PETL	HS464-GCP2	gi|YP_006142099.1|ARO:3002601	86	86.7284	aadA	WP_015058969.1	91	99.6678	ANT(3) family aminoglycoside nucleotidyltransferase [Escherichia coli]	1
54344	14352	Rs_PETL	HS464-GCP2	gi|YP_006142099.1|ARO:3002601	87	87.6543	aadA	WP_015058969.1	91	100	ANT(3) family aminoglycoside nucleotidyltransferase [Escherichia coli]	1
143190	267160	Rs_Pune	HS464-GCP2	gi|AAV32840.1|ARO:3002611	90	65.019	aadA11	WP_063313126.1	91	86.2944	ANT(3) family aminoglycoside nucleotidyltransferase, partial [Pseudomonas aeruginosa]	1
54344	14352	Rs_PETL	HS464-GCP2	gi|YP_009081591.1|ARO:3002613	92	98.8679	aadA13	WP_015058969.1	91	100	ANT(3) family aminoglycoside nucleotidyltransferase [Escherichia coli]	1
198427	386489	Rs_Pune	HS464-GCP2	gi|YP_006142099.1|ARO:3002601	92	86.7284	aadA	EDR32758.1	91	99.6678	streptomycin 3-adenylyltransferase [Yersinia pestis biovar Orientalis str. IP275]	1
198427	386489	Rs_Pune	HS464-GCP2	gi|YP_009081591.1|ARO:3002613	93	100	aadA13	EDR32758.1	91	99.6678	streptomycin 3-adenylyltransferase [Yersinia pestis biovar Orientalis str. IP275]	1
101164	108179	Rs_PETL	HS464-GCP2	gi|YP_006142099.1|ARO:3002601	89	87.6543	aadA	EDR32758.1	92	98.0066	streptomycin 3-adenylyltransferase [Yersinia pestis biovar Orientalis str. IP275]	1
8678	700389	Rs_PETL	HS464-GCP2	gi|AAF27727.1|ARO:3002602	92	78.3784	aadA2	AMP54056.1	92	87.8788	ANT3, partial [uncultured bacterium]	1
47954	1594	Rs_PETL	HS464-GCP2	gi|AET15272.1|ARO:3003197	92	97.7186	aadA25	CHQ04724.1	92	97.8873	aminoglycoside resistance protein [Salmonella enterica subsp. enterica serovar Typhi]	1
101164	108179	Rs_PETL	HS464-GCP2	gi|AET15272.1|ARO:3003197	92	97.7186	aadA25	EDR32758.1	92	98.0066	streptomycin 3-adenylyltransferase [Yersinia pestis biovar Orientalis str. IP275]	1
13862	134110	Rs_PETL	HS464-GCP2	gi|YP_009081591.1|ARO:3002613	93	100	aadA13	AIG99445.1	92	98.917	AadA1, partial [Salmonella enterica subsp. enterica serovar Schwarzengrund]	1
46718	192915	Rs_PETL	HS464-GCP2	gi|AAN41439.1|ARO:3002608	94	99.6198	aadA8	BAE66663.1	92	98.5915	aadA2 [Vibrio cholerae non-O1/non-O139]	1
95559	96749	Rs_PETL	HS464-GCP2	gi|CAD99015.1|ARO:3002611	94	65.3992	aadA11	ACI23388.1	92	89.7674	aminoglycoside adenylyltransferase type A1, partial [Escherichia coli]	1
64353	34562	Rs_PETL	HS464-GCP2	gi|YP_006142099.1|ARO:3002601	88	87.6543	aadA	AAU93764.1	93	100	AadA [Integration vector pJK202]	1
92896	91394	Rs_PETL	HS464-GCP2	gi|YP_006142099.1|ARO:3002601	89	91.0494	aadA	EHC71393.1	93	100	Streptomycin 3-O-adenylyltransferase [Salmonella enterica subsp. enterica serovar Montevideo str. S5-403]	1
89443	84508	Rs_PETL	HS464-GCP2	gi|YP_006142099.1|ARO:3002601	90	98.1481	aadA	WP_022635574.1	93	100	ANT(3) family aminoglycoside nucleotidyltransferase [Raoultella planticola]	1
94749	95153	Rs_PETL	HS464-GCP2	gi|AAF27727.1|ARO:3002602	91	81.8533	aadA2	SAU31453.1	93	81.8533	aminoglycoside resistance protein [Klebsiella pneumoniae]	1
22070	148730	Rs_PETL	HS464-GCP2	gi|CAH10847.1|ARO:3002620	92	88.417	aadA23	AIP98297.1	93	88.417	aminoglycoside-3-adenylyltransferase [Acinetobacter sp. NF120117(CD6)]	1
64353	34562	Rs_PETL	HS464-GCP2	gi|ABD58917.1|ARO:3002615	92	100	aadA15	AAU93764.1	93	100	AadA [Integration vector pJK202]	1
89443	84508	Rs_PETL	HS464-GCP2	gi|AET15272.1|ARO:3003197	92	100	aadA25	WP_022635574.1	93	100	ANT(3) family aminoglycoside nucleotidyltransferase [Raoultella planticola]	1
28468	160176	Rs_PETL	HS464-GCP2	gi|YP_009081591.1|ARO:3002613	93	100	aadA13	CVC84868.1	93	99.6504	Streptomycin 3-adenylyltransferase [Serratia marcescens]	1
31288	165209	Rs_PETL	HS464-GCP2	gi|YP_009081591.1|ARO:3002613	93	100	aadA13	CVC84868.1	93	98.2517	Streptomycin 3-adenylyltransferase [Serratia marcescens]	1
89030	83653	Rs_PETL	HS464-GCP2	gi|AAF27727.1|ARO:3002602	93	67.1815	aadA2	AMP54056.1	93	75.3247	ANT3, partial [uncultured bacterium]	1
92896	91394	Rs_PETL	HS464-GCP2	gi|AET15272.1|ARO:3003197	93	100	aadA25	EHC71393.1	93	100	Streptomycin 3-O-adenylyltransferase [Salmonella enterica subsp. enterica serovar Montevideo str. S5-403]	1
97133	99959	Rs_PETL	HS464-GCP2	gi|AAA88422.1|ARO:3002530	93	74.4318	AAC(3)-Ib	CRQ60998.1	93	85.0649	putative acetyltransferase [Pseudomonas aeruginosa]	1
101165	108180	Rs_PETL	HS464-GCP2	gi|ABG72894.1|ARO:3002621	93	83.0116	aadA24	WP_059572920.1	93	99.537	ANT(3) family aminoglycoside nucleotidyltransferase, partial [Enterobacter cloacae]	1
19367	143924	Rs_PETL	HS464-GCP2	gi|CAD99015.1|ARO:3002611	94	80.9886	aadA11	ACI43574.1	93	82.2064	AadA1, partial (plasmid) [Escherichia coli]	1
32196	703641	Rs_PETL	HS464-GCP2	gi|AAN41439.1|ARO:3002608	94	99.6198	aadA8	AEG64741.1	93	99.6491	aminoglycoside adenyltransferase, partial [Escherichia coli]	1
171029	321730	Rs_Pune	HS464-GCP2	gi|YP_006142099.1|ARO:3002601	84	72.2222	aadA	AAU93764.1	94	77.7409	AadA [Integration vector pJK202]	1
78314	62430	Rs_PETL	HS464-GCP2	gi|YP_006142099.1|ARO:3002601	86	86.7284	aadA	AAU93764.1	94	100	AadA [Integration vector pJK202]	1
85069	75836	Rs_PETL	HS464-GCP2	gi|YP_006142099.1|ARO:3002601	87	87.6543	aadA	AAU93764.1	94	100	AadA [Integration vector pJK202]	1
205187	402726	Rs_Pune	HS464-GCP2	gi|YP_006142099.1|ARO:3002601	87	87.6543	aadA	AAU93764.1	94	100	AadA [Integration vector pJK202]	1
94706	95059	Rs_PETL	HS464-GCP2	gi|YP_006142099.1|ARO:3002601	89	62.963	aadA	KDK71335.1	94	94.8837	hypothetical protein AF23_01490, partial [Klebsiella pneumoniae CHS 67]	1
96967	99605	Rs_PETL	HS464-GCP2	gi|YP_006142099.1|ARO:3002601	89	87.6543	aadA	AAU93764.1	94	98.0066	AadA [Integration vector pJK202]	1
181310	346016	Rs_Pune	HS464-GCP2	gi|YP_006142099.1|ARO:3002601	89	87.6543	aadA	WP_015059406.1	94	100	ANT(3) family aminoglycoside nucleotidyltransferase [Salmonella enterica]	1
187358	360228	Rs_Pune	HS464-GCP2	gi|AAA88422.1|ARO:3002530	89	87.5	AAC(3)-Ib	WP_063856942.1	94	100	aminoglycoside N-acetyltransferase AAC(3)-If [Serratia marcescens]	1
216643	430324	Rs_Pune	HS464-GCP2	gi|YP_006142099.1|ARO:3002601	90	87.6543	aadA	EDR32758.1	94	100	streptomycin 3-adenylyltransferase [Yersinia pestis biovar Orientalis str. IP275]	1
1505	699401	Rs_PETL	HS464-GCP2	gi|AAF27727.1|ARO:3002602	91	100	aadA2	AIP98297.1	94	99.2278	aminoglycoside-3-adenylyltransferase [Acinetobacter sp. NF120117(CD6)]	1
78314	62430	Rs_PETL	HS464-GCP2	gi|ABD58917.1|ARO:3002615	91	100	aadA15	AAU93764.1	94	100	AadA [Integration vector pJK202]	1
39794	704620	Rs_PETL	HS464-GCP2	gi|YP_009081591.1|ARO:3002613	92	99.6226	aadA13	AHC55315.1	94	99.6429	aminoglycoside adenyltransferase, partial [Staphylococcus aureus]	1
49755	5238	Rs_PETL	HS464-GCP2	gi|YP_006142099.1|ARO:3002601	92	60.8025	aadA	ACI23388.1	94	91.1628	aminoglycoside adenylyltransferase type A1, partial [Escherichia coli]	1
91901	713453	Rs_PETL	HS464-GCP2	gi|ABD58917.1|ARO:3002615	92	100	aadA15	AJW77604.1	94	100	AadA1, partial [Salmonella enterica subsp. enterica serovar Typhi]	1
99379	104555	Rs_PETL	HS464-GCP2	gi|CAH10847.1|ARO:3002620	92	89.9614	aadA23	AIP98297.1	94	89.9614	aminoglycoside-3-adenylyltransferase [Acinetobacter sp. NF120117(CD6)]	1
29812	703310	Rs_PETL	HS464-GCP2	gi|ABD58917.1|ARO:3002615	93	100	aadA15	AHC55313.1	94	100	aminoglycoside adenyltransferase, partial [Staphylococcus aureus]	1
49755	5238	Rs_PETL	HS464-GCP2	gi|ABD58917.1|ARO:3002615	93	66.5399	aadA15	ACI23388.1	94	91.1628	aminoglycoside adenylyltransferase type A1, partial [Escherichia coli]	1
50429	6591	Rs_PETL	HS464-GCP2	gi|YP_006142099.1|ARO:3002601	93	60.4938	aadA	WP_015058969.1	94	65.1163	ANT(3) family aminoglycoside nucleotidyltransferase [Escherichia coli]	1
74961	55832	Rs_PETL	HS464-GCP2	gi|AET15272.1|ARO:3003197	93	72.2433	aadA25	SAU31453.1	94	73.3591	aminoglycoside resistance protein [Klebsiella pneumoniae]	1
82141	70014	Rs_PETL	HS464-GCP2	gi|YP_006142099.1|ARO:3002601	93	85.4938	aadA	EDR32758.1	94	100	streptomycin 3-adenylyltransferase [Yersinia pestis biovar Orientalis str. IP275]	1
85069	75836	Rs_PETL	HS464-GCP2	gi|ABD58917.1|ARO:3002615	93	100	aadA15	AAU93764.1	94	100	AadA [Integration vector pJK202]	1
171029	321730	Rs_Pune	HS464-GCP2	gi|ABD58917.1|ARO:3002615	93	74.5247	aadA15	AAU93764.1	94	77.7409	AadA [Integration vector pJK202]	1
212456	420146	Rs_Pune	HS464-GCP2	gi|ACK43806.1|ARO:3002617	93	100	aadA17	CHQ04724.1	94	100	aminoglycoside resistance protein [Salmonella enterica subsp. enterica serovar Typhi]	1
4557	117304	Rs_PETL	HS464-GCP2	gi|CAH10847.1|ARO:3002620	94	63.3205	aadA23	WP_064770581.1	94	84.9741	streptomycin adenylyltransferase [Escherichia coli]	1
24026	152240	Rs_PETL	HS464-GCP2	gi|AAF27727.1|ARO:3002602	94	65.251	aadA2	AMP54056.1	94	73.1602	ANT3, partial [uncultured bacterium]	1
37410	176174	Rs_PETL	HS464-GCP2	gi|YP_009081591.1|ARO:3002613	94	100	aadA13	CVC84868.1	94	99.6504	Streptomycin 3-adenylyltransferase [Serratia marcescens]	1
50429	6591	Rs_PETL	HS464-GCP2	gi|CAD99015.1|ARO:3002611	94	60.4563	aadA11	WP_015058969.1	94	65.1163	ANT(3) family aminoglycoside nucleotidyltransferase [Escherichia coli]	1
67355	40587	Rs_PETL	HS464-GCP2	gi|AAF27727.1|ARO:3002602	94	81.4672	aadA2	WP_000363861.1	94	86.8313	ANT(3) family aminoglycoside nucleotidyltransferase, partial [Escherichia coli]	1
79567	64904	Rs_PETL	HS464-GCP2	gi|YP_006142099.1|ARO:3002601	94	87.6543	aadA	ADM62671.1	94	87.6543	aminoglycoside resistance protein AadA (plasmid) [Escherichia coli UMNK88]	1
96260	98180	Rs_PETL	HS464-GCP2	gi|CAD99015.1|ARO:3002611	94	74.5247	aadA11	CHQ04724.1	94	76.4085	aminoglycoside resistance protein [Salmonella enterica subsp. enterica serovar Typhi]	1
117573	222025	Rs_Pune	HS464-GCP2	gi|ABG72894.1|ARO:3002621	94	77.9923	aadA24	WP_032067133.1	94	97.5845	aminoglycoside nucleotidyltransferase, partial [Acinetobacter baumannii]	1
90192	85985	Rs_PETL	HS464-GCP2	gi|YP_006142099.1|ARO:3002601	72	100	aadA	AEG64741.1	95	100	aminoglycoside adenyltransferase, partial [Escherichia coli]	1
56778	19116	Rs_PETL	HS464-GCP2	gi|YP_006142099.1|ARO:3002601	84	90.4321	aadA	AAU93764.1	95	100	AadA [Integration vector pJK202]	1
63829	33476	Rs_PETL	HS464-GCP2	gi|YP_006142099.1|ARO:3002601	87	87.6543	aadA	AAU93764.1	95	100	AadA [Integration vector pJK202]	1
51377	8414	Rs_PETL	HS464-GCP2	gi|YP_006142099.1|ARO:3002601	88	90.4321	aadA	WP_015058969.1	95	100	ANT(3) family aminoglycoside nucleotidyltransferase [Escherichia coli]	1
78928	63684	Rs_PETL	HS464-GCP2	gi|YP_006142099.1|ARO:3002601	88	90.4321	aadA	AAU93764.1	95	100	AadA [Integration vector pJK202]	1
83752	73233	Rs_PETL	HS464-GCP2	gi|YP_006142099.1|ARO:3002601	89	85.4938	aadA	AAU93764.1	95	95.6811	AadA [Integration vector pJK202]	1
168846	316490	Rs_Pune	HS464-GCP2	gi|YP_006142099.1|ARO:3002601	89	90.4321	aadA	WP_015058969.1	95	100	ANT(3) family aminoglycoside nucleotidyltransferase [Escherichia coli]	1
73100	52123	Rs_PETL	HS464-GCP2	gi|YP_006142099.1|ARO:3002601	90	76.5432	aadA	AAU93764.1	95	82.392	AadA [Integration vector pJK202]	1
48537	2783	Rs_PETL	HS464-GCP2	gi|YP_006142099.1|ARO:3002601	91	84.2593	aadA	AAU93764.1	95	100	AadA [Integration vector pJK202]	1
50429	6586	Rs_PETL	HS464-GCP2	gi|YP_006142099.1|ARO:3002601	91	85.4938	aadA	WP_015058969.1	95	93.3555	ANT(3) family aminoglycoside nucleotidyltransferase [Escherichia coli]	1
94522	94684	Rs_PETL	HS464-GCP2	gi|YP_006142099.1|ARO:3002601	91	85.4938	aadA	WP_015058969.1	95	95.6811	ANT(3) family aminoglycoside nucleotidyltransferase [Escherichia coli]	1
214457	424942	Rs_Pune	HS464-GCP2	gi|YP_006142099.1|ARO:3002601	91	90.4321	aadA	EDR32758.1	95	100	streptomycin 3-adenylyltransferase [Yersinia pestis biovar Orientalis str. IP275]	1
56778	19116	Rs_PETL	HS464-GCP2	gi|AET15272.1|ARO:3003197	92	100	aadA25	AAU93764.1	95	100	AadA [Integration vector pJK202]	1
4571	117329	Rs_PETL	HS464-GCP2	gi|YP_006142099.1|ARO:3002601	93	87.6543	aadA	EDR32758.1	95	100	streptomycin 3-adenylyltransferase [Yersinia pestis biovar Orientalis str. IP275]	1
61612	29014	Rs_PETL	HS464-GCP2	gi|CAH10847.1|ARO:3002620	94	64.4788	aadA23	AIP98227.1	95	99.4048	aminoglycoside-3-adenyltransferase, partial [Acinetobacter sp. NF120117(CD6)]	1
83752	73233	Rs_PETL	HS464-GCP2	gi|AET15272.1|ARO:3003197	94	95.057	aadA25	AAU93764.1	95	95.6811	AadA [Integration vector pJK202]	1
163036	302763	Rs_Pune	HS464-GCP2	gi|AAC14728.1|ARO:3002603	94	72.2433	aadA3	CHQ04724.1	95	74.2958	aminoglycoside resistance protein [Salmonella enterica subsp. enterica serovar Typhi]	1
73958	53864	Rs_PETL	HS464-GCP2	gi|YP_006142099.1|ARO:3002601	84	85.1852	aadA	WP_015056580.1	96	100	ANT(3) family aminoglycoside nucleotidyltransferase [Salmonella enterica]	1
48790	3286	Rs_PETL	HS464-GCP2	gi|YP_006142099.1|ARO:3002601	85	87.6543	aadA	AAU93764.1	96	98.3389	AadA [Integration vector pJK202]	1
53494	12666	Rs_PETL	HS464-GCP2	gi|YP_006142099.1|ARO:3002601	86	87.6543	aadA	AAU93764.1	96	100	AadA [Integration vector pJK202]	1
70342	46694	Rs_PETL	HS464-GCP2	gi|YP_006142099.1|ARO:3002601	86	90.4321	aadA	WP_015058969.1	96	100	ANT(3) family aminoglycoside nucleotidyltransferase [Escherichia coli]	1
98687	103133	Rs_PETL	HS464-GCP2	gi|YP_006142099.1|ARO:3002601	87	87.3457	aadA	AAU93764.1	96	100	AadA [Integration vector pJK202]	1
187981	361668	Rs_Pune	HS464-GCP2	gi|YP_006142099.1|ARO:3002601	87	90.4321	aadA	AAU93764.1	96	100	AadA [Integration vector pJK202]	1
90429	86476	Rs_PETL	HS464-GCP2	gi|YP_006142099.1|ARO:3002601	88	87.6543	aadA	WP_015058969.1	96	100	ANT(3) family aminoglycoside nucleotidyltransferase [Escherichia coli]	1
88733	83082	Rs_PETL	HS464-GCP2	gi|YP_006142099.1|ARO:3002601	89	85.4938	aadA	AAU93764.1	96	100	AadA [Integration vector pJK202]	1
36263	174124	Rs_PETL	HS464-GCP2	gi|ABG72894.1|ARO:3002621	90	98.0695	aadA24	WP_063840440.1	96	98.0695	ANT(3)-Ia family aminoglycoside nucleotidyltransferase AadA24 [Salmonella enterica]	1
172457	325080	Rs_Pune	HS464-GCP2	gi|YP_006142099.1|ARO:3002601	90	87.6543	aadA	WP_015059406.1	96	99.0033	ANT(3) family aminoglycoside nucleotidyltransferase [Salmonella enterica]	1
83478	72671	Rs_PETL	HS464-GCP2	gi|YP_006142099.1|ARO:3002601	91	87.6543	aadA	EDR32758.1	96	100	streptomycin 3-adenylyltransferase [Yersinia pestis biovar Orientalis str. IP275]	1
197033	383200	Rs_Pune	HS464-GCP2	gi|YP_006142099.1|ARO:3002601	91	87.6543	aadA	KDK40553.1	96	100	hypothetical protein AF17_00001, partial [Klebsiella pneumoniae CHS 61]	1
200509	391464	Rs_Pune	HS464-GCP2	gi|YP_006142099.1|ARO:3002601	92	87.6543	aadA	WP_015059406.1	96	100	ANT(3) family aminoglycoside nucleotidyltransferase [Salmonella enterica]	1
216496	429933	Rs_Pune	HS464-GCP2	gi|YP_006142099.1|ARO:3002601	92	87.6543	aadA	EDR32758.1	96	100	streptomycin 3-adenylyltransferase [Yersinia pestis biovar Orientalis str. IP275]	1
417	109806	Rs_PETL	HS464-GCP2	gi|YP_009081591.1|ARO:3002613	93	100	aadA13	AGY30809.1	96	100	putative aminoglycoside 3-adenylyltransferase [uncultured bacterium]	1
12948	132444	Rs_PETL	HS464-GCP2	gi|AET15272.1|ARO:3003197	93	100	aadA25	BAE66662.1	96	100	aadA1c [Vibrio cholerae]	1
53494	12666	Rs_PETL	HS464-GCP2	gi|ABD58917.1|ARO:3002615	93	100	aadA15	AAU93764.1	96	100	AadA [Integration vector pJK202]	1
8081	123636	Rs_PETL	HS464-GCP2	gi|AAN41439.1|ARO:3002608	94	100	aadA8	AJW77604.1	96	100	AadA1, partial [Salmonella enterica subsp. enterica serovar Typhi]	1
73958	53864	Rs_PETL	HS464-GCP2	gi|ABG72894.1|ARO:3002621	94	98.8417	aadA24	WP_015056580.1	96	100	ANT(3) family aminoglycoside nucleotidyltransferase [Salmonella enterica]	1
74875	55662	Rs_PETL	HS464-GCP2	gi|CAD99015.1|ARO:3002611	94	70.3422	aadA11	AIP98297.1	96	70.6564	aminoglycoside-3-adenylyltransferase [Acinetobacter sp. NF120117(CD6)]	1
83657	73038	Rs_PETL	HS464-GCP2	gi|YP_006142099.1|ARO:3002601	83	90.4321	aadA	AAU93764.1	97	100	AadA [Integration vector pJK202]	1
68987	43934	Rs_PETL	HS464-GCP2	gi|YP_006142099.1|ARO:3002601	85	87.6543	aadA	AAU93764.1	97	100	AadA [Integration vector pJK202]	1
90190	85980	Rs_PETL	HS464-GCP2	gi|YP_006142099.1|ARO:3002601	85	90.4321	aadA	AAU93764.1	97	100	AadA [Integration vector pJK202]	1
107959	715865	Rs_Pune	HS464-GCP2	gi|YP_006142099.1|ARO:3002601	85	86.7284	aadA	ANS53063.1	97	99.3127	aminoglycoside adenyltransferase, partial [Escherichia coli]	1
85856	77365	Rs_PETL	HS464-GCP2	gi|YP_006142099.1|ARO:3002601	86	87.6543	aadA	AAU93764.1	97	100	AadA [Integration vector pJK202]	1
174176	329108	Rs_Pune	HS464-GCP2	gi|YP_006142099.1|ARO:3002601	90	82.0988	aadA	AAU93764.1	97	88.3721	AadA [Integration vector pJK202]	1
5793	119491	Rs_PETL	HS464-GCP2	gi|ABG72894.1|ARO:3002621	92	100	aadA24	WP_065786680.1	97	98.4791	ANT(3) family aminoglycoside nucleotidyltransferase [Escherichia coli]	1
123654	232727	Rs_Pune	HS464-GCP2	gi|YP_006142099.1|ARO:3002601	93	83.3333	aadA	AIL81899.1	97	100	aminoglycoside adenyltransferase, partial (plasmid) [Escherichia coli]	1
171260	322278	Rs_Pune	HS464-GCP2	gi|YP_006142099.1|ARO:3002601	93	87.6543	aadA	EDR32758.1	97	100	streptomycin 3-adenylyltransferase [Yersinia pestis biovar Orientalis str. IP275]	1
94713	95074	Rs_PETL	HS464-GCP2	gi|YP_006142099.1|ARO:3002601	94	87.6543	aadA	EDR32758.1	97	100	streptomycin 3-adenylyltransferase [Yersinia pestis biovar Orientalis str. IP275]	1
213774	423287	Rs_Pune	HS464-GCP2	gi|YP_006142099.1|ARO:3002601	75	83.3333	aadA	WP_031615585.1	98	100	ANT(3) family aminoglycoside nucleotidyltransferase [Salmonella enterica]	1
61937	29706	Rs_PETL	HS464-GCP2	gi|YP_006142099.1|ARO:3002601	82	90.4321	aadA	AAU93764.1	98	100	AadA [Integration vector pJK202]	1
63593	33008	Rs_PETL	HS464-GCP2	gi|YP_006142099.1|ARO:3002601	84	90.4321	aadA	AAU93764.1	98	100	AadA [Integration vector pJK202]	1
72160	50217	Rs_PETL	HS464-GCP2	gi|YP_006142099.1|ARO:3002601	84	90.4321	aadA	AAU93764.1	98	100	AadA [Integration vector pJK202]	1
88169	82010	Rs_PETL	HS464-GCP2	gi|YP_006142099.1|ARO:3002601	87	66.9753	aadA	AAU93764.1	98	72.093	AadA [Integration vector pJK202]	1
185686	356361	Rs_Pune	HS464-GCP2	gi|YP_006142099.1|ARO:3002601	87	90.4321	aadA	WP_015058969.1	98	100	ANT(3) family aminoglycoside nucleotidyltransferase [Escherichia coli]	1
66670	39194	Rs_PETL	HS464-GCP2	gi|YP_006142099.1|ARO:3002601	88	75	aadA	AAU93764.1	98	80.7309	AadA [Integration vector pJK202]	1
94932	95525	Rs_PETL	HS464-GCP2	gi|YP_006142099.1|ARO:3002601	88	85.4938	aadA	AAU93764.1	98	93.3555	AadA [Integration vector pJK202]	1
76887	59632	Rs_PETL	HS464-GCP2	gi|YP_006142099.1|ARO:3002601	89	72.2222	aadA	AAU93764.1	98	77.7409	AadA [Integration vector pJK202]	1
194992	378352	Rs_Pune	HS464-GCP2	gi|YP_009081591.1|ARO:3002613	92	98.4906	aadA13	AGY30822.1	98	98.4906	putative aminoglycoside 3-adenylyltransferase [uncultured bacterium]	1
81163	68106	Rs_PETL	HS464-GCP2	gi|YP_006142099.1|ARO:3002601	94	87.6543	aadA	EDR32758.1	98	100	streptomycin 3-adenylyltransferase [Yersinia pestis biovar Orientalis str. IP275]	1
20552	146051	Rs_PETL	HS464-GCP2	gi|YP_006142099.1|ARO:3002601	82	86.1111	aadA	AHC55312.1	99	98.2877	aminoglycoside adenyltransferase, partial [Staphylococcus aureus]	1
31909	703615	Rs_PETL	HS464-GCP2	gi|YP_006142099.1|ARO:3002601	82	85.4938	aadA	AJW77604.1	99	100	AadA1, partial [Salmonella enterica subsp. enterica serovar Typhi]	1
134993	252645	Rs_Pune	HS464-GCP2	gi|YP_006142099.1|ARO:3002601	82	85.8025	aadA	AHC55312.1	99	97.9452	aminoglycoside adenyltransferase, partial [Staphylococcus aureus]	1
56205	17967	Rs_PETL	HS464-GCP2	gi|YP_006142099.1|ARO:3002601	83	90.4321	aadA	AAU93764.1	99	98.3389	AadA [Integration vector pJK202]	1
95615	96868	Rs_PETL	HS464-GCP2	gi|YP_006142099.1|ARO:3002601	83	90.4321	aadA	AAU93764.1	99	100	AadA [Integration vector pJK202]	1
186965	359322	Rs_Pune	HS464-GCP2	gi|YP_006142099.1|ARO:3002601	83	92.9012	aadA	AIG99446.1	99	100	AadA1, partial [Salmonella enterica subsp. enterica serovar Heidelberg]	1
192371	372057	Rs_Pune	HS464-GCP2	gi|YP_006142099.1|ARO:3002601	84	90.4321	aadA	AAU93764.1	99	100	AadA [Integration vector pJK202]	1
98453	102677	Rs_PETL	HS464-GCP2	gi|YP_006142099.1|ARO:3002601	87	85.4938	aadA	AAU93764.1	99	95.0166	AadA [Integration vector pJK202]	1
198551	386785	Rs_Pune	HS464-GCP2	gi|YP_006142099.1|ARO:3002601	87	62.6543	aadA	ACI23388.1	99	94.4186	aminoglycoside adenylyltransferase type A1, partial [Escherichia coli]	1
211079	416793	Rs_Pune	HS464-GCP2	gi|YP_006142099.1|ARO:3002601	87	62.3457	aadA	ACI23388.1	99	93.9535	aminoglycoside adenylyltransferase type A1, partial [Escherichia coli]	1
48916	3545	Rs_PETL	HS464-GCP2	gi|YP_006142099.1|ARO:3002601	88	83.0247	aadA	AAU93764.1	99	89.3688	AadA [Integration vector pJK202]	1
50215	6179	Rs_PETL	HS464-GCP2	gi|YP_006142099.1|ARO:3002601	88	70.9877	aadA	AAU93764.1	99	76.412	AadA [Integration vector pJK202]	1
55522	16628	Rs_PETL	HS464-GCP2	gi|YP_006142099.1|ARO:3002601	88	66.358	aadA	AAU93764.1	99	71.4286	AadA [Integration vector pJK202]	1
63769	33369	Rs_PETL	HS464-GCP2	gi|YP_006142099.1|ARO:3002601	88	60.8025	aadA	AAU93764.1	99	65.4485	AadA [Integration vector pJK202]	1
74177	54297	Rs_PETL	HS464-GCP2	gi|YP_006142099.1|ARO:3002601	88	65.4321	aadA	AAU93764.1	99	70.4319	AadA [Integration vector pJK202]	1
98979	103742	Rs_PETL	HS464-GCP2	gi|YP_006142099.1|ARO:3002601	88	83.3333	aadA	AAU93764.1	99	89.701	AadA [Integration vector pJK202]	1
86243	78137	Rs_PETL	HS464-GCP2	gi|YP_006142099.1|ARO:3002601	89	67.284	aadA	AAU93764.1	99	72.4252	AadA [Integration vector pJK202]	1
92617	90851	Rs_PETL	HS464-GCP2	gi|YP_006142099.1|ARO:3002601	89	62.6543	aadA	AAU93764.1	99	67.4419	AadA [Integration vector pJK202]	1
94855	95370	Rs_PETL	HS464-GCP2	gi|YP_006142099.1|ARO:3002601	89	74.6914	aadA	AAU93764.1	99	80.3987	AadA [Integration vector pJK202]	1
100378	106566	Rs_PETL	HS464-GCP2	gi|YP_006142099.1|ARO:3002601	90	83.642	aadA	WP_010891332.1	99	80.9524	MULTISPECIES: ANT(3) family aminoglycoside nucleotidyltransferase [Enterobacteriaceae]	1
179846	342570	Rs_Pune	HS464-GCP2	gi|YP_006142099.1|ARO:3002601	90	87.6543	aadA	WP_015059406.1	99	100	ANT(3) family aminoglycoside nucleotidyltransferase [Salmonella enterica]	1
18126	141669	Rs_PETL	HS464-GCP2	gi|YP_006142099.1|ARO:3002601	61	80.2469	aadA	WP_000503573.1	100	100	MULTISPECIES: ANT(3)-Ia family aminoglycoside nucleotidyltransferase AadA5 [Gammaproteobacteria]	1
35719	173164	Rs_PETL	HS464-GCP2	gi|YP_006142099.1|ARO:3002601	61	81.1728	aadA	WP_000503573.1	100	100	MULTISPECIES: ANT(3)-Ia family aminoglycoside nucleotidyltransferase AadA5 [Gammaproteobacteria]	1
80030	65812	Rs_PETL	HS464-GCP2	gi|YP_006142099.1|ARO:3002601	80	83.3333	aadA	WP_021529708.1	100	96.7509	ANT(3)-Ia family aminoglycoside nucleotidyltransferase AadA [Escherichia coli]	1
169949	319143	Rs_Pune	HS464-GCP2	gi|YP_006142099.1|ARO:3002601	82	85.8025	aadA	AHC55312.1	100	97.9452	aminoglycoside adenyltransferase, partial [Staphylococcus aureus]	1
15788	137519	Rs_PETL	HS464-GCP2	gi|YP_006142099.1|ARO:3002601	84	95.0617	aadA	ADU64772.1	100	100	adenylyltransferase [Desulfurispirillum indicum S5]	1
19753	144614	Rs_PETL	HS464-GCP2	gi|YP_006142099.1|ARO:3002601	84	97.8395	aadA	ADU64772.1	100	100	adenylyltransferase [Desulfurispirillum indicum S5]	1
55096	706956	Rs_PETL	HS464-GCP2	gi|YP_006142099.1|ARO:3002601	84	97.2222	aadA	ADU64772.1	100	98.3974	adenylyltransferase [Desulfurispirillum indicum S5]	1
68626	43188	Rs_PETL	HS464-GCP2	gi|YP_006142099.1|ARO:3002601	84	100	aadA	ADU64772.1	100	100	adenylyltransferase [Desulfurispirillum indicum S5]	1
72612	51119	Rs_PETL	HS464-GCP2	gi|YP_006142099.1|ARO:3002601	86	86.7284	aadA	EIJ04940.1	100	89.6341	nucleotidyltransferase domain protein [Escherichia coli B41]	1
64340	34538	Rs_PETL	HS464-GCP2	gi|YP_006142099.1|ARO:3002601	88	83.3333	aadA	EIJ04940.1	100	82.9268	nucleotidyltransferase domain protein [Escherichia coli B41]	1
99578	714766	Rs_PETL	HS464-GCP2	gi|YP_006142099.1|ARO:3002601	88	95.0617	aadA	ADU64772.1	100	94.8718	adenylyltransferase [Desulfurispirillum indicum S5]	1
51642	8965	Rs_PETL	HS464-GCP2	gi|YP_006142099.1|ARO:3002601	89	80.8642	aadA	EMB03044.1	100	83.9744	Streptomycin 3-O-adenylyltransferase [Vibrio cholerae O1 str. Inaba G4222]	1
840	110570	Rs_PETL	HS464-GCP2	gi|CAA71699.2|ARO:3001416	94	96.7273	OXA-21	WP_063862540.1	94	96.7273	OXA-2 oxacillin-hydrolyzing class D beta-lactamase OXA-3 [Pseudomonas aeruginosa]	1
4263	699812	Rs_PETL	HS464-GCP2	gi|CAL85435.1|ARO:3001439	92	100	OXA-101	WP_063860937.1	92	100	OXA-10 family class D beta-lactamase OXA-101 [Citrobacter freundii]	1
18944	143161	Rs_PETL	HS464-GCP2	gi|AAG24866.1|ARO:3001430	86	98.374	OXA-36	AFY12006.1	100	100	OXA-2 like protein [Pseudomonas aeruginosa]	1
33418	703810	Rs_PETL	HS464-GCP2	gi|CAL85435.1|ARO:3001439	94	100	OXA-101	WP_063860937.1	94	100	OXA-10 family class D beta-lactamase OXA-101 [Citrobacter freundii]	1
43719	187522	Rs_PETL	HS464-GCP2	gi|AAC41449.1|ARO:3001398	92	96.7273	OXA-3	AFY12006.1	92	100	OXA-2 like protein [Pseudomonas aeruginosa]	1
47996	705791	Rs_PETL	HS464-GCP2	gi|CAL85435.1|ARO:3001439	94	100	OXA-101	WP_063860937.1	94	100	OXA-10 family class D beta-lactamase OXA-101 [Citrobacter freundii]	1
49532	4778	Rs_PETL	HS464-GCP2	gi|CAA41211.1|ARO:3001400	94	92.8839	OXA-5	WP_032488483.1	94	92.8839	oxacillin-hydrolyzing class D beta-lactamase OXA-5 [Pseudomonas aeruginosa]	1
66412	38642	Rs_PETL	HS464-GCP2	gi|AAG45720.1|ARO:3001405	92	100	OXA-10	AMP48561.1	92	100	classD [uncultured bacterium]	1
67514	40930	Rs_PETL	HS464-GCP2	gi|AAG24866.1|ARO:3001430	86	98.374	OXA-36	AFY12006.1	100	100	OXA-2 like protein [Pseudomonas aeruginosa]	1
75613	57115	Rs_PETL	HS464-GCP2	gi|AAK58421.1|ARO:3002331	92	90.5923	GES-2	WP_045912044.1	92	90.5923	class A extended-spectrum beta-lactamase GES-2 [Enterobacter cloacae]	1
79469	711188	Rs_PETL	HS464-GCP2	gi|AAG24866.1|ARO:3001430	86	98.374	OXA-36	AFY12006.1	99	100	OXA-2 like protein [Pseudomonas aeruginosa]	1
93072	91743	Rs_PETL	HS464-GCP2	gi|AAG24866.1|ARO:3001430	86	98.374	OXA-36	AFY12006.1	100	100	OXA-2 like protein [Pseudomonas aeruginosa]	1
119456	225312	Rs_Pune	HS464-GCP2	gi|AAG45720.1|ARO:3001405	92	100	OXA-10	AMP48561.1	92	100	classD [uncultured bacterium]	1
164568	306381	Rs_Pune	HS464-GCP2	gi|CAP69660.1|ARO:3001811	93	100	OXA-129	WP_032492122.1	93	100	MULTISPECIES: class D beta-lactamase OXA-129 [Enterobacter cloacae complex]	1
168902	726236	Rs_Pune	HS464-GCP2	gi|AFU25739.1|ARO:3002351	94	61.324	GES-22	AMP48504.1	100	89.4444	GES, partial [uncultured bacterium]	1
185142	730324	Rs_Pune	HS464-GCP2	gi|AAG24866.1|ARO:3001430	74	63.4146	OXA-36	CEP69075.1	74	96.2733	beta-lactamase OXA-2, partial [Aeromonas caviae]	1
201737	394470	Rs_Pune	HS464-GCP2	gi|AAR97270.1|ARO:3002334	94	86.4112	GES-5	WP_012658785.1	94	86.4112	MULTISPECIES: carbapenem-hydrolyzing class A beta-lactamase GES-5 [Enterobacteriaceae]	1
17238	140091	Rs_PETL	HS464-GCP2	gi|ABB89122.1|ARO:3002861	75	100	dfrA5	ACB41762.1	98	100	dihydrofolate reductase, partial [Klebsiella pneumoniae]	1
34289	170587	Rs_PETL	HS464-GCP2	gi|ADO00942.1|ARO:3003023	94	75.641	dfrB6	AAA72656.1	89	85.2941	dihydrofolate reductase [synthetic construct]	1
35170	172174	Rs_PETL	HS464-GCP2	gi|AHB39758.1|ARO:3003013	91	94.9045	dfrA15	WP_040061676.1	100	98.6755	trimethoprim-resistant dihydrofolate reductase DfrA, partial [Shigella dysenteriae]	1
41511	183589	Rs_PETL	HS464-GCP2	gi|ADO00942.1|ARO:3003023	94	75.641	dfrB6	AAA72656.1	89	85.2941	dihydrofolate reductase [synthetic construct]	1
43682	705179	Rs_PETL	HS464-GCP2	gi|FAA00064.1|ARO:3003021	92	67.9487	dfrB2	WP_015060228.1	92	67.9487	trimethoprim-resistant dihydrofolate reductase DfrB2 [Escherichia coli]	1
47746	1168	Rs_PETL	HS464-GCP2	gi|ADO00942.1|ARO:3003023	94	75.641	dfrB6	AAA72656.1	89	85.2941	dihydrofolate reductase [synthetic construct]	1
49454	4612	Rs_PETL	HS464-GCP2	gi|AHB39758.1|ARO:3003013	90	87.8981	dfrA15	WP_053035904.1	98	96.5035	trimethoprim-resistant dihydrofolate reductase DfrA, partial [Vibrio cholerae]	1
49651	5013	Rs_PETL	HS464-GCP2	gi|ADO00942.1|ARO:3003023	94	75.641	dfrB6	AAA72656.1	89	85.2941	dihydrofolate reductase [synthetic construct]	1
50348	6433	Rs_PETL	HS464-GCP2	gi|ADO00942.1|ARO:3003023	94	75.641	dfrB6	AAA72656.1	89	85.2941	dihydrofolate reductase [synthetic construct]	1
50788	7275	Rs_PETL	HS464-GCP2	gi|AAD01867.1|ARO:3002875	68	66.6667	dfrE	WP_019915896.1	98	60.2273	thymidylate synthase [Methyloversatilis discipulorum]	1
50902	7499	Rs_PETL	HS464-GCP2	gi|ADO00942.1|ARO:3003023	92	97.4359	dfrB6	WP_063844482.1	100	97.4359	trimethoprim-resistant dihydrofolate reductase DfrIIe [Pseudomonas aeruginosa]	1
51199	8087	Rs_PETL	HS464-GCP2	gi|ACR57831.1|ARO:3003022	93	98.7179	dfrB3	WP_010890144.1	93	98.7179	MULTISPECIES: trimethoprim-resistant dihydrofolate reductase DfrB3 [Enterobacter]	1
52460	10566	Rs_PETL	HS464-GCP2	gi|AHB39758.1|ARO:3003013	75	100	dfrA15	ACB41762.1	94	100	dihydrofolate reductase, partial [Klebsiella pneumoniae]	1
52628	10881	Rs_PETL	HS464-GCP2	gi|ADO00942.1|ARO:3003023	90	98.7179	dfrB6	WP_063844482.1	98	98.7179	trimethoprim-resistant dihydrofolate reductase DfrIIe [Pseudomonas aeruginosa]	1
53047	11763	Rs_PETL	HS464-GCP2	gi|ACR57831.1|ARO:3003022	94	97.4359	dfrB3	WP_010890144.1	94	97.4359	MULTISPECIES: trimethoprim-resistant dihydrofolate reductase DfrB3 [Enterobacter]	1
53169	11988	Rs_PETL	HS464-GCP2	gi|ADO00942.1|ARO:3003023	91	93.5897	dfrB6	WP_063844482.1	100	93.5897	trimethoprim-resistant dihydrofolate reductase DfrIIe [Pseudomonas aeruginosa]	1
53567	706726	Rs_PETL	HS464-GCP2	gi|ADO00942.1|ARO:3003023	88	64.1026	dfrB6	WP_063844482.1	100	64.1026	trimethoprim-resistant dihydrofolate reductase DfrIIe [Pseudomonas aeruginosa]	1
54155	13978	Rs_PETL	HS464-GCP2	gi|ADO00942.1|ARO:3003023	90	79.4872	dfrB6	WP_063844482.1	100	79.4872	trimethoprim-resistant dihydrofolate reductase DfrIIe [Pseudomonas aeruginosa]	1
54257	14182	Rs_PETL	HS464-GCP2	gi|ADO00942.1|ARO:3003023	89	71.7949	dfrB6	WP_063844482.1	100	71.7949	trimethoprim-resistant dihydrofolate reductase DfrIIe [Pseudomonas aeruginosa]	1
55081	15791	Rs_PETL	HS464-GCP2	gi|ADO00942.1|ARO:3003023	94	75.641	dfrB6	AAA72656.1	89	85.2941	dihydrofolate reductase [synthetic construct]	1
56377	18311	Rs_PETL	HS464-GCP2	gi|ADO00942.1|ARO:3003023	94	75.641	dfrB6	AAA72656.1	89	85.2941	dihydrofolate reductase [synthetic construct]	1
57796	21175	Rs_PETL	HS464-GCP2	gi|ADO00942.1|ARO:3003023	90	76.9231	dfrB6	WP_063844482.1	100	76.9231	trimethoprim-resistant dihydrofolate reductase DfrIIe [Pseudomonas aeruginosa]	1
57858	21309	Rs_PETL	HS464-GCP2	gi|FAA00064.1|ARO:3003021	93	79.4872	dfrB2	WP_015060228.1	93	79.4872	trimethoprim-resistant dihydrofolate reductase DfrB2 [Escherichia coli]	1
59518	24691	Rs_PETL	HS464-GCP2	gi|ADO00942.1|ARO:3003023	89	98.7179	dfrB6	WP_063844482.1	96	98.7179	trimethoprim-resistant dihydrofolate reductase DfrIIe [Pseudomonas aeruginosa]	1
60290	26303	Rs_PETL	HS464-GCP2	gi|ACR57831.1|ARO:3003022	93	93.5897	dfrB3	WP_010890144.1	93	93.5897	MULTISPECIES: trimethoprim-resistant dihydrofolate reductase DfrB3 [Enterobacter]	1
60398	26515	Rs_PETL	HS464-GCP2	gi|ACR57831.1|ARO:3003022	92	96.1538	dfrB3	WP_063844482.1	92	96.1538	trimethoprim-resistant dihydrofolate reductase DfrIIe [Pseudomonas aeruginosa]	1
62012	708273	Rs_PETL	HS464-GCP2	gi|AAN41433.1|ARO:3002864	73	64.9485	dfrB1	WP_063844482.1	100	56.4103	trimethoprim-resistant dihydrofolate reductase DfrIIe [Pseudomonas aeruginosa]	1
62912	31628	Rs_PETL	HS464-GCP2	gi|ADO00942.1|ARO:3003023	89	100	dfrB6	WP_063844482.1	98	100	trimethoprim-resistant dihydrofolate reductase DfrIIe [Pseudomonas aeruginosa]	1
63984	33801	Rs_PETL	HS464-GCP2	gi|FAA00064.1|ARO:3003021	93	98.7179	dfrB2	WP_063844477.1	96	98.7179	trimethoprim-resistant dihydrofolate reductase DfrB2 [Pseudomonas aeruginosa]	1
65199	36234	Rs_PETL	HS464-GCP2	gi|AHB39758.1|ARO:3003013	87	89.8089	dfrA15	AJF48920.1	84	99.2958	dihydrofolate reductase, partial [Salmonella enterica]	1
66638	39120	Rs_PETL	HS464-GCP2	gi|ADO00942.1|ARO:3003023	94	75.641	dfrB6	XP_005763555.1	86	86.4865	hypothetical protein EMIHUDRAFT_311627 [Emiliania huxleyi CCMP1516]	1
67347	40571	Rs_PETL	HS464-GCP2	gi|ADO00942.1|ARO:3003023	91	100	dfrB6	WP_063844482.1	96	100	trimethoprim-resistant dihydrofolate reductase DfrIIe [Pseudomonas aeruginosa]	1
67681	41281	Rs_PETL	HS464-GCP2	gi|ADO00942.1|ARO:3003023	92	97.4359	dfrB6	WP_063844482.1	100	97.4359	trimethoprim-resistant dihydrofolate reductase DfrIIe [Pseudomonas aeruginosa]	1
68387	42696	Rs_PETL	HS464-GCP2	gi|ADO00942.1|ARO:3003023	91	93.5897	dfrB6	WP_063844482.1	100	93.5897	trimethoprim-resistant dihydrofolate reductase DfrIIe [Pseudomonas aeruginosa]	1
68539	43008	Rs_PETL	HS464-GCP2	gi|ADO00942.1|ARO:3003023	90	97.4359	dfrB6	WP_063844482.1	98	97.4359	trimethoprim-resistant dihydrofolate reductase DfrIIe [Pseudomonas aeruginosa]	1
68794	43534	Rs_PETL	HS464-GCP2	gi|ADO00942.1|ARO:3003023	87	84.6154	dfrB6	WP_063844482.1	97	84.6154	trimethoprim-resistant dihydrofolate reductase DfrIIe [Pseudomonas aeruginosa]	1
69127	44230	Rs_PETL	HS464-GCP2	gi|FAA00064.1|ARO:3003021	93	100	dfrB2	WP_063844477.1	93	100	trimethoprim-resistant dihydrofolate reductase DfrB2 [Pseudomonas aeruginosa]	1
69514	45004	Rs_PETL	HS464-GCP2	gi|ADO00942.1|ARO:3003023	94	75.641	dfrB6	WP_023444277.1	100	75.4386	MULTISPECIES: haloacid dehalogenase [Gammaproteobacteria]	1
69657	709519	Rs_PETL	HS464-GCP2	gi|AAN41433.1|ARO:3002864	75	95.8763	dfrB1	WP_010890144.1	100	100	MULTISPECIES: trimethoprim-resistant dihydrofolate reductase DfrB3 [Enterobacter]	1
69980	45945	Rs_PETL	HS464-GCP2	gi|FAA00064.1|ARO:3003021	83	100	dfrB2	ALZ46148.1	85	100	Dihydrofolate reductase type 2 (plasmid) [Pseudomonas putida]	1
70289	46583	Rs_PETL	HS464-GCP2	gi|ACR57831.1|ARO:3003022	89	83.3333	dfrB3	WP_063844482.1	89	83.3333	trimethoprim-resistant dihydrofolate reductase DfrIIe [Pseudomonas aeruginosa]	1
70666	47296	Rs_PETL	HS464-GCP2	gi|ABG91835.1|ARO:3002860	92	100	dfrA17	AOW43001.1	100	100	dihydrofolate reductase [Klebsiella pneumoniae]	1
71106	48152	Rs_PETL	HS464-GCP2	gi|ADO00942.1|ARO:3003023	94	75.641	dfrB6	AAA72656.1	89	85.2941	dihydrofolate reductase [synthetic construct]	1
71125	48188	Rs_PETL	HS464-GCP2	gi|ADO00942.1|ARO:3003023	94	73.0769	dfrB6	AAA72656.1	91	82.3529	dihydrofolate reductase [synthetic construct]	1
71273	48486	Rs_PETL	HS464-GCP2	gi|FAA00064.1|ARO:3003021	93	80.7692	dfrB2	WP_015060228.1	93	80.7692	trimethoprim-resistant dihydrofolate reductase DfrB2 [Escherichia coli]	1
71451	48835	Rs_PETL	HS464-GCP2	gi|ADO00942.1|ARO:3003023	88	65.3846	dfrB6	WP_063844482.1	100	65.3846	trimethoprim-resistant dihydrofolate reductase DfrIIe [Pseudomonas aeruginosa]	1
71881	709836	Rs_PETL	HS464-GCP2	gi|ADO00942.1|ARO:3003023	88	100	dfrB6	WP_063844482.1	92	100	trimethoprim-resistant dihydrofolate reductase DfrIIe [Pseudomonas aeruginosa]	1
73329	52624	Rs_PETL	HS464-GCP2	gi|ADO00942.1|ARO:3003023	92	96.1538	dfrB6	WP_063844482.1	100	96.1538	trimethoprim-resistant dihydrofolate reductase DfrIIe [Pseudomonas aeruginosa]	1
73725	710161	Rs_PETL	HS464-GCP2	gi|ADO00942.1|ARO:3003023	91	100	dfrB6	WP_063844482.1	100	100	trimethoprim-resistant dihydrofolate reductase DfrIIe [Pseudomonas aeruginosa]	1
75219	710433	Rs_PETL	HS464-GCP2	gi|ADO00942.1|ARO:3003023	88	64.1026	dfrB6	WP_063844482.1	100	64.1026	trimethoprim-resistant dihydrofolate reductase DfrIIe [Pseudomonas aeruginosa]	1
76806	59489	Rs_PETL	HS464-GCP2	gi|ADO00942.1|ARO:3003023	90	98.7179	dfrB6	WP_063844482.1	100	98.7179	trimethoprim-resistant dihydrofolate reductase DfrIIe [Pseudomonas aeruginosa]	1
76857	59581	Rs_PETL	HS464-GCP2	gi|AAN41433.1|ARO:3002864	73	71.134	dfrB1	ABB89118.1	87	100	unknown [Salmonella enterica subsp. enterica serovar Agona]	1
76857	59581	Rs_PETL	HS464-GCP2	gi|ADO00942.1|ARO:3003023	88	64.1026	dfrB6	ABB89118.1	87	100	unknown [Salmonella enterica subsp. enterica serovar Agona]	1
77026	59925	Rs_PETL	HS464-GCP2	gi|ADO00942.1|ARO:3003023	91	100	dfrB6	WP_063844482.1	100	100	trimethoprim-resistant dihydrofolate reductase DfrIIe [Pseudomonas aeruginosa]	1
77162	60196	Rs_PETL	HS464-GCP2	gi|ADO00942.1|ARO:3003023	89	98.7179	dfrB6	WP_063844482.1	98	98.7179	trimethoprim-resistant dihydrofolate reductase DfrIIe [Pseudomonas aeruginosa]	1
77323	60495	Rs_PETL	HS464-GCP2	gi|ADO00942.1|ARO:3003023	89	87.1795	dfrB6	WP_063844482.1	98	87.1795	trimethoprim-resistant dihydrofolate reductase DfrIIe [Pseudomonas aeruginosa]	1
78702	711033	Rs_PETL	HS464-GCP2	gi|ADO00942.1|ARO:3003023	90	98.7179	dfrB6	WP_063844482.1	100	98.7179	trimethoprim-resistant dihydrofolate reductase DfrIIe [Pseudomonas aeruginosa]	1
79125	64054	Rs_PETL	HS464-GCP2	gi|ADO00942.1|ARO:3003023	82	97.4359	dfrB6	WP_024167031.1	93	96.1538	trimethoprim-resistant dihydrofolate reductase DfrB4 [Escherichia coli]	1
79846	711261	Rs_PETL	HS464-GCP2	gi|FAA00064.1|ARO:3003021	94	89.7436	dfrB2	WP_015060228.1	94	89.7436	trimethoprim-resistant dihydrofolate reductase DfrB2 [Escherichia coli]	1
80462	66693	Rs_PETL	HS464-GCP2	gi|FAA00064.1|ARO:3003021	94	96.1538	dfrB2	WP_015060228.1	94	96.1538	trimethoprim-resistant dihydrofolate reductase DfrB2 [Escherichia coli]	1
80948	711451	Rs_PETL	HS464-GCP2	gi|ADO00942.1|ARO:3003023	92	96.1538	dfrB6	WP_063844482.1	100	96.1538	trimethoprim-resistant dihydrofolate reductase DfrIIe [Pseudomonas aeruginosa]	1
80983	67742	Rs_PETL	HS464-GCP2	gi|ADO00942.1|ARO:3003023	88	80.7692	dfrB6	WP_063844482.1	98	80.7692	trimethoprim-resistant dihydrofolate reductase DfrIIe [Pseudomonas aeruginosa]	1
81225	68231	Rs_PETL	HS464-GCP2	gi|ADO00942.1|ARO:3003023	89	97.4359	dfrB6	WP_063844482.1	98	97.4359	trimethoprim-resistant dihydrofolate reductase DfrIIe [Pseudomonas aeruginosa]	1
82441	70610	Rs_PETL	HS464-GCP2	gi|FAA00064.1|ARO:3003021	94	98.7179	dfrB2	WP_063844477.1	97	98.7179	trimethoprim-resistant dihydrofolate reductase DfrB2 [Pseudomonas aeruginosa]	1
83728	73182	Rs_PETL	HS464-GCP2	gi|ADO00942.1|ARO:3003023	88	87.1795	dfrB6	WP_063844482.1	97	87.1795	trimethoprim-resistant dihydrofolate reductase DfrIIe [Pseudomonas aeruginosa]	1
84562	74840	Rs_PETL	HS464-GCP2	gi|ADO00942.1|ARO:3003023	87	84.6154	dfrB6	WP_063844482.1	97	84.6154	trimethoprim-resistant dihydrofolate reductase DfrIIe [Pseudomonas aeruginosa]	1
85410	712238	Rs_PETL	HS464-GCP2	gi|ADO00942.1|ARO:3003023	89	74.359	dfrB6	WP_063844482.1	100	74.359	trimethoprim-resistant dihydrofolate reductase DfrIIe [Pseudomonas aeruginosa]	1
85921	77504	Rs_PETL	HS464-GCP2	gi|ACR57831.1|ARO:3003022	91	91.0256	dfrB3	WP_063844482.1	91	91.0256	trimethoprim-resistant dihydrofolate reductase DfrIIe [Pseudomonas aeruginosa]	1
87699	81048	Rs_PETL	HS464-GCP2	gi|ACR57831.1|ARO:3003022	93	100	dfrB3	WP_010890144.1	93	100	MULTISPECIES: trimethoprim-resistant dihydrofolate reductase DfrB3 [Enterobacter]	1
88294	82247	Rs_PETL	HS464-GCP2	gi|ADO00942.1|ARO:3003023	90	91.0256	dfrB6	WP_063844482.1	98	91.0256	trimethoprim-resistant dihydrofolate reductase DfrIIe [Pseudomonas aeruginosa]	1
88579	82773	Rs_PETL	HS464-GCP2	gi|ADO00942.1|ARO:3003023	92	97.4359	dfrB6	WP_063844482.1	100	97.4359	trimethoprim-resistant dihydrofolate reductase DfrIIe [Pseudomonas aeruginosa]	1
88693	83007	Rs_PETL	HS464-GCP2	gi|ADO00942.1|ARO:3003023	94	75.641	dfrB6	AAA72656.1	89	85.2941	dihydrofolate reductase [synthetic construct]	1
89022	83638	Rs_PETL	HS464-GCP2	gi|ADO00942.1|ARO:3003023	91	92.3077	dfrB6	WP_063844482.1	100	92.3077	trimethoprim-resistant dihydrofolate reductase DfrIIe [Pseudomonas aeruginosa]	1
89196	83984	Rs_PETL	HS464-GCP2	gi|ADO00942.1|ARO:3003023	87	71.7949	dfrB6	WP_063844482.1	98	71.7949	trimethoprim-resistant dihydrofolate reductase DfrIIe [Pseudomonas aeruginosa]	1
89448	713023	Rs_PETL	HS464-GCP2	gi|ADO00942.1|ARO:3003023	90	92.3077	dfrB6	WP_063844482.1	98	92.3077	trimethoprim-resistant dihydrofolate reductase DfrIIe [Pseudomonas aeruginosa]	1
90796	87205	Rs_PETL	HS464-GCP2	gi|ADO00942.1|ARO:3003023	87	88.4615	dfrB6	WP_063844482.1	95	88.4615	trimethoprim-resistant dihydrofolate reductase DfrIIe [Pseudomonas aeruginosa]	1
90917	87444	Rs_PETL	HS464-GCP2	gi|ADO00942.1|ARO:3003023	90	91.0256	dfrB6	WP_063844482.1	98	91.0256	trimethoprim-resistant dihydrofolate reductase DfrIIe [Pseudomonas aeruginosa]	1
91618	88829	Rs_PETL	HS464-GCP2	gi|ADO00942.1|ARO:3003023	89	74.359	dfrB6	WP_063844482.1	100	74.359	trimethoprim-resistant dihydrofolate reductase DfrIIe [Pseudomonas aeruginosa]	1
91687	88955	Rs_PETL	HS464-GCP2	gi|ADO00942.1|ARO:3003023	89	98.7179	dfrB6	WP_063844482.1	98	98.7179	trimethoprim-resistant dihydrofolate reductase DfrIIe [Pseudomonas aeruginosa]	1
92312	713526	Rs_PETL	HS464-GCP2	gi|FAA00064.1|ARO:3003021	93	100	dfrB2	WP_015060228.1	93	100	trimethoprim-resistant dihydrofolate reductase DfrB2 [Escherichia coli]	1
92423	90443	Rs_PETL	HS464-GCP2	gi|ADO00942.1|ARO:3003023	91	93.5897	dfrB6	WP_063844482.1	97	93.5897	trimethoprim-resistant dihydrofolate reductase DfrIIe [Pseudomonas aeruginosa]	1
92536	90680	Rs_PETL	HS464-GCP2	gi|ADO00942.1|ARO:3003023	94	66.6667	dfrB6	AAA72656.1	90	76.4706	dihydrofolate reductase [synthetic construct]	1
92581	90777	Rs_PETL	HS464-GCP2	gi|FAA00064.1|ARO:3003021	94	100	dfrB2	WP_015060228.1	94	100	trimethoprim-resistant dihydrofolate reductase DfrB2 [Escherichia coli]	1
92986	91574	Rs_PETL	HS464-GCP2	gi|ADO00942.1|ARO:3003023	92	98.7179	dfrB6	WP_063844482.1	98	98.7179	trimethoprim-resistant dihydrofolate reductase DfrIIe [Pseudomonas aeruginosa]	1
94171	713838	Rs_PETL	HS464-GCP2	gi|ABB89122.1|ARO:3002861	72	98.7261	dfrA5	AKC98306.1	99	98.0263	DfrA27 (plasmid) [Enterobacter cloacae]	1
94573	94783	Rs_PETL	HS464-GCP2	gi|FAA00064.1|ARO:3003021	94	100	dfrB2	WP_063844477.1	94	100	trimethoprim-resistant dihydrofolate reductase DfrB2 [Pseudomonas aeruginosa]	1
97272	100231	Rs_PETL	HS464-GCP2	gi|ACR57831.1|ARO:3003022	93	98.7179	dfrB3	WP_010890144.1	93	98.7179	MULTISPECIES: trimethoprim-resistant dihydrofolate reductase DfrB3 [Enterobacter]	1
98378	102506	Rs_PETL	HS464-GCP2	gi|ADO00942.1|ARO:3003023	88	100	dfrB6	WP_063844482.1	93	100	trimethoprim-resistant dihydrofolate reductase DfrIIe [Pseudomonas aeruginosa]	1
99562	104904	Rs_PETL	HS464-GCP2	gi|ADO00942.1|ARO:3003023	90	94.8718	dfrB6	WP_063844482.1	98	94.8718	trimethoprim-resistant dihydrofolate reductase DfrIIe [Pseudomonas aeruginosa]	1
99935	105648	Rs_PETL	HS464-GCP2	gi|ADO00942.1|ARO:3003023	91	100	dfrB6	WP_063844482.1	100	100	trimethoprim-resistant dihydrofolate reductase DfrIIe [Pseudomonas aeruginosa]	1
99936	105652	Rs_PETL	HS464-GCP2	gi|FAA00064.1|ARO:3003021	94	100	dfrB2	WP_015060228.1	94	100	trimethoprim-resistant dihydrofolate reductase DfrB2 [Escherichia coli]	1
100258	106307	Rs_PETL	HS464-GCP2	gi|ADO00942.1|ARO:3003023	94	75.641	dfrB6	AAA72656.1	89	85.2941	dihydrofolate reductase [synthetic construct]	1
164257	725140	Rs_Pune	HS464-GCP2	gi|FAA00064.1|ARO:3003021	94	98.7179	dfrB2	WP_063844477.1	97	98.7179	trimethoprim-resistant dihydrofolate reductase DfrB2 [Pseudomonas aeruginosa]	1
165903	725516	Rs_Pune	HS464-GCP2	gi|ADO00942.1|ARO:3003023	89	71.7949	dfrB6	WP_063844482.1	100	71.7949	trimethoprim-resistant dihydrofolate reductase DfrIIe [Pseudomonas aeruginosa]	1
179453	341570	Rs_Pune	HS464-GCP2	gi|FAA00064.1|ARO:3003021	94	94.8718	dfrB2	WP_063844477.1	97	94.8718	trimethoprim-resistant dihydrofolate reductase DfrB2 [Pseudomonas aeruginosa]	1
184812	354280	Rs_Pune	HS464-GCP2	gi|ADO00942.1|ARO:3003023	94	75.641	dfrB6	AAA72656.1	89	85.2941	dihydrofolate reductase [synthetic construct]	1
185621	356211	Rs_Pune	HS464-GCP2	gi|ADO00942.1|ARO:3003023	91	100	dfrB6	WP_063844482.1	100	100	trimethoprim-resistant dihydrofolate reductase DfrIIe [Pseudomonas aeruginosa]	1
186290	357779	Rs_Pune	HS464-GCP2	gi|AHB39758.1|ARO:3003013	94	99.3631	dfrA15	AAT37842.1	95	99.3631	dihydrofolate reductase, partial [Vibrio cholerae]	1
188569	363100	Rs_Pune	HS464-GCP2	gi|FAA00064.1|ARO:3003021	93	83.3333	dfrB2	WP_015060228.1	93	83.3333	trimethoprim-resistant dihydrofolate reductase DfrB2 [Escherichia coli]	1
198904	733905	Rs_Pune	HS464-GCP2	gi|AHB39758.1|ARO:3003013	88	96.8153	dfrA15	BAE66664.1	88	100	dfrA15 [Vibrio cholerae non-O1/non-O139]	1
207758	408879	Rs_Pune	HS464-GCP2	gi|AHB39758.1|ARO:3003013	90	89.8089	dfrA15	WP_053035904.1	99	98.6014	trimethoprim-resistant dihydrofolate reductase DfrA, partial [Vibrio cholerae]	1
205102	402517	Rs_Pune	HS464-GCP2	gi|YP_724476.1|ARO:3003109	94	97.3523	msrE	WP_070148432.1	94	99.1701	Msr family ABC-F type ribosomal protection protein, partial [Acinetobacter baumannii]	1
47363	375	Rs_PETL	HS458-HS459	gi|YP_006142099.1|ARO:3002601	82	85.8025	aadA	AHC55312.1	99	97.9452	aminoglycoside adenyltransferase, partial [Staphylococcus aureus]	1753
47559	804	Rs_PETL	HS458-HS459	gi|AHB39758.1|ARO:3003013	91	96.8153	dfrA15	WP_000225778.1	100	100	trimethoprim-resistant dihydrofolate reductase DfrA1 [Edwardsiella ictaluri]	244
69028	44006	Rs_PETL	HS458-HS459	gi|AET15272.1|ARO:3003197	92	100	aadA25	AEG64741.1	91	100	aminoglycoside adenyltransferase, partial [Escherichia coli]	153
51519	8717	Rs_PETL	HS458-HS459	gi|AAG24866.1|ARO:3001430	86	98.374	OXA-36	AFY12006.1	100	100	OXA-2 like protein [Pseudomonas aeruginosa]	71
48020	1714	Rs_PETL	HS458-HS459	gi|ABD58917.1|ARO:3002615	92	100	aadA15	AJW77604.1	93	100	AadA1, partial [Salmonella enterica subsp. enterica serovar Typhi]	39
50698	7094	Rs_PETL	HS458-HS459	gi|YP_006142099.1|ARO:3002601	83	85.4938	aadA	AJW77604.1	97	100	AadA1, partial [Salmonella enterica subsp. enterica serovar Typhi]	25
41352	183293	Rs_PETL	HS458-HS459	gi|AHB39758.1|ARO:3003013	89	98.7261	dfrA15	AAT37842.1	89	98.7261	dihydrofolate reductase, partial [Vibrio cholerae]	20
49387	4489	Rs_PETL	HS458-HS459	gi|ABB89122.1|ARO:3002861	75	100	dfrA5	ACB41762.1	100	100	dihydrofolate reductase, partial [Klebsiella pneumoniae]	20
42851	185987	Rs_PETL	HS458-HS459	gi|YP_006142099.1|ARO:3002601	61	79.9383	aadA	WP_000503573.1	100	100	MULTISPECIES: ANT(3)-Ia family aminoglycoside nucleotidyltransferase AadA5 [Gammaproteobacteria]	18
44632	189187	Rs_PETL	HS458-HS459	gi|AAF27727.1|ARO:3002602	91	100	aadA2	AIP98297.1	94	99.2278	aminoglycoside-3-adenylyltransferase [Acinetobacter sp. NF120117(CD6)]	17
69383	44738	Rs_PETL	HS458-HS459	gi|ABB89122.1|ARO:3002861	75	100	dfrA5	ACB41762.1	100	100	dihydrofolate reductase, partial [Klebsiella pneumoniae]	17
53456	12601	Rs_PETL	HS458-HS459	gi|ACK43806.1|ARO:3002617	94	100	aadA17	AJW77604.1	94	100	AadA1, partial [Salmonella enterica subsp. enterica serovar Typhi]	16
104491	198961	Rs_Pune	HS458-HS459	gi|YP_006142099.1|ARO:3002601	91	82.716	aadA	AEG64741.1	96	100	aminoglycoside adenyltransferase, partial [Escherichia coli]	16
58717	23061	Rs_PETL	HS458-HS459	gi|ABG91835.1|ARO:3002860	92	100	dfrA17	AOW43001.1	100	100	dihydrofolate reductase [Klebsiella pneumoniae]	16
64194	34230	Rs_PETL	HS458-HS459	gi|AET15272.1|ARO:3003197	93	100	aadA25	AJW77604.1	92	100	AadA1, partial [Salmonella enterica subsp. enterica serovar Typhi]	14
65511	36830	Rs_PETL	HS458-HS459	gi|AHB39758.1|ARO:3003013	93	96.8153	dfrA15	BAE66664.1	93	100	dfrA15 [Vibrio cholerae non-O1/non-O139]	14
147057	721356	Rs_Pune	HS458-HS459	gi|YP_006142099.1|ARO:3002601	82	87.3457	aadA	AHC55312.1	99	99.6575	aminoglycoside adenyltransferase, partial [Staphylococcus aureus]	13
69122	44217	Rs_PETL	HS458-HS459	gi|AAG24866.1|ARO:3001430	86	98.374	OXA-36	AFY12006.1	100	100	OXA-2 like protein [Pseudomonas aeruginosa]	13
65060	35976	Rs_PETL	HS458-HS459	gi|YP_006142099.1|ARO:3002601	92	83.0247	aadA	AEG64741.1	96	100	aminoglycoside adenyltransferase, partial [Escherichia coli]	12
55454	16504	Rs_PETL	HS458-HS459	gi|YP_006142099.1|ARO:3002601	83	85.4938	aadA	AJW77604.1	97	100	AadA1, partial [Salmonella enterica subsp. enterica serovar Typhi]	12
7071	121825	Rs_PETL	HS458-HS459	gi|YP_006142099.1|ARO:3002601	83	87.037	aadA	AHC55312.1	100	99.3151	aminoglycoside adenyltransferase, partial [Staphylococcus aureus]	11
56359	18276	Rs_PETL	HS458-HS459	gi|ACR57831.1|ARO:3003022	66	71.7949	dfrB3	EHR70718.1	76	71.9512	R67 dihydrofolate reductase [Burkholderiales bacterium JOSHI_001]	11
76683	59248	Rs_PETL	HS458-HS459	gi|YP_006142099.1|ARO:3002601	83	85.4938	aadA	AJW77604.1	98	100	AadA1, partial [Salmonella enterica subsp. enterica serovar Typhi]	10
96879	99437	Rs_PETL	HS458-HS459	gi|AAG24866.1|ARO:3001430	86	98.374	OXA-36	AFY12006.1	100	100	OXA-2 like protein [Pseudomonas aeruginosa]	10
4135	699795	Rs_PETL	HS458-HS459	gi|YP_009081591.1|ARO:3002613	92	99.6226	aadA13	AJW77604.1	94	99.6491	AadA1, partial [Salmonella enterica subsp. enterica serovar Typhi]	9
60981	27679	Rs_PETL	HS458-HS459	gi|YP_006142099.1|ARO:3002601	83	85.4938	aadA	AJW77604.1	97	100	AadA1, partial [Salmonella enterica subsp. enterica serovar Typhi]	9
46997	193418	Rs_PETL	HS458-HS459	gi|YP_006142099.1|ARO:3002601	84	85.4938	aadA	AJW77604.1	96	100	AadA1, partial [Salmonella enterica subsp. enterica serovar Typhi]	8
70134	46265	Rs_PETL	HS458-HS459	gi|YP_006142099.1|ARO:3002601	84	85.4938	aadA	AJW77604.1	97	100	AadA1, partial [Salmonella enterica subsp. enterica serovar Typhi]	8
88097	81865	Rs_PETL	HS458-HS459	gi|YP_006142099.1|ARO:3002601	83	85.4938	aadA	AJW77604.1	98	100	AadA1, partial [Salmonella enterica subsp. enterica serovar Typhi]	8
80161	66092	Rs_PETL	HS458-HS459	gi|YP_006142099.1|ARO:3002601	87	62.963	aadA	ACI23388.1	99	94.8837	aminoglycoside adenylyltransferase type A1, partial [Escherichia coli]	8
63118	32049	Rs_PETL	HS458-HS459	gi|ABD58917.1|ARO:3002615	93	100	aadA15	AEG64741.1	94	100	aminoglycoside adenyltransferase, partial [Escherichia coli]	7
52675	10997	Rs_PETL	HS458-HS459	gi|ABD58917.1|ARO:3002615	94	100	aadA15	WP_015056580.1	95	100	ANT(3) family aminoglycoside nucleotidyltransferase [Salmonella enterica]	7
5258	699975	Rs_PETL	HS458-HS459	gi|YP_006142099.1|ARO:3002601	86	80.5556	aadA	AJW77604.1	97	99.6491	AadA1, partial [Salmonella enterica subsp. enterica serovar Typhi]	7
52766	11179	Rs_PETL	HS458-HS459	gi|YP_009081591.1|ARO:3002613	94	100	aadA13	AJW77604.1	91	99.6491	AadA1, partial [Salmonella enterica subsp. enterica serovar Typhi]	6
13688	133792	Rs_PETL	HS458-HS459	gi|AET15272.1|ARO:3003197	94	100	aadA25	EGU95425.1	94	100	streptomycin 3-adenylyltransferase [Escherichia coli MS 79-10]	6
19202	143624	Rs_PETL	HS458-HS459	gi|AAN41439.1|ARO:3002608	92	100	aadA8	AJW77604.1	95	100	AadA1, partial [Salmonella enterica subsp. enterica serovar Typhi]	6
53236	12140	Rs_PETL	HS458-HS459	gi|YP_006142099.1|ARO:3002601	87	80.5556	aadA	AJW77604.1	96	100	AadA1, partial [Salmonella enterica subsp. enterica serovar Typhi]	6
53236	12140	Rs_PETL	HS458-HS459	gi|ABG72894.1|ARO:3002621	94	98.8417	aadA24	AJW77604.1	96	100	AadA1, partial [Salmonella enterica subsp. enterica serovar Typhi]	6
47023	193464	Rs_PETL	HS458-HS459	gi|YP_006142099.1|ARO:3002601	84	85.4938	aadA	AJW77604.1	97	100	AadA1, partial [Salmonella enterica subsp. enterica serovar Typhi]	6
65371	36553	Rs_PETL	HS458-HS459	gi|YP_006142099.1|ARO:3002601	82	85.4938	aadA	AJW77604.1	98	100	AadA1, partial [Salmonella enterica subsp. enterica serovar Typhi]	6
49140	3988	Rs_PETL	HS458-HS459	gi|YP_006142099.1|ARO:3002601	81	85.4938	aadA	AJW77604.1	99	100	AadA1, partial [Salmonella enterica subsp. enterica serovar Typhi]	6
56654	18850	Rs_PETL	HS458-HS459	gi|AET15272.1|ARO:3003197	92	100	aadA25	CHQ04724.1	92	96.4789	aminoglycoside resistance protein [Salmonella enterica subsp. enterica serovar Typhi]	5
67749	41407	Rs_PETL	HS458-HS459	gi|AET15272.1|ARO:3003197	93	100	aadA25	AHC55315.1	92	100	aminoglycoside adenyltransferase, partial [Staphylococcus aureus]	5
53370	12428	Rs_PETL	HS458-HS459	gi|YP_006142099.1|ARO:3002601	85	85.4938	aadA	AJW77604.1	96	100	AadA1, partial [Salmonella enterica subsp. enterica serovar Typhi]	5
48016	1707	Rs_PETL	HS458-HS459	gi|AAD46626.1|ARO:3002596	91	87.5648	AAC(6 )-IIc	AHN60086.1	100	93.4783	aminoglycoside 6-N-acetyltransferase [Stenotrophomonas maltophilia]	5
78543	62878	Rs_PETL	HS458-HS459	gi|AET15272.1|ARO:3003197	92	100	aadA25	AJW77604.1	93	100	AadA1, partial [Salmonella enterica subsp. enterica serovar Typhi]	4
474	109904	Rs_PETL	HS458-HS459	gi|AET15272.1|ARO:3003197	91	100	aadA25	AJW77604.1	94	100	AadA1, partial [Salmonella enterica subsp. enterica serovar Typhi]	4
95647	96932	Rs_PETL	HS458-HS459	gi|AET15272.1|ARO:3003197	93	100	aadA25	EGU95425.1	94	100	streptomycin 3-adenylyltransferase [Escherichia coli MS 79-10]	4
73585	53123	Rs_PETL	HS458-HS459	gi|YP_006142099.1|ARO:3002601	83	85.4938	aadA	AJW77604.1	98	100	AadA1, partial [Salmonella enterica subsp. enterica serovar Typhi]	4
95041	95743	Rs_PETL	HS458-HS459	gi|YP_006142099.1|ARO:3002601	83	85.4938	aadA	AJW77604.1	98	100	AadA1, partial [Salmonella enterica subsp. enterica serovar Typhi]	4
100587	106991	Rs_PETL	HS458-HS459	gi|ABG72894.1|ARO:3002621	93	98.8417	aadA24	WP_063840440.1	99	100	ANT(3)-Ia family aminoglycoside nucleotidyltransferase AadA24 [Salmonella enterica]	4
8551	124499	Rs_PETL	HS458-HS459	gi|CAA71699.2|ARO:3001416	87	100	OXA-21	AMP47162.1	87	100	classD [uncultured bacterium]	4
51692	9065	Rs_PETL	HS458-HS459	gi|AHB39758.1|ARO:3003013	93	100	dfrA15	WP_053764311.1	98	99.3671	trimethoprim-resistant dihydrofolate reductase DfrA [Citrobacter freundii]	4
100203	106202	Rs_PETL	HS458-HS459	gi|ACR57831.1|ARO:3003022	85	100	dfrB3	ALZ46148.1	91	100	Dihydrofolate reductase type 2 (plasmid) [Pseudomonas putida]	4
91814	89190	Rs_PETL	HS458-HS459	gi|ACK43806.1|ARO:3002617	92	100	aadA17	CHQ04724.1	91	100	aminoglycoside resistance protein [Salmonella enterica subsp. enterica serovar Typhi]	3
23021	150426	Rs_PETL	HS458-HS459	gi|AET15272.1|ARO:3003197	92	100	aadA25	AIL81899.1	92	100	aminoglycoside adenyltransferase, partial (plasmid) [Escherichia coli]	3
63903	708580	Rs_PETL	HS458-HS459	gi|AET15272.1|ARO:3003197	92	100	aadA25	CHQ04724.1	92	97.1831	aminoglycoside resistance protein [Salmonella enterica subsp. enterica serovar Typhi]	3
45734	191130	Rs_PETL	HS458-HS459	gi|CAD99015.1|ARO:3002611	93	100	aadA11	AHC55315.1	92	99.6429	aminoglycoside adenyltransferase, partial [Staphylococcus aureus]	3
9015	125343	Rs_PETL	HS458-HS459	gi|YP_009081591.1|ARO:3002613	92	100	aadA13	AJW77604.1	93	99.6491	AadA1, partial [Salmonella enterica subsp. enterica serovar Typhi]	3
29330	161714	Rs_PETL	HS458-HS459	gi|ABD58917.1|ARO:3002615	92	98.8593	aadA15	SAU31453.1	93	100	aminoglycoside resistance protein [Klebsiella pneumoniae]	3
3477	115342	Rs_PETL	HS458-HS459	gi|ABD58917.1|ARO:3002615	93	100	aadA15	AJW77604.1	93	100	AadA1, partial [Salmonella enterica subsp. enterica serovar Typhi]	3
38796	178677	Rs_PETL	HS458-HS459	gi|ABG72894.1|ARO:3002621	93	67.1815	aadA24	WP_060588403.1	93	73.4177	ANT(3) family aminoglycoside nucleotidyltransferase, partial [Klebsiella pneumoniae]	3
85214	76095	Rs_PETL	HS458-HS459	gi|ACK43806.1|ARO:3002617	93	100	aadA17	AEG64741.1	93	100	aminoglycoside adenyltransferase, partial [Escherichia coli]	3
181322	346043	Rs_Pune	HS458-HS459	gi|AET15272.1|ARO:3003197	93	100	aadA25	CHQ04724.1	93	100	aminoglycoside resistance protein [Salmonella enterica subsp. enterica serovar Typhi]	3
8994	700437	Rs_PETL	HS458-HS459	gi|ABD58917.1|ARO:3002615	92	99.6198	aadA15	WP_015056580.1	94	99.2958	ANT(3) family aminoglycoside nucleotidyltransferase [Salmonella enterica]	3
27039	157634	Rs_PETL	HS458-HS459	gi|CAH10847.1|ARO:3002620	92	91.1197	aadA23	AIP98297.1	94	91.1197	aminoglycoside-3-adenylyltransferase [Acinetobacter sp. NF120117(CD6)]	3
73195	52338	Rs_PETL	HS458-HS459	gi|CAD99015.1|ARO:3002611	92	100	aadA11	AJW77604.1	94	100	AadA1, partial [Salmonella enterica subsp. enterica serovar Typhi]	3
52586	10801	Rs_PETL	HS458-HS459	gi|ABD58917.1|ARO:3002615	93	100	aadA15	CHQ04724.1	94	99.2958	aminoglycoside resistance protein [Salmonella enterica subsp. enterica serovar Typhi]	3
64314	34483	Rs_PETL	HS458-HS459	gi|ABG72894.1|ARO:3002621	93	100	aadA24	CVC84868.1	94	98.6014	Streptomycin 3-adenylyltransferase [Serratia marcescens]	3
4448	117104	Rs_PETL	HS458-HS459	gi|ABG72894.1|ARO:3002621	94	100	aadA24	WP_015056580.1	94	100	ANT(3) family aminoglycoside nucleotidyltransferase [Salmonella enterica]	3
39429	704588	Rs_PETL	HS458-HS459	gi|ABD58917.1|ARO:3002615	92	99.6198	aadA15	AJW77604.1	95	99.6491	AadA1, partial [Salmonella enterica subsp. enterica serovar Typhi]	3
75930	57754	Rs_PETL	HS458-HS459	gi|YP_006142099.1|ARO:3002601	82	85.4938	aadA	AJW77604.1	97	100	AadA1, partial [Salmonella enterica subsp. enterica serovar Typhi]	3
3187	114834	Rs_PETL	HS458-HS459	gi|YP_006142099.1|ARO:3002601	84	85.4938	aadA	AJW77604.1	97	100	AadA1, partial [Salmonella enterica subsp. enterica serovar Typhi]	3
62447	30716	Rs_PETL	HS458-HS459	gi|YP_006142099.1|ARO:3002601	82	85.4938	aadA	AJW77604.1	98	100	AadA1, partial [Salmonella enterica subsp. enterica serovar Typhi]	3
9058	125427	Rs_PETL	HS458-HS459	gi|YP_006142099.1|ARO:3002601	82	85.8025	aadA	AHC55312.1	99	97.9452	aminoglycoside adenyltransferase, partial [Staphylococcus aureus]	3
2369	113345	Rs_PETL	HS458-HS459	gi|YP_006142099.1|ARO:3002601	83	85.4938	aadA	AJW77604.1	99	100	AadA1, partial [Salmonella enterica subsp. enterica serovar Typhi]	3
97052	99788	Rs_PETL	HS458-HS459	gi|AAD46626.1|ARO:3002596	90	93.7824	AAC(6 )-IIc	AHN60086.1	100	100	aminoglycoside 6-N-acetyltransferase [Stenotrophomonas maltophilia]	3
1108	111055	Rs_PETL	HS458-HS459	gi|AAC41449.1|ARO:3001398	86	100	OXA-3	AMP47162.1	87	100	classD [uncultured bacterium]	3
7120	700193	Rs_PETL	HS458-HS459	gi|ACR57831.1|ARO:3003022	85	100	dfrB3	ALZ46148.1	91	100	Dihydrofolate reductase type 2 (plasmid) [Pseudomonas putida]	3
88196	82058	Rs_PETL	HS458-HS459	gi|ABB89122.1|ARO:3002861	75	97.4522	dfrA5	AKC98306.1	100	100	DfrA27 (plasmid) [Enterobacter cloacae]	3
198904	733905	Rs_Pune	HS464-GCP2	gi|AHB39758|ARO:3003013	88	100	dfrA15	BAE66664.1	88	100	dfrA15 [Vibrio cholerae non-O1/non-O139]	1
127623	239720	Rs_Pune	HS458-HS459	gi|AHB39758.1|ARO:3003013	88	64.9682	dfrA15	BAT62904.1	100	95.3271	dihydrofolate reductase [Pseudomonas aeruginosa]	3
190022	366557	Rs_Pune	HS458-HS459	gi|AHB39758.1|ARO:3003013	91	94.9045	dfrA15	WP_040061676.1	100	98.6755	trimethoprim-resistant dihydrofolate reductase DfrA, partial [Shigella dysenteriae]	3
15074	136210	Rs_PETL	HS458-HS459	gi|AAF61918.1|ARO:3002680	94	100	catB8	AHZ92132.1	97	100	chloramphenicol acetyltransferase [Acinetobacter sp. NF130816103(205)]	3
119189	224845	Rs_Pune	HS458-HS459	gi|BAD00739.1|ARO:3002607	82	73.2075	aadA7	CHQ04724.1	66	44.7183	aminoglycoside resistance protein [Salmonella enterica subsp. enterica serovar Typhi]	2
119189	224845	Rs_Pune	HS458-HS459	gi|BAD00739.1|ARO:3002607	82	73.2075	aadA7	WP_031615585.1	84	73.2075	ANT(3) family aminoglycoside nucleotidyltransferase [Salmonella enterica]	2
24057	152300	Rs_PETL	HS458-HS459	gi|YP_006142099.1|ARO:3002601	86	86.4198	aadA	EDR32758.1	89	98.6711	streptomycin 3-adenylyltransferase [Yersinia pestis biovar Orientalis str. IP275]	2
24057	152300	Rs_PETL	HS458-HS459	gi|AET15272.1|ARO:3003197	92	100	aadA25	EDR32758.1	89	98.6711	streptomycin 3-adenylyltransferase [Yersinia pestis biovar Orientalis str. IP275]	2
208879	411603	Rs_Pune	HS458-HS459	gi|YP_006142099.1|ARO:3002601	74	92.9012	aadA	KMH42592.1	90	100	streptomycin 3-adenylyltransferase, partial [Klebsiella pneumoniae]	2
14303	134871	Rs_PETL	HS458-HS459	gi|BAD00739.1|ARO:3002607	88	98.8679	aadA7	WP_031615585.1	90	98.8679	ANT(3) family aminoglycoside nucleotidyltransferase [Salmonella enterica]	2
208098	409712	Rs_Pune	HS458-HS459	gi|ABD58917.1|ARO:3002615	91	99.6198	aadA15	AJW77604.1	92	99.6491	AadA1, partial [Salmonella enterica subsp. enterica serovar Typhi]	2
15202	136439	Rs_PETL	HS458-HS459	gi|AET15272.1|ARO:3003197	92	100	aadA25	AJW77604.1	92	100	AadA1, partial [Salmonella enterica subsp. enterica serovar Typhi]	2
4414	117041	Rs_PETL	HS458-HS459	gi|AET15272.1|ARO:3003197	93	100	aadA25	AIL81899.1	92	100	aminoglycoside adenyltransferase, partial (plasmid) [Escherichia coli]	2
40189	704700	Rs_PETL	HS458-HS459	gi|AET15272.1|ARO:3003197	93	100	aadA25	EGU95425.1	92	100	streptomycin 3-adenylyltransferase [Escherichia coli MS 79-10]	2
54235	14136	Rs_PETL	HS458-HS459	gi|AAN41439.1|ARO:3002608	93	99.6198	aadA8	CVC84868.1	92	98.2517	Streptomycin 3-adenylyltransferase [Serratia marcescens]	2
189673	365752	Rs_Pune	HS458-HS459	gi|AAN41439.1|ARO:3002608	93	99.6198	aadA8	AEG64741.1	92	99.6491	aminoglycoside adenyltransferase, partial [Escherichia coli]	2
88585	82782	Rs_PETL	HS458-HS459	gi|AET15272.1|ARO:3003197	94	100	aadA25	AIG99445.1	92	98.917	AadA1, partial [Salmonella enterica subsp. enterica serovar Schwarzengrund]	2
99420	104638	Rs_PETL	HS458-HS459	gi|AET15272.1|ARO:3003197	94	100	aadA25	AHC55317.1	92	100	aminoglycoside adenyltransferase, partial [Staphylococcus aureus]	2
86343	78332	Rs_PETL	HS458-HS459	gi|AAF27727.1|ARO:3002602	91	81.0811	aadA2	SAU31453.1	93	81.0811	aminoglycoside resistance protein [Klebsiella pneumoniae]	2
31515	165622	Rs_PETL	HS458-HS459	gi|AET15272.1|ARO:3003197	92	100	aadA25	AGY30818.1	93	100	putative aminoglycoside 3-adenylyltransferase [uncultured bacterium]	2
37234	175857	Rs_PETL	HS458-HS459	gi|ABG72894.1|ARO:3002621	92	61.39	aadA24	AIP98227.1	93	94.6429	aminoglycoside-3-adenyltransferase, partial [Acinetobacter sp. NF120117(CD6)]	2
41712	183935	Rs_PETL	HS458-HS459	gi|ABG72894.1|ARO:3002621	92	97.2973	aadA24	AIP98297.1	93	97.2973	aminoglycoside-3-adenylyltransferase [Acinetobacter sp. NF120117(CD6)]	2
43158	186522	Rs_PETL	HS458-HS459	gi|ABG72894.1|ARO:3002621	93	66.4093	aadA24	WP_046100676.1	93	91.0053	aminoglycoside nucleotidyltransferase, partial [Staphylococcus carnosus]	2
25378	154652	Rs_PETL	HS458-HS459	gi|ABG72894.1|ARO:3002621	94	100	aadA24	AHC55315.1	93	100	aminoglycoside adenyltransferase, partial [Staphylococcus aureus]	2
103410	197049	Rs_Pune	HS458-HS459	gi|AAN41439.1|ARO:3002608	94	99.6198	aadA8	KDK40558.1	93	97.2881	hypothetical protein AF19_05317, partial [Klebsiella pneumoniae CHS 63]	2
48424	2537	Rs_PETL	HS458-HS459	gi|CAH10847.1|ARO:3002620	92	89.9614	aadA23	AIP98297.1	94	89.9614	aminoglycoside-3-adenylyltransferase [Acinetobacter sp. NF120117(CD6)]	2
72773	51443	Rs_PETL	HS458-HS459	gi|ABG72894.1|ARO:3002621	92	93.0502	aadA24	AIP98297.1	94	93.0502	aminoglycoside-3-adenylyltransferase [Acinetobacter sp. NF120117(CD6)]	2
1757	112220	Rs_PETL	HS458-HS459	gi|ABD58917.1|ARO:3002615	93	100	aadA15	AHC55313.1	94	100	aminoglycoside adenyltransferase, partial [Staphylococcus aureus]	2
15785	137515	Rs_PETL	HS458-HS459	gi|AET15272.1|ARO:3003197	93	100	aadA25	EGU95425.1	94	99.2958	streptomycin 3-adenylyltransferase [Escherichia coli MS 79-10]	2
47618	931	Rs_PETL	HS458-HS459	gi|ABG72894.1|ARO:3002621	93	60.6178	aadA24	AIP98227.1	94	93.4524	aminoglycoside-3-adenyltransferase, partial [Acinetobacter sp. NF120117(CD6)]	2
54709	15059	Rs_PETL	HS458-HS459	gi|ABG72894.1|ARO:3002621	94	100	aadA24	AHC55313.1	94	100	aminoglycoside adenyltransferase, partial [Staphylococcus aureus]	2
93212	92010	Rs_PETL	HS458-HS459	gi|ABG72894.1|ARO:3002621	94	100	aadA24	EGU95425.1	94	100	streptomycin 3-adenylyltransferase [Escherichia coli MS 79-10]	2
26779	157170	Rs_PETL	HS458-HS459	gi|AAN41439.1|ARO:3002608	94	100	aadA8	AJW77604.1	95	100	AadA1, partial [Salmonella enterica subsp. enterica serovar Typhi]	2
71518	48959	Rs_PETL	HS458-HS459	gi|YP_006142099.1|ARO:3002601	83	85.4938	aadA	AJW77604.1	96	100	AadA1, partial [Salmonella enterica subsp. enterica serovar Typhi]	2
54979	15584	Rs_PETL	HS458-HS459	gi|ABG72894.1|ARO:3002621	94	99.6139	aadA24	AIP98297.1	96	99.2278	aminoglycoside-3-adenylyltransferase [Acinetobacter sp. NF120117(CD6)]	2
98218	102197	Rs_PETL	HS458-HS459	gi|YP_006142099.1|ARO:3002601	82	85.4938	aadA	AJW77604.1	97	100	AadA1, partial [Salmonella enterica subsp. enterica serovar Typhi]	2
22241	149023	Rs_PETL	HS458-HS459	gi|YP_006142099.1|ARO:3002601	83	85.4938	aadA	AJW77604.1	97	100	AadA1, partial [Salmonella enterica subsp. enterica serovar Typhi]	2
57800	21181	Rs_PETL	HS458-HS459	gi|YP_006142099.1|ARO:3002601	83	85.4938	aadA	AJW77604.1	97	100	AadA1, partial [Salmonella enterica subsp. enterica serovar Typhi]	2
2732	113999	Rs_PETL	HS458-HS459	gi|CAK12750.1|ARO:3002619	94	100	aadA22	AJW77604.1	97	100	AadA1, partial [Salmonella enterica subsp. enterica serovar Typhi]	2
67825	41554	Rs_PETL	HS458-HS459	gi|AET15272.1|ARO:3003197	94	100	aadA25	WP_015056580.1	97	99.6479	ANT(3) family aminoglycoside nucleotidyltransferase [Salmonella enterica]	2
13404	133276	Rs_PETL	HS458-HS459	gi|YP_006142099.1|ARO:3002601	81	85.4938	aadA	AJW77604.1	98	100	AadA1, partial [Salmonella enterica subsp. enterica serovar Typhi]	2
67130	40113	Rs_PETL	HS458-HS459	gi|YP_006142099.1|ARO:3002601	83	85.4938	aadA	AJW77604.1	98	100	AadA1, partial [Salmonella enterica subsp. enterica serovar Typhi]	2
179254	728798	Rs_Pune	HS458-HS459	gi|YP_006142099.1|ARO:3002601	94	84.8765	aadA	KDK40558.1	98	98.9831	hypothetical protein AF19_05317, partial [Klebsiella pneumoniae CHS 63]	2
210299	736767	Rs_Pune	HS458-HS459	gi|YP_006142099.1|ARO:3002601	76	79.6296	aadA	WP_031615585.1	99	100	ANT(3) family aminoglycoside nucleotidyltransferase [Salmonella enterica]	2
36705	174920	Rs_PETL	HS458-HS459	gi|YP_006142099.1|ARO:3002601	82	85.8025	aadA	AHC55312.1	99	97.9452	aminoglycoside adenyltransferase, partial [Staphylococcus aureus]	2
71530	48981	Rs_PETL	HS458-HS459	gi|YP_006142099.1|ARO:3002601	82	85.4938	aadA	AJW77604.1	99	100	AadA1, partial [Salmonella enterica subsp. enterica serovar Typhi]	2
100333	106464	Rs_PETL	HS458-HS459	gi|YP_006142099.1|ARO:3002601	82	85.4938	aadA	AJW77604.1	99	100	AadA1, partial [Salmonella enterica subsp. enterica serovar Typhi]	2
156371	290390	Rs_Pune	HS458-HS459	gi|YP_006142099.1|ARO:3002601	82	87.3457	aadA	AHC55312.1	99	99.6575	aminoglycoside adenyltransferase, partial [Staphylococcus aureus]	2
41524	183611	Rs_PETL	HS458-HS459	gi|YP_006142099.1|ARO:3002601	83	91.0494	aadA	AAU93764.1	99	100	AadA [Integration vector pJK202]	2
57407	20372	Rs_PETL	HS458-HS459	gi|YP_006142099.1|ARO:3002601	86	80.5556	aadA	AJW77604.1	99	91.9298	AadA1, partial [Salmonella enterica subsp. enterica serovar Typhi]	2
92902	91404	Rs_PETL	HS458-HS459	gi|ABG49324.1|ARO:3002609	66	65.2174	aadA9	WP_059338917.1	100	93.1217	adenylyltransferase, partial [Escherichia coli]	2
186911	359199	Rs_Pune	HS458-HS459	gi|YP_006142099.1|ARO:3002601	74	69.1358	aadA	AMP47912.1	100	75.2066	ANT3, partial [uncultured bacterium]	2
186911	359199	Rs_Pune	HS458-HS459	gi|YP_006142099.1|ARO:3002601	74	69.1358	aadA	EWE35319.1	100	30.9963	streptomycin 3-adenylyltransferase [Klebsiella pneumoniae BIDMC 35]	2
54569	14799	Rs_PETL	HS458-HS459	gi|AEO92079.1|ARO:3001483	83	100	OXA-205	AFY12006.1	97	100	OXA-2 like protein [Pseudomonas aeruginosa]	2
55803	17185	Rs_PETL	HS458-HS459	gi|AAC41449.1|ARO:3001398	93	96.7273	OXA-3	AFY12006.1	91	100	OXA-2 like protein [Pseudomonas aeruginosa]	2
196767	382569	Rs_Pune	HS458-HS459	gi|AAG24866.1|ARO:3001430	86	98.374	OXA-36	AFY12006.1	100	100	OXA-2 like protein [Pseudomonas aeruginosa]	2
202725	734867	Rs_Pune	HS458-HS459	gi|CAP69660.1|ARO:3001811	93	83.5206	OXA-129	AAG24865.1	87	91.7031	beta-lactamase, partial [Pseudomonas aeruginosa]	2
202725	734867	Rs_Pune	HS458-HS459	gi|CAP69660.1|ARO:3001811	93	83.5206	OXA-129	WP_063860937.1	91	22.5564	OXA-10 family class D beta-lactamase OXA-101 [Citrobacter freundii]	2
10905	128733	Rs_PETL	HS458-HS459	gi|ADO00942.1|ARO:3003023	93	92.3077	dfrB6	WP_063844482.1	100	92.3077	trimethoprim-resistant dihydrofolate reductase DfrIIe [Pseudomonas aeruginosa]	2
43450	187030	Rs_PETL	HS458-HS459	gi|ADO00942.1|ARO:3003023	94	75.641	dfrB6	KTG63206.1	100	100	ethidium bromide resistance protein, partial [Klebsiella pneumoniae]	2
46775	193010	Rs_PETL	HS458-HS459	gi|ABB89122.1|ARO:3002861	75	100	dfrA5	ACB41762.1	100	100	dihydrofolate reductase, partial [Klebsiella pneumoniae]	2
48625	2970	Rs_PETL	HS458-HS459	gi|AHB39758.1|ARO:3003013	91	91.7197	dfrA15	ACJ65217.1	100	97.2973	dihydrofolate reductase, partial [Vibrio cholerae]	2
80387	66556	Rs_PETL	HS458-HS459	gi|AHB39758.1|ARO:3003013	92	96.8153	dfrA15	WP_000225778.1	99	100	trimethoprim-resistant dihydrofolate reductase DfrA1 [Edwardsiella ictaluri]	2
89913	85462	Rs_PETL	HS458-HS459	gi|ABB89122.1|ARO:3002861	75	100	dfrA5	ACB41762.1	100	100	dihydrofolate reductase, partial [Klebsiella pneumoniae]	2
97924	101602	Rs_PETL	HS458-HS459	gi|ABB89122.1|ARO:3002861	71	68.1529	dfrA5	AKC98306.1	100	70.3947	DfrA27 (plasmid) [Enterobacter cloacae]	2
98850	103488	Rs_PETL	HS458-HS459	gi|ADO00942.1|ARO:3003023	93	84.6154	dfrB6	WP_063844482.1	100	84.6154	trimethoprim-resistant dihydrofolate reductase DfrIIe [Pseudomonas aeruginosa]	2
131914	247238	Rs_Pune	HS458-HS459	gi|ABG91835.1|ARO:3002860	92	100	dfrA17	AOW43001.1	100	100	dihydrofolate reductase [Klebsiella pneumoniae]	2
201395	393652	Rs_Pune	HS458-HS459	gi|AHB39758.1|ARO:3003013	91	89.172	dfrA15	AJF48920.1	100	98.5915	dihydrofolate reductase, partial [Salmonella enterica]	2
62156	30153	Rs_PETL	HS458-HS459	gi|AAV32840.1|ARO:3002611	61	100	aadA11	WP_021529708.1	61	94.9458	ANT(3)-Ia family aminoglycoside nucleotidyltransferase AadA [Escherichia coli]	1
185719	730462	Rs_Pune	HS458-HS459	gi|AAV32840.1|ARO:3002611	71	97.7186	aadA11	WP_044067522.1	72	97.7186	MULTISPECIES: ANT(3) family aminoglycoside nucleotidyltransferase [Enterobacteriaceae]	1
39927	704656	Rs_PETL	HS458-HS459	gi|AAV32840.1|ARO:3002611	82	65.3992	aadA11	WP_063313126.1	80	87.3096	ANT(3) family aminoglycoside nucleotidyltransferase, partial [Pseudomonas aeruginosa]	1
215881	738376	Rs_Pune	HS458-HS459	gi|BAD00739.1|ARO:3002607	88	64.1509	aadA7	CAX16464.1	83	76.8	streptomycin/spectinomycin adenyltransferase, partial [uncultured bacterium]	1
41859	184200	Rs_PETL	HS458-HS459	gi|BAD00739.1|ARO:3002607	86	98.4906	aadA7	WP_015056580.1	84	98.9437	ANT(3) family aminoglycoside nucleotidyltransferase [Salmonella enterica]	1
72065	50015	Rs_PETL	HS458-HS459	gi|BAD00739.1|ARO:3002607	85	98.4906	aadA7	ACN50164.1	85	98.5915	AadA1c, partial [Vibrio cholerae]	1
99455	104699	Rs_PETL	HS458-HS459	gi|BAD00739.1|ARO:3002607	86	98.4906	aadA7	AEG64741.1	85	98.5965	aminoglycoside adenyltransferase, partial [Escherichia coli]	1
73372	52717	Rs_PETL	HS458-HS459	gi|AAD46626.1|ARO:3002596	93	61.1399	AAC(6 )-IIc	ABE03749.1	85	80.6667	AacA4, partial [Pseudomonas aeruginosa]	1
60787	27288	Rs_PETL	HS458-HS459	gi|ABG72894.1|ARO:3002621	86	92.278	aadA24	ADG01896.1	86	93.7255	AadA1, partial [Pantoea agglomerans]	1
53457	12602	Rs_PETL	HS458-HS459	gi|AAN41439.1|ARO:3002608	88	99.2395	aadA8	AEG64741.1	88	97.8947	aminoglycoside adenyltransferase, partial [Escherichia coli]	1
176547	334708	Rs_Pune	HS458-HS459	gi|YP_009081591.1|ARO:3002613	94	100	aadA13	AJW77604.1	88	99.6491	AadA1, partial [Salmonella enterica subsp. enterica serovar Typhi]	1
52298	10260	Rs_PETL	HS458-HS459	gi|YP_006142099.1|ARO:3002601	84	78.3951	aadA	AJW77604.1	89	99.2982	AadA1, partial [Salmonella enterica subsp. enterica serovar Typhi]	1
52298	10260	Rs_PETL	HS458-HS459	gi|ABG72894.1|ARO:3002621	87	98.0695	aadA24	AJW77604.1	89	99.2982	AadA1, partial [Salmonella enterica subsp. enterica serovar Typhi]	1
191598	370259	Rs_Pune	HS458-HS459	gi|CAH10847.1|ARO:3002620	89	98.8417	aadA23	EGU95425.1	89	99.6479	streptomycin 3-adenylyltransferase [Escherichia coli MS 79-10]	1
112538	213144	Rs_Pune	HS458-HS459	gi|BAD00739.1|ARO:3002607	88	98.8679	aadA7	CCU23203.1	90	90.4459	Aminoglycoside adenyltransferase [Salmonella enterica subsp. enterica serovar Agona str. 67.H.09]	1
58652	707609	Rs_PETL	HS458-HS459	gi|YP_006142099.1|ARO:3002601	90	67.9012	aadA	BAE66663.1	90	77.4648	aadA2 [Vibrio cholerae non-O1/non-O139]	1
93622	92833	Rs_PETL	HS458-HS459	gi|YP_009081591.1|ARO:3002613	93	98.8679	aadA13	CHQ04724.1	90	100	aminoglycoside resistance protein [Salmonella enterica subsp. enterica serovar Typhi]	1
31780	166099	Rs_PETL	HS458-HS459	gi|YP_009081591.1|ARO:3002613	94	100	aadA13	AJW77604.1	90	99.6491	AadA1, partial [Salmonella enterica subsp. enterica serovar Typhi]	1
54724	15093	Rs_PETL	HS458-HS459	gi|YP_009081591.1|ARO:3002613	94	98.8679	aadA13	EGU95425.1	90	100	streptomycin 3-adenylyltransferase [Escherichia coli MS 79-10]	1
202253	395673	Rs_Pune	HS458-HS459	gi|BAD00739.1|ARO:3002607	90	98.8679	aadA7	WP_031615585.1	91	98.8679	ANT(3) family aminoglycoside nucleotidyltransferase [Salmonella enterica]	1
36241	704174	Rs_PETL	HS458-HS459	gi|ABD58917.1|ARO:3002615	91	63.1179	aadA15	ACI23388.1	91	84.186	aminoglycoside adenylyltransferase type A1, partial [Escherichia coli]	1
38767	178626	Rs_PETL	HS458-HS459	gi|ACK43806.1|ARO:3002617	91	100	aadA17	ACI43574.1	91	100	AadA1, partial (plasmid) [Escherichia coli]	1
67266	40385	Rs_PETL	HS458-HS459	gi|ABG72894.1|ARO:3002621	91	100	aadA24	EGU95425.1	91	100	streptomycin 3-adenylyltransferase [Escherichia coli MS 79-10]	1
2183	112995	Rs_PETL	HS458-HS459	gi|ABG72894.1|ARO:3002621	92	100	aadA24	AJW77604.1	91	100	AadA1, partial [Salmonella enterica subsp. enterica serovar Typhi]	1
21702	148094	Rs_PETL	HS458-HS459	gi|AET15272.1|ARO:3003197	92	100	aadA25	AEG64741.1	91	100	aminoglycoside adenyltransferase, partial [Escherichia coli]	1
11313	129476	Rs_PETL	HS458-HS459	gi|CAD99015.1|ARO:3002611	93	61.9772	aadA11	ACI23388.1	91	86.0465	aminoglycoside adenylyltransferase type A1, partial [Escherichia coli]	1
36885	175240	Rs_PETL	HS458-HS459	gi|YP_009081591.1|ARO:3002613	93	98.8679	aadA13	AJW77604.1	91	100	AadA1, partial [Salmonella enterica subsp. enterica serovar Typhi]	1
111834	211903	Rs_Pune	HS458-HS459	gi|YP_009081591.1|ARO:3002613	93	100	aadA13	AEG64741.1	91	99.6491	aminoglycoside adenyltransferase, partial [Escherichia coli]	1
66243	38301	Rs_PETL	HS458-HS459	gi|YP_009081591.1|ARO:3002613	94	100	aadA13	AJW77604.1	91	99.6491	AadA1, partial [Salmonella enterica subsp. enterica serovar Typhi]	1
35572	704101	Rs_PETL	HS458-HS459	gi|YP_006142099.1|ARO:3002601	82	61.1111	aadA	AEB52076.1	92	73.8806	aminoglycoside adenyltransferase, partial [Salmonella enterica subsp. enterica serovar Oslo]	1
114782	716665	Rs_Pune	HS458-HS459	gi|AAC14728.1|ARO:3002603	91	89.7338	aadA3	BAE66663.1	92	90.1408	aadA2 [Vibrio cholerae non-O1/non-O139]	1
11356	129554	Rs_PETL	HS458-HS459	gi|ACK43806.1|ARO:3002617	92	100	aadA17	AJW77604.1	92	100	AadA1, partial [Salmonella enterica subsp. enterica serovar Typhi]	1
12447	131521	Rs_PETL	HS458-HS459	gi|ABD58917.1|ARO:3002615	92	100	aadA15	AJW77604.1	92	100	AadA1, partial [Salmonella enterica subsp. enterica serovar Typhi]	1
19922	144912	Rs_PETL	HS458-HS459	gi|ABD58917.1|ARO:3002615	92	98.4791	aadA15	AHC55315.1	92	99.2857	aminoglycoside adenyltransferase, partial [Staphylococcus aureus]	1
35572	704101	Rs_PETL	HS458-HS459	gi|ABD58917.1|ARO:3002615	92	64.6388	aadA15	AEB52076.1	92	73.8806	aminoglycoside adenyltransferase, partial [Salmonella enterica subsp. enterica serovar Oslo]	1
52008	9680	Rs_PETL	HS458-HS459	gi|CAK12750.1|ARO:3002619	92	100	aadA22	WP_015056580.1	92	99.6479	ANT(3) family aminoglycoside nucleotidyltransferase [Salmonella enterica]	1
78203	710974	Rs_PETL	HS458-HS459	gi|CAK12750.1|ARO:3002619	92	100	aadA22	AJW77604.1	92	100	AadA1, partial [Salmonella enterica subsp. enterica serovar Typhi]	1
91714	89009	Rs_PETL	HS458-HS459	gi|BAD00739.1|ARO:3002607	92	100	aadA7	WP_031615585.1	92	100	ANT(3) family aminoglycoside nucleotidyltransferase [Salmonella enterica]	1
3420	699694	Rs_PETL	HS458-HS459	gi|AAN41439.1|ARO:3002608	93	99.2395	aadA8	AEG64741.1	92	98.5965	aminoglycoside adenyltransferase, partial [Escherichia coli]	1
20771	702081	Rs_PETL	HS458-HS459	gi|AAN41439.1|ARO:3002608	93	99.2395	aadA8	AEG64741.1	92	98.5965	aminoglycoside adenyltransferase, partial [Escherichia coli]	1
31441	165494	Rs_PETL	HS458-HS459	gi|ABG72894.1|ARO:3002621	93	100	aadA24	CZW07989.1	92	98.893	Streptomycin 3-O-adenylyltransferase @ Spectinomycin 9-O-adenylyltransferase [Enterobacter cloacae]	1
56871	19290	Rs_PETL	HS458-HS459	gi|AAN41439.1|ARO:3002608	93	98.8593	aadA8	AEG64741.1	92	98.5965	aminoglycoside adenyltransferase, partial [Escherichia coli]	1
80411	66607	Rs_PETL	HS458-HS459	gi|ACK43806.1|ARO:3002617	93	100	aadA17	CHQ04724.1	92	100	aminoglycoside resistance protein [Salmonella enterica subsp. enterica serovar Typhi]	1
87670	80996	Rs_PETL	HS458-HS459	gi|AET15272.1|ARO:3003197	93	100	aadA25	AIG99445.1	92	99.639	AadA1, partial [Salmonella enterica subsp. enterica serovar Schwarzengrund]	1
148300	276135	Rs_Pune	HS458-HS459	gi|AAN41439.1|ARO:3002608	93	100	aadA8	CVC84868.1	92	96.8531	Streptomycin 3-adenylyltransferase [Serratia marcescens]	1
202570	734814	Rs_Pune	HS458-HS459	gi|YP_009081591.1|ARO:3002613	93	99.6226	aadA13	AJW77604.1	92	99.6491	AadA1, partial [Salmonella enterica subsp. enterica serovar Typhi]	1
5335	118663	Rs_PETL	HS458-HS459	gi|AAN41439.1|ARO:3002608	94	99.6198	aadA8	BAE66663.1	92	99.2958	aadA2 [Vibrio cholerae non-O1/non-O139]	1
24324	152792	Rs_PETL	HS458-HS459	gi|YP_009081591.1|ARO:3002613	94	100	aadA13	AJW77604.1	92	99.6491	AadA1, partial [Salmonella enterica subsp. enterica serovar Typhi]	1
152	699224	Rs_PETL	HS458-HS459	gi|YP_006142099.1|ARO:3002601	86	77.4691	aadA	AHC55313.1	93	99.2908	aminoglycoside adenyltransferase, partial [Staphylococcus aureus]	1
151716	722320	Rs_Pune	HS458-HS459	gi|YP_006142099.1|ARO:3002601	86	77.4691	aadA	AHC55313.1	93	99.2908	aminoglycoside adenyltransferase, partial [Staphylococcus aureus]	1
4483	117167	Rs_PETL	HS458-HS459	gi|CAH10847.1|ARO:3002620	91	76.0618	aadA23	SAU31453.1	93	76.0618	aminoglycoside resistance protein [Klebsiella pneumoniae]	1
152	699224	Rs_PETL	HS458-HS459	gi|ABG72894.1|ARO:3002621	92	98.0695	aadA24	AHC55313.1	93	99.2908	aminoglycoside adenyltransferase, partial [Staphylococcus aureus]	1
15243	136509	Rs_PETL	HS458-HS459	gi|ACK43806.1|ARO:3002617	92	100	aadA17	ANS53063.1	93	97.9381	aminoglycoside adenyltransferase, partial [Escherichia coli]	1
22811	702339	Rs_PETL	HS458-HS459	gi|CAK12750.1|ARO:3002619	92	100	aadA22	ANS53063.1	93	97.9381	aminoglycoside adenyltransferase, partial [Escherichia coli]	1
40483	181734	Rs_PETL	HS458-HS459	gi|ABD58917.1|ARO:3002615	92	100	aadA15	AHC55312.1	93	97.9452	aminoglycoside adenyltransferase, partial [Staphylococcus aureus]	1
47291	233	Rs_PETL	HS458-HS459	gi|AET15272.1|ARO:3003197	92	100	aadA25	AGY30818.1	93	100	putative aminoglycoside 3-adenylyltransferase [uncultured bacterium]	1
55823	17219	Rs_PETL	HS458-HS459	gi|CAK12750.1|ARO:3002619	92	100	aadA22	EGU95425.1	93	100	streptomycin 3-adenylyltransferase [Escherichia coli MS 79-10]	1
64126	34093	Rs_PETL	HS458-HS459	gi|CAH10847.1|ARO:3002620	92	87.2587	aadA23	AIP98297.1	93	87.2587	aminoglycoside-3-adenylyltransferase [Acinetobacter sp. NF120117(CD6)]	1
67641	41187	Rs_PETL	HS458-HS459	gi|ABD58917.1|ARO:3002615	92	100	aadA15	AJW77604.1	93	100	AadA1, partial [Salmonella enterica subsp. enterica serovar Typhi]	1
71157	48254	Rs_PETL	HS458-HS459	gi|ABD58917.1|ARO:3002615	92	100	aadA15	CHQ04724.1	93	98.2394	aminoglycoside resistance protein [Salmonella enterica subsp. enterica serovar Typhi]	1
94319	94297	Rs_PETL	HS458-HS459	gi|YP_009081591.1|ARO:3002613	92	100	aadA13	CVC84868.1	93	98.2517	Streptomycin 3-adenylyltransferase [Serratia marcescens]	1
139516	260696	Rs_Pune	HS458-HS459	gi|YP_009081591.1|ARO:3002613	92	98.8679	aadA13	AHC55313.1	93	100	aminoglycoside adenyltransferase, partial [Staphylococcus aureus]	1
151716	722320	Rs_Pune	HS458-HS459	gi|ABG72894.1|ARO:3002621	92	98.0695	aadA24	AHC55313.1	93	99.2908	aminoglycoside adenyltransferase, partial [Staphylococcus aureus]	1
211519	417919	Rs_Pune	HS458-HS459	gi|AAN41439.1|ARO:3002608	92	99.6198	aadA8	AEG64741.1	93	99.6491	aminoglycoside adenyltransferase, partial [Escherichia coli]	1
11280	129414	Rs_PETL	HS458-HS459	gi|CAK12750.1|ARO:3002619	93	99.6198	aadA22	AJW77604.1	93	99.6491	AadA1, partial [Salmonella enterica subsp. enterica serovar Typhi]	1
12463	131551	Rs_PETL	HS458-HS459	gi|ABG72894.1|ARO:3002621	93	90.7336	aadA24	WP_060588403.1	93	99.1561	ANT(3) family aminoglycoside nucleotidyltransferase, partial [Klebsiella pneumoniae]	1
16168	138186	Rs_PETL	HS458-HS459	gi|YP_009081591.1|ARO:3002613	93	100	aadA13	CVC84868.1	93	98.2517	Streptomycin 3-adenylyltransferase [Serratia marcescens]	1
17885	141232	Rs_PETL	HS458-HS459	gi|AAN41439.1|ARO:3002608	93	100	aadA8	AEG64741.1	93	100	aminoglycoside adenyltransferase, partial [Escherichia coli]	1
19514	144200	Rs_PETL	HS458-HS459	gi|AET15272.1|ARO:3003197	93	100	aadA25	ANS53063.1	93	97.9381	aminoglycoside adenyltransferase, partial [Escherichia coli]	1
24348	152840	Rs_PETL	HS458-HS459	gi|YP_009081591.1|ARO:3002613	93	100	aadA13	CVC84868.1	93	98.951	Streptomycin 3-adenylyltransferase [Serratia marcescens]	1
44052	188147	Rs_PETL	HS458-HS459	gi|AET15272.1|ARO:3003197	93	100	aadA25	CHQ04724.1	93	100	aminoglycoside resistance protein [Salmonella enterica subsp. enterica serovar Typhi]	1
47498	664	Rs_PETL	HS458-HS459	gi|AAF27727.1|ARO:3002602	93	100	aadA2	AIA09174.1	93	100	aminoglycoside adenyltransferase [Pseudomonas putida]	1
55811	17198	Rs_PETL	HS458-HS459	gi|ABD58917.1|ARO:3002615	93	100	aadA15	AJW77604.1	93	100	AadA1, partial [Salmonella enterica subsp. enterica serovar Typhi]	1
64042	33922	Rs_PETL	HS458-HS459	gi|AET15272.1|ARO:3003197	93	100	aadA25	BAE66662.1	93	100	aadA1c [Vibrio cholerae]	1
83015	71724	Rs_PETL	HS458-HS459	gi|AAC14728.1|ARO:3002603	93	100	aadA3	AEG64741.1	93	100	aminoglycoside adenyltransferase, partial [Escherichia coli]	1
99359	104513	Rs_PETL	HS458-HS459	gi|ABG72894.1|ARO:3002621	93	100	aadA24	EGU95425.1	93	100	streptomycin 3-adenylyltransferase [Escherichia coli MS 79-10]	1
193654	732550	Rs_Pune	HS458-HS459	gi|BAD00739.1|ARO:3002607	93	86.7925	aadA7	GAS68894.1	93	88.1226	streptomycin 3-adenylyltransferase [Salmonella enterica]	1
866	110625	Rs_PETL	HS458-HS459	gi|ACK43806.1|ARO:3002617	94	100	aadA17	AJW77604.1	93	100	AadA1, partial [Salmonella enterica subsp. enterica serovar Typhi]	1
3367	699683	Rs_PETL	HS458-HS459	gi|AET15272.1|ARO:3003197	94	100	aadA25	EGU95425.1	93	99.6479	streptomycin 3-adenylyltransferase [Escherichia coli MS 79-10]	1
86814	79285	Rs_PETL	HS458-HS459	gi|ABG72894.1|ARO:3002621	94	100	aadA24	AIG99445.1	93	98.917	AadA1, partial [Salmonella enterica subsp. enterica serovar Schwarzengrund]	1
115181	217830	Rs_Pune	HS458-HS459	gi|ABD58917.1|ARO:3002615	94	100	aadA15	AEG64741.1	93	100	aminoglycoside adenyltransferase, partial [Escherichia coli]	1
190838	368458	Rs_Pune	HS458-HS459	gi|AET15272.1|ARO:3003197	94	100	aadA25	AHC55317.1	93	100	aminoglycoside adenyltransferase, partial [Staphylococcus aureus]	1
56128	17818	Rs_PETL	HS458-HS459	gi|YP_006142099.1|ARO:3002601	81	85.4938	aadA	AJW77604.1	94	100	AadA1, partial [Salmonella enterica subsp. enterica serovar Typhi]	1
120503	227190	Rs_Pune	HS458-HS459	gi|YP_006142099.1|ARO:3002601	83	85.4938	aadA	AJW77604.1	94	100	AadA1, partial [Salmonella enterica subsp. enterica serovar Typhi]	1
73832	710190	Rs_PETL	HS458-HS459	gi|YP_006142099.1|ARO:3002601	88	100	aadA	KMA25976.1	94	100	streptomycin 3-adenylyltransferase, partial [Klebsiella pneumoniae]	1
5747	119408	Rs_PETL	HS458-HS459	gi|AET15272.1|ARO:3003197	92	100	aadA25	AJW77604.1	94	100	AadA1, partial [Salmonella enterica subsp. enterica serovar Typhi]	1
29664	703287	Rs_PETL	HS458-HS459	gi|AAF27727.1|ARO:3002602	92	96.5251	aadA2	AIP98297.1	94	96.139	aminoglycoside-3-adenylyltransferase [Acinetobacter sp. NF120117(CD6)]	1
33795	169710	Rs_PETL	HS458-HS459	gi|AET15272.1|ARO:3003197	92	100	aadA25	WP_015056580.1	94	99.6479	ANT(3) family aminoglycoside nucleotidyltransferase [Salmonella enterica]	1
42987	186226	Rs_PETL	HS458-HS459	gi|AET15272.1|ARO:3003197	92	100	aadA25	AHC55312.1	94	97.9452	aminoglycoside adenyltransferase, partial [Staphylococcus aureus]	1
83856	73453	Rs_PETL	HS458-HS459	gi|ABD58917.1|ARO:3002615	92	98.4791	aadA15	SAU31453.1	94	100	aminoglycoside resistance protein [Klebsiella pneumoniae]	1
120503	227190	Rs_Pune	HS458-HS459	gi|ABG72894.1|ARO:3002621	92	98.8417	aadA24	AJW77604.1	94	100	AadA1, partial [Salmonella enterica subsp. enterica serovar Typhi]	1
182892	349788	Rs_Pune	HS458-HS459	gi|AAN41439.1|ARO:3002608	92	100	aadA8	AJW77604.1	94	100	AadA1, partial [Salmonella enterica subsp. enterica serovar Typhi]	1
17447	140462	Rs_PETL	HS458-HS459	gi|ABD58917.1|ARO:3002615	93	100	aadA15	AJW77604.1	94	100	AadA1, partial [Salmonella enterica subsp. enterica serovar Typhi]	1
32538	167459	Rs_PETL	HS458-HS459	gi|AAN41439.1|ARO:3002608	93	100	aadA8	AJW77604.1	94	100	AadA1, partial [Salmonella enterica subsp. enterica serovar Typhi]	1
35187	172206	Rs_PETL	HS458-HS459	gi|ABD58917.1|ARO:3002615	93	100	aadA15	AJW77604.1	94	100	AadA1, partial [Salmonella enterica subsp. enterica serovar Typhi]	1
35267	172347	Rs_PETL	HS458-HS459	gi|CAH10847.1|ARO:3002620	93	90.7336	aadA23	AIP98297.1	94	90.7336	aminoglycoside-3-adenylyltransferase [Acinetobacter sp. NF120117(CD6)]	1
56128	17818	Rs_PETL	HS458-HS459	gi|ABG72894.1|ARO:3002621	93	98.8417	aadA24	AJW77604.1	94	100	AadA1, partial [Salmonella enterica subsp. enterica serovar Typhi]	1
57030	19615	Rs_PETL	HS458-HS459	gi|YP_009081591.1|ARO:3002613	93	98.8679	aadA13	CVC84868.1	94	98.951	Streptomycin 3-adenylyltransferase [Serratia marcescens]	1
61975	29774	Rs_PETL	HS458-HS459	gi|ABD58917.1|ARO:3002615	93	100	aadA15	WP_015056580.1	94	100	ANT(3) family aminoglycoside nucleotidyltransferase [Salmonella enterica]	1
98130	102020	Rs_PETL	HS458-HS459	gi|ABD58917.1|ARO:3002615	93	100	aadA15	AJW77604.1	94	100	AadA1, partial [Salmonella enterica subsp. enterica serovar Typhi]	1
155166	723086	Rs_Pune	HS458-HS459	gi|AAV32840.1|ARO:3002611	93	99.6198	aadA11	WP_021529708.1	94	93.5018	ANT(3)-Ia family aminoglycoside nucleotidyltransferase AadA [Escherichia coli]	1
166223	310321	Rs_Pune	HS458-HS459	gi|AET15272.1|ARO:3003197	93	100	aadA25	AJW77604.1	94	100	AadA1, partial [Salmonella enterica subsp. enterica serovar Typhi]	1
191259	369435	Rs_Pune	HS458-HS459	gi|AAC14728.1|ARO:3002603	93	100	aadA3	AEG64741.1	94	100	aminoglycoside adenyltransferase, partial [Escherichia coli]	1
191698	370486	Rs_Pune	HS458-HS459	gi|ABG72894.1|ARO:3002621	93	98.8417	aadA24	CAP69685.1	94	100	aminoglycoside adenyltransferase [Escherichia coli]	1
425	699260	Rs_PETL	HS458-HS459	gi|ABG72894.1|ARO:3002621	94	100	aadA24	AJW77604.1	94	100	AadA1, partial [Salmonella enterica subsp. enterica serovar Typhi]	1
23917	152045	Rs_PETL	HS458-HS459	gi|ABG72894.1|ARO:3002621	94	79.1506	aadA24	KDG43563.1	94	92.3423	hypothetical protein AF24_05054 [Escherichia coli CHS 68]	1
34579	171108	Rs_PETL	HS458-HS459	gi|YP_009081591.1|ARO:3002613	94	100	aadA13	CVC84868.1	94	100	Streptomycin 3-adenylyltransferase [Serratia marcescens]	1
35426	172648	Rs_PETL	HS458-HS459	gi|AET15272.1|ARO:3003197	94	100	aadA25	BAE66663.1	94	99.6479	aadA2 [Vibrio cholerae non-O1/non-O139]	1
38059	177334	Rs_PETL	HS458-HS459	gi|ACK43806.1|ARO:3002617	94	100	aadA17	AIG99445.1	94	100	AadA1, partial [Salmonella enterica subsp. enterica serovar Schwarzengrund]	1
49815	5364	Rs_PETL	HS458-HS459	gi|ABG72894.1|ARO:3002621	94	83.7838	aadA24	WP_032344848.1	94	99.0868	MULTISPECIES: ANT(3) family aminoglycoside nucleotidyltransferase, partial [Enterobacteriaceae]	1
59296	24245	Rs_PETL	HS458-HS459	gi|ABG72894.1|ARO:3002621	94	100	aadA24	AJW77604.1	94	100	AadA1, partial [Salmonella enterica subsp. enterica serovar Typhi]	1
67865	41631	Rs_PETL	HS458-HS459	gi|CAH10847.1|ARO:3002620	94	91.8919	aadA23	KDI73668.1	94	91.8919	hypothetical protein AE84_03441 [Klebsiella pneumoniae CHS 28]	1
84172	74090	Rs_PETL	HS458-HS459	gi|ABG72894.1|ARO:3002621	94	75.2896	aadA24	KDG43563.1	94	87.8378	hypothetical protein AF24_05054 [Escherichia coli CHS 68]	1
97038	99760	Rs_PETL	HS458-HS459	gi|ABG72894.1|ARO:3002621	94	87.2587	aadA24	WP_060588403.1	94	95.3586	ANT(3) family aminoglycoside nucleotidyltransferase, partial [Klebsiella pneumoniae]	1
169512	318071	Rs_Pune	HS458-HS459	gi|AET15272.1|ARO:3003197	94	100	aadA25	EGU95425.1	94	100	streptomycin 3-adenylyltransferase [Escherichia coli MS 79-10]	1
201032	392732	Rs_Pune	HS458-HS459	gi|AAC14728.1|ARO:3002603	94	100	aadA3	AEG64741.1	94	100	aminoglycoside adenyltransferase, partial [Escherichia coli]	1
201399	734535	Rs_Pune	HS458-HS459	gi|ACL36604.1|ARO:3002546	94	75	AAC(6 )-Ib	WP_048256772.1	94	86.7925	AacA4 family aminoglycoside N(6)-acetyltransferase, partial [Klebsiella pneumoniae]	1
4109	116460	Rs_PETL	HS458-HS459	gi|YP_006142099.1|ARO:3002601	84	85.4938	aadA	AJW77604.1	95	100	AadA1, partial [Salmonella enterica subsp. enterica serovar Typhi]	1
173089	326606	Rs_Pune	HS458-HS459	gi|YP_006142099.1|ARO:3002601	84	85.1852	aadA	WP_015056580.1	95	100	ANT(3) family aminoglycoside nucleotidyltransferase [Salmonella enterica]	1
197629	384615	Rs_Pune	HS458-HS459	gi|YP_006142099.1|ARO:3002601	87	82.716	aadA	AJW77604.1	95	100	AadA1, partial [Salmonella enterica subsp. enterica serovar Typhi]	1
8742	124848	Rs_PETL	HS458-HS459	gi|YP_006142099.1|ARO:3002601	91	82.716	aadA	AEG64741.1	95	100	aminoglycoside adenyltransferase, partial [Escherichia coli]	1
60700	27107	Rs_PETL	HS458-HS459	gi|YP_006142099.1|ARO:3002601	91	82.716	aadA	AEG64741.1	95	100	aminoglycoside adenyltransferase, partial [Escherichia coli]	1
961	110797	Rs_PETL	HS458-HS459	gi|ABD58917.1|ARO:3002615	92	100	aadA15	AJW77604.1	95	100	AadA1, partial [Salmonella enterica subsp. enterica serovar Typhi]	1
27897	159156	Rs_PETL	HS458-HS459	gi|ABD58917.1|ARO:3002615	92	100	aadA15	AJW77604.1	95	100	AadA1, partial [Salmonella enterica subsp. enterica serovar Typhi]	1
53367	12424	Rs_PETL	HS458-HS459	gi|ABD58917.1|ARO:3002615	92	100	aadA15	AJW77604.1	95	100	AadA1, partial [Salmonella enterica subsp. enterica serovar Typhi]	1
83122	711841	Rs_PETL	HS458-HS459	gi|AAF27727.1|ARO:3002602	92	69.4981	aadA2	WP_063840440.1	95	69.112	ANT(3)-Ia family aminoglycoside nucleotidyltransferase AadA24 [Salmonella enterica]	1
5807	119517	Rs_PETL	HS458-HS459	gi|ABG72894.1|ARO:3002621	93	98.8417	aadA24	AHC55315.1	95	100	aminoglycoside adenyltransferase, partial [Staphylococcus aureus]	1
7562	122708	Rs_PETL	HS458-HS459	gi|ABD58917.1|ARO:3002615	93	100	aadA15	AJW77604.1	95	100	AadA1, partial [Salmonella enterica subsp. enterica serovar Typhi]	1
22041	148678	Rs_PETL	HS458-HS459	gi|AAV32840.1|ARO:3002611	93	84.4106	aadA11	WP_021529708.1	95	79.0614	ANT(3)-Ia family aminoglycoside nucleotidyltransferase AadA [Escherichia coli]	1
41854	184191	Rs_PETL	HS458-HS459	gi|ABG72894.1|ARO:3002621	93	95.7529	aadA24	AIP98297.1	95	95.7529	aminoglycoside-3-adenylyltransferase [Acinetobacter sp. NF120117(CD6)]	1
68050	42025	Rs_PETL	HS458-HS459	gi|ABG72894.1|ARO:3002621	93	99.6139	aadA24	AIP98297.1	95	99.2278	aminoglycoside-3-adenylyltransferase [Acinetobacter sp. NF120117(CD6)]	1
96706	99097	Rs_PETL	HS458-HS459	gi|YP_009081591.1|ARO:3002613	93	100	aadA13	AGY30809.1	95	100	putative aminoglycoside 3-adenylyltransferase [uncultured bacterium]	1
200933	392487	Rs_Pune	HS458-HS459	gi|AAN41439.1|ARO:3002608	93	100	aadA8	AJW77604.1	95	100	AadA1, partial [Salmonella enterica subsp. enterica serovar Typhi]	1
207634	408614	Rs_Pune	HS458-HS459	gi|AAN41439.1|ARO:3002608	93	100	aadA8	BAE66662.1	95	100	aadA1c [Vibrio cholerae]	1
3127	699659	Rs_PETL	HS458-HS459	gi|AET15272.1|ARO:3003197	94	76.8061	aadA25	SAU31453.1	95	77.9923	aminoglycoside resistance protein [Klebsiella pneumoniae]	1
27057	157664	Rs_PETL	HS458-HS459	gi|ABG72894.1|ARO:3002621	94	100	aadA24	WP_001206319.1	95	100	ANT(3) family aminoglycoside nucleotidyltransferase [Escherichia coli]	1
54394	14451	Rs_PETL	HS458-HS459	gi|ABG72894.1|ARO:3002621	94	98.0695	aadA24	WP_053507074.1	95	100	ANT(3) family aminoglycoside nucleotidyltransferase, partial [Acinetobacter baumannii]	1
58966	23545	Rs_PETL	HS458-HS459	gi|ABD58917.1|ARO:3002615	94	100	aadA15	AJW77604.1	95	100	AadA1, partial [Salmonella enterica subsp. enterica serovar Typhi]	1
68348	42616	Rs_PETL	HS458-HS459	gi|AET15272.1|ARO:3003197	94	100	aadA25	AJW77604.1	95	100	AadA1, partial [Salmonella enterica subsp. enterica serovar Typhi]	1
73491	52941	Rs_PETL	HS458-HS459	gi|ABG72894.1|ARO:3002621	94	98.8417	aadA24	EWE35319.1	95	98.893	streptomycin 3-adenylyltransferase [Klebsiella pneumoniae BIDMC 35]	1
123315	232119	Rs_Pune	HS458-HS459	gi|AAV32840.1|ARO:3002611	94	99.6198	aadA11	WP_021529708.1	95	93.5018	ANT(3)-Ia family aminoglycoside nucleotidyltransferase AadA [Escherichia coli]	1
130466	244723	Rs_Pune	HS458-HS459	gi|AAV32840.1|ARO:3002611	94	99.6198	aadA11	WP_021529708.1	95	94.2238	ANT(3)-Ia family aminoglycoside nucleotidyltransferase AadA [Escherichia coli]	1
140339	262135	Rs_Pune	HS458-HS459	gi|AAN41439.1|ARO:3002608	94	100	aadA8	AJW77604.1	95	100	AadA1, partial [Salmonella enterica subsp. enterica serovar Typhi]	1
196261	381336	Rs_Pune	HS458-HS459	gi|AAF27727.1|ARO:3002602	94	63.3205	aadA2	ACT09077.1	95	63.3205	AadA1 [Vibrio cholerae]	1
199481	388988	Rs_Pune	HS458-HS459	gi|ACL36604.1|ARO:3002546	94	78.8043	AAC(6 )-Ib	WP_048256772.1	95	91.195	AacA4 family aminoglycoside N(6)-acetyltransferase, partial [Klebsiella pneumoniae]	1
63990	708603	Rs_PETL	HS458-HS459	gi|YP_006142099.1|ARO:3002601	80	85.8025	aadA	AJW77604.1	96	100	AadA1, partial [Salmonella enterica subsp. enterica serovar Typhi]	1
3615	115585	Rs_PETL	HS458-HS459	gi|YP_006142099.1|ARO:3002601	81	85.4938	aadA	AJW77604.1	96	100	AadA1, partial [Salmonella enterica subsp. enterica serovar Typhi]	1
42970	186198	Rs_PETL	HS458-HS459	gi|YP_006142099.1|ARO:3002601	83	85.4938	aadA	AJW77604.1	96	100	AadA1, partial [Salmonella enterica subsp. enterica serovar Typhi]	1
88255	82169	Rs_PETL	HS458-HS459	gi|YP_006142099.1|ARO:3002601	83	85.4938	aadA	AJW77604.1	96	100	AadA1, partial [Salmonella enterica subsp. enterica serovar Typhi]	1
2424	113444	Rs_PETL	HS458-HS459	gi|YP_006142099.1|ARO:3002601	85	81.7901	aadA	AJW77604.1	96	100	AadA1, partial [Salmonella enterica subsp. enterica serovar Typhi]	1
81870	69461	Rs_PETL	HS458-HS459	gi|YP_006142099.1|ARO:3002601	85	82.716	aadA	AJW77604.1	96	100	AadA1, partial [Salmonella enterica subsp. enterica serovar Typhi]	1
96975	99624	Rs_PETL	HS458-HS459	gi|YP_006142099.1|ARO:3002601	85	80.5556	aadA	AJW77604.1	96	100	AadA1, partial [Salmonella enterica subsp. enterica serovar Typhi]	1
119117	224730	Rs_Pune	HS458-HS459	gi|YP_006142099.1|ARO:3002601	91	82.716	aadA	CHQ04724.1	96	100	aminoglycoside resistance protein [Salmonella enterica subsp. enterica serovar Typhi]	1
17065	139774	Rs_PETL	HS458-HS459	gi|YP_006142099.1|ARO:3002601	92	82.716	aadA	AEG64741.1	96	100	aminoglycoside adenyltransferase, partial [Escherichia coli]	1
155361	288624	Rs_Pune	HS458-HS459	gi|YP_006142099.1|ARO:3002601	92	82.716	aadA	AEG64741.1	96	100	aminoglycoside adenyltransferase, partial [Escherichia coli]	1
7718	122980	Rs_PETL	HS458-HS459	gi|AET15272.1|ARO:3003197	93	100	aadA25	AJW77604.1	96	100	AadA1, partial [Salmonella enterica subsp. enterica serovar Typhi]	1
24351	152844	Rs_PETL	HS458-HS459	gi|ABD58917.1|ARO:3002615	93	100	aadA15	AJW77604.1	96	100	AadA1, partial [Salmonella enterica subsp. enterica serovar Typhi]	1
48057	1781	Rs_PETL	HS458-HS459	gi|ABD58917.1|ARO:3002615	93	100	aadA15	AIG99445.1	96	99.639	AadA1, partial [Salmonella enterica subsp. enterica serovar Schwarzengrund]	1
101256	715007	Rs_PETL	HS458-HS459	gi|ABD58917.1|ARO:3002615	93	93.1559	aadA15	WP_015056580.1	96	92.2535	ANT(3) family aminoglycoside nucleotidyltransferase [Salmonella enterica]	1
160601	297978	Rs_Pune	HS458-HS459	gi|ABD58917.1|ARO:3002615	93	100	aadA15	AJW77604.1	96	100	AadA1, partial [Salmonella enterica subsp. enterica serovar Typhi]	1
896	110675	Rs_PETL	HS458-HS459	gi|ABD58917.1|ARO:3002615	94	100	aadA15	WP_001209508.1	96	100	MULTISPECIES: ANT(3)-Ia family aminoglycoside nucleotidyltransferase AadA1 [Bacteria]	1
2424	113444	Rs_PETL	HS458-HS459	gi|ABG72894.1|ARO:3002621	94	98.8417	aadA24	AJW77604.1	96	100	AadA1, partial [Salmonella enterica subsp. enterica serovar Typhi]	1
3615	115585	Rs_PETL	HS458-HS459	gi|ABG72894.1|ARO:3002621	94	98.8417	aadA24	AJW77604.1	96	100	AadA1, partial [Salmonella enterica subsp. enterica serovar Typhi]	1
42970	186198	Rs_PETL	HS458-HS459	gi|ABG72894.1|ARO:3002621	94	98.8417	aadA24	AJW77604.1	96	100	AadA1, partial [Salmonella enterica subsp. enterica serovar Typhi]	1
127517	239527	Rs_Pune	HS458-HS459	gi|ABG72894.1|ARO:3002621	94	98.8417	aadA24	SAU31453.1	96	100	aminoglycoside resistance protein [Klebsiella pneumoniae]	1
139250	260211	Rs_Pune	HS458-HS459	gi|ABD58917.1|ARO:3002615	94	100	aadA15	AJW77604.1	96	100	AadA1, partial [Salmonella enterica subsp. enterica serovar Typhi]	1
151029	280953	Rs_Pune	HS458-HS459	gi|ABD58917.1|ARO:3002615	94	100	aadA15	AIG99445.1	96	100	AadA1, partial [Salmonella enterica subsp. enterica serovar Schwarzengrund]	1
177355	336555	Rs_Pune	HS458-HS459	gi|ABG72894.1|ARO:3002621	94	100	aadA24	WP_040234298.1	96	100	ANT(3) family aminoglycoside nucleotidyltransferase [Klebsiella pneumoniae]	1
94305	713870	Rs_PETL	HS458-HS459	gi|YP_006142099.1|ARO:3002601	80	85.4938	aadA	AJW77604.1	97	100	AadA1, partial [Salmonella enterica subsp. enterica serovar Typhi]	1
20586	146114	Rs_PETL	HS458-HS459	gi|YP_006142099.1|ARO:3002601	83	85.4938	aadA	AJW77604.1	97	100	AadA1, partial [Salmonella enterica subsp. enterica serovar Typhi]	1
170617	320763	Rs_Pune	HS458-HS459	gi|YP_006142099.1|ARO:3002601	83	85.4938	aadA	AJW77604.1	97	100	AadA1, partial [Salmonella enterica subsp. enterica serovar Typhi]	1
19256	143716	Rs_PETL	HS458-HS459	gi|YP_006142099.1|ARO:3002601	84	85.4938	aadA	AJW77604.1	97	100	AadA1, partial [Salmonella enterica subsp. enterica serovar Typhi]	1
31259	165159	Rs_PETL	HS458-HS459	gi|YP_006142099.1|ARO:3002601	84	85.4938	aadA	AJW77604.1	97	100	AadA1, partial [Salmonella enterica subsp. enterica serovar Typhi]	1
139090	259915	Rs_Pune	HS458-HS459	gi|YP_006142099.1|ARO:3002601	84	85.4938	aadA	AJW77604.1	97	100	AadA1, partial [Salmonella enterica subsp. enterica serovar Typhi]	1
174111	328971	Rs_Pune	HS458-HS459	gi|YP_006142099.1|ARO:3002601	93	89.5062	aadA	EWE19977.1	97	100	streptomycin 3-adenylyltransferase, partial [Klebsiella pneumoniae BIDMC 46a]	1
8340	124113	Rs_PETL	HS458-HS459	gi|ABD58917.1|ARO:3002615	94	100	aadA15	AJW77604.1	97	100	AadA1, partial [Salmonella enterica subsp. enterica serovar Typhi]	1
55965	17491	Rs_PETL	HS458-HS459	gi|ABD58917.1|ARO:3002615	94	100	aadA15	AJW77604.1	97	100	AadA1, partial [Salmonella enterica subsp. enterica serovar Typhi]	1
203801	399472	Rs_Pune	HS458-HS459	gi|ABD58917.1|ARO:3002615	94	100	aadA15	WP_015056580.1	97	99.6479	ANT(3) family aminoglycoside nucleotidyltransferase [Salmonella enterica]	1
32334	167084	Rs_PETL	HS458-HS459	gi|YP_006142099.1|ARO:3002601	81	87.963	aadA	AHC55314.1	98	99.6599	aminoglycoside adenyltransferase, partial [Staphylococcus aureus]	1
23180	150721	Rs_PETL	HS458-HS459	gi|YP_006142099.1|ARO:3002601	83	85.4938	aadA	AJW77604.1	98	100	AadA1, partial [Salmonella enterica subsp. enterica serovar Typhi]	1
23375	151074	Rs_PETL	HS458-HS459	gi|YP_006142099.1|ARO:3002601	83	85.4938	aadA	AJW77604.1	98	100	AadA1, partial [Salmonella enterica subsp. enterica serovar Typhi]	1
8276	124007	Rs_PETL	HS458-HS459	gi|YP_006142099.1|ARO:3002601	84	85.4938	aadA	AJW77604.1	98	100	AadA1, partial [Salmonella enterica subsp. enterica serovar Typhi]	1
94734	95123	Rs_PETL	HS458-HS459	gi|YP_006142099.1|ARO:3002601	94	83.0247	aadA	AEG64741.1	98	100	aminoglycoside adenyltransferase, partial [Escherichia coli]	1
196126	381037	Rs_Pune	HS458-HS459	gi|ABG72894.1|ARO:3002621	94	98.8417	aadA24	WP_063840440.1	98	100	ANT(3)-Ia family aminoglycoside nucleotidyltransferase AadA24 [Salmonella enterica]	1
1001	110865	Rs_PETL	HS458-HS459	gi|YP_006142099.1|ARO:3002601	81	87.037	aadA	AHC55312.1	99	99.3151	aminoglycoside adenyltransferase, partial [Staphylococcus aureus]	1
64370	34595	Rs_PETL	HS458-HS459	gi|YP_006142099.1|ARO:3002601	81	86.1111	aadA	AHC55312.1	99	98.2877	aminoglycoside adenyltransferase, partial [Staphylococcus aureus]	1
33	109097	Rs_PETL	HS458-HS459	gi|YP_006142099.1|ARO:3002601	82	85.4938	aadA	AJW77604.1	99	100	AadA1, partial [Salmonella enterica subsp. enterica serovar Typhi]	1
10067	127193	Rs_PETL	HS458-HS459	gi|YP_006142099.1|ARO:3002601	82	85.8025	aadA	AHC55312.1	99	97.9452	aminoglycoside adenyltransferase, partial [Staphylococcus aureus]	1
21555	147830	Rs_PETL	HS458-HS459	gi|YP_006142099.1|ARO:3002601	82	85.8025	aadA	AHC55312.1	99	97.9452	aminoglycoside adenyltransferase, partial [Staphylococcus aureus]	1
33590	169337	Rs_PETL	HS458-HS459	gi|YP_006142099.1|ARO:3002601	82	85.8025	aadA	AHC55312.1	99	97.9452	aminoglycoside adenyltransferase, partial [Staphylococcus aureus]	1
33590	169340	Rs_PETL	HS458-HS459	gi|YP_006142099.1|ARO:3002601	82	85.8025	aadA	AHC55312.1	99	95.5479	aminoglycoside adenyltransferase, partial [Staphylococcus aureus]	1
38929	178926	Rs_PETL	HS458-HS459	gi|YP_006142099.1|ARO:3002601	82	85.8025	aadA	AHC55312.1	99	97.9452	aminoglycoside adenyltransferase, partial [Staphylococcus aureus]	1
42225	184862	Rs_PETL	HS458-HS459	gi|YP_006142099.1|ARO:3002601	82	85.8025	aadA	AHC55312.1	99	97.9452	aminoglycoside adenyltransferase, partial [Staphylococcus aureus]	1
90721	87056	Rs_PETL	HS458-HS459	gi|YP_006142099.1|ARO:3002601	82	85.4938	aadA	AJW77604.1	99	99.2982	AadA1, partial [Salmonella enterica subsp. enterica serovar Typhi]	1
96267	714198	Rs_PETL	HS458-HS459	gi|YP_006142099.1|ARO:3002601	82	85.8025	aadA	AHC55312.1	99	97.9452	aminoglycoside adenyltransferase, partial [Staphylococcus aureus]	1
192503	372405	Rs_Pune	HS458-HS459	gi|YP_006142099.1|ARO:3002601	82	85.8025	aadA	AHC55312.1	99	97.9452	aminoglycoside adenyltransferase, partial [Staphylococcus aureus]	1
18520	142379	Rs_PETL	HS458-HS459	gi|YP_006142099.1|ARO:3002601	83	85.4938	aadA	AJW77604.1	99	100	AadA1, partial [Salmonella enterica subsp. enterica serovar Typhi]	1
70924	47805	Rs_PETL	HS458-HS459	gi|YP_006142099.1|ARO:3002601	83	88.8889	aadA	AIG99446.1	99	100	AadA1, partial [Salmonella enterica subsp. enterica serovar Heidelberg]	1
80123	66016	Rs_PETL	HS458-HS459	gi|YP_006142099.1|ARO:3002601	86	80.8642	aadA	AHC55312.1	99	92.8082	aminoglycoside adenyltransferase, partial [Staphylococcus aureus]	1
18139	141692	Rs_PETL	HS458-HS459	gi|YP_006142099.1|ARO:3002601	89	79.0123	aadA	AAU93764.1	99	85.0498	AadA [Integration vector pJK202]	1
47045	705636	Rs_PETL	HS458-HS459	gi|YP_006142099.1|ARO:3002601	82	85.8025	aadA	AHC55312.1	100	97.6027	aminoglycoside adenyltransferase, partial [Staphylococcus aureus]	1
103233	196724	Rs_Pune	HS458-HS459	gi|YP_006142099.1|ARO:3002601	82	85.4938	aadA	AJW77604.1	100	100	AadA1, partial [Salmonella enterica subsp. enterica serovar Typhi]	1
151353	722233	Rs_Pune	HS458-HS459	gi|YP_006142099.1|ARO:3002601	82	86.1111	aadA	AHC55312.1	100	98.2877	aminoglycoside adenyltransferase, partial [Staphylococcus aureus]	1
210829	416215	Rs_Pune	HS458-HS459	gi|YP_006142099.1|ARO:3002601	84	95.9877	aadA	ADU64772.1	100	100	adenylyltransferase [Desulfurispirillum indicum S5]	1
94487	94614	Rs_PETL	HS458-HS459	gi|AAF17880.1|ARO:3002605	92	79.0076	aadA5	ABU88963.1	100	94.898	aminoglycoside-3-adenyltransferase [Vibrio cholerae]	1
2162	112960	Rs_PETL	HS458-HS459	gi|AFP97030.1|ARO:3001797	94	100	OXA-46	WP_063864090.1	94	100	oxacillin-hydrolyzing class D beta-lactamase OXA-46 [Pseudomonas aeruginosa]	1
2830	114190	Rs_PETL	HS458-HS459	gi|AAK15582.1|ARO:3001428	80	93.7743	OXA-34	AFY12006.1	91	97.3684	OXA-2 like protein [Pseudomonas aeruginosa]	1
48369	2427	Rs_PETL	HS458-HS459	gi|AAG24866.1|ARO:3001430	86	98.374	OXA-36	AFY12006.1	100	96.9925	OXA-2 like protein [Pseudomonas aeruginosa]	1
63663	708551	Rs_PETL	HS458-HS459	gi|AAG24866.1|ARO:3001430	86	98.374	OXA-36	AFY12006.1	100	98.1203	OXA-2 like protein [Pseudomonas aeruginosa]	1
68379	42682	Rs_PETL	HS458-HS459	gi|AAG24866.1|ARO:3001430	91	98.374	OXA-36	AFY12006.1	95	100	OXA-2 like protein [Pseudomonas aeruginosa]	1
69399	44766	Rs_PETL	HS458-HS459	gi|ADE59428.1|ARO:3002241	93	100	CARB-2	WP_063859105.1	93	100	PSE family carbenicillin-hydrolyzing class A beta-lactamase CARB-3 [Pseudomonas aeruginosa]	1
72460	50813	Rs_PETL	HS458-HS459	gi|AAB19430.2|ARO:3002242	94	100	CARB-3	BAE71359.1	94	100	beta-lactamase [Vibrio cholerae non-O1/non-O139]	1
73786	53522	Rs_PETL	HS458-HS459	gi|AAN41427.1|ARO:3001775	90	71.4286	OXA-119	AFY12006.1	100	71.4286	OXA-2 like protein [Pseudomonas aeruginosa]	1
84435	74589	Rs_PETL	HS458-HS459	gi|AFP97030.1|ARO:3001797	94	100	OXA-46	WP_063864090.1	94	100	oxacillin-hydrolyzing class D beta-lactamase OXA-46 [Pseudomonas aeruginosa]	1
89904	85442	Rs_PETL	HS458-HS459	gi|CAA71699.2|ARO:3001416	92	100	OXA-21	WP_014386432.1	92	100	MULTISPECIES: OXA-2 family oxacillin-hydrolyzing class D beta-lactamase OXA-21 [Gammaproteobacteria]	1
93389	92370	Rs_PETL	HS458-HS459	gi|AEO92079.1|ARO:3001483	87	100	OXA-205	AFY12006.1	93	100	OXA-2 like protein [Pseudomonas aeruginosa]	1
93599	92793	Rs_PETL	HS458-HS459	gi|AFP97030.1|ARO:3001797	88	100	OXA-46	AFY12006.1	93	100	OXA-2 like protein [Pseudomonas aeruginosa]	1
95107	95881	Rs_PETL	HS458-HS459	gi|AAG24866.1|ARO:3001430	86	97.9675	OXA-36	AFY12006.1	100	93.985	OXA-2 like protein [Pseudomonas aeruginosa]	1
130272	244386	Rs_Pune	HS458-HS459	gi|AAK15582.1|ARO:3001428	86	100	OXA-34	AFY12006.1	95	100	OXA-2 like protein [Pseudomonas aeruginosa]	1
137042	719204	Rs_Pune	HS458-HS459	gi|CAA29443.1|ARO:3001397	89	100	OXA-2	AMP47162.1	90	100	classD [uncultured bacterium]	1
141749	720195	Rs_Pune	HS458-HS459	gi|AAK15582.1|ARO:3001428	92	100	OXA-34	AFY12006.1	91	100	OXA-2 like protein [Pseudomonas aeruginosa]	1
142599	266139	Rs_Pune	HS458-HS459	gi|AAG24866.1|ARO:3001430	86	98.374	OXA-36	AFY12006.1	100	100	OXA-2 like protein [Pseudomonas aeruginosa]	1
143777	268226	Rs_Pune	HS458-HS459	gi|AFP97030.1|ARO:3001797	94	100	OXA-46	WP_063864090.1	94	100	oxacillin-hydrolyzing class D beta-lactamase OXA-46 [Pseudomonas aeruginosa]	1
164240	725128	Rs_Pune	HS458-HS459	gi|AEO92079.1|ARO:3001483	89	100	OXA-205	AMP47162.1	88	100	classD [uncultured bacterium]	1
165813	725499	Rs_Pune	HS458-HS459	gi|AAK15582.1|ARO:3001428	94	100	OXA-34	AMP47957.1	94	96.8085	classD [uncultured bacterium]	1
174348	727631	Rs_Pune	HS458-HS459	gi|CAA71699.2|ARO:3001416	87	100	OXA-21	AMP47162.1	88	100	classD [uncultured bacterium]	1
176890	728235	Rs_Pune	HS458-HS459	gi|AAK15582.1|ARO:3001428	87	100	OXA-34	AFY12006.1	95	100	OXA-2 like protein [Pseudomonas aeruginosa]	1
181299	729296	Rs_Pune	HS458-HS459	gi|AAG24866.1|ARO:3001430	87	98.374	OXA-36	AMP47162.1	86	100	classD [uncultured bacterium]	1
182014	729463	Rs_Pune	HS458-HS459	gi|AAC41449.1|ARO:3001398	94	96.7273	OXA-3	WP_063862540.1	94	96.7273	OXA-2 oxacillin-hydrolyzing class D beta-lactamase OXA-3 [Pseudomonas aeruginosa]	1
182143	729503	Rs_Pune	HS458-HS459	gi|AAG24866.1|ARO:3001430	87	81.3008	OXA-36	AFY12006.1	100	78.9474	OXA-2 like protein [Pseudomonas aeruginosa]	1
183059	350192	Rs_Pune	HS458-HS459	gi|AAB19430.2|ARO:3002242	92	100	CARB-3	BAE71359.1	93	100	beta-lactamase [Vibrio cholerae non-O1/non-O139]	1
183332	729808	Rs_Pune	HS458-HS459	gi|ADE59428.1|ARO:3002241	94	99.6528	CARB-2	WP_001931474.1	94	99.6528	MULTISPECIES: PSE family carbenicillin-hydrolyzing class A beta-lactamase [Gammaproteobacteria]	1
184284	353024	Rs_Pune	HS458-HS459	gi|AAC09012.1|ARO:3002243	92	100	CARB-4	WP_046267535.1	92	100	carb family carbenicillin-hydrolyzing class A beta-lactamase [Acinetobacter baumannii]	1
185415	355715	Rs_Pune	HS458-HS459	gi|ADE59428.1|ARO:3002241	94	100	CARB-2	BAE71359.1	94	100	beta-lactamase [Vibrio cholerae non-O1/non-O139]	1
186093	730557	Rs_Pune	HS458-HS459	gi|AAB19430.2|ARO:3002242	92	92.7632	CARB-3	ELX29404.1	92	92.8803	beta-lactamase, partial [Salmonella enterica subsp. enterica serovar 4,[5],12:i:- str. 08-1739]	1
189989	366483	Rs_Pune	HS458-HS459	gi|AAG24866.1|ARO:3001430	89	98.374	OXA-36	AFY12006.1	94	100	OXA-2 like protein [Pseudomonas aeruginosa]	1
191156	731907	Rs_Pune	HS458-HS459	gi|ADE59428.1|ARO:3002241	94	99.6528	CARB-2	WP_063859105.1	94	99.6528	PSE family carbenicillin-hydrolyzing class A beta-lactamase CARB-3 [Pseudomonas aeruginosa]	1
191223	731930	Rs_Pune	HS458-HS459	gi|AAG24866.1|ARO:3001430	90	98.374	OXA-36	AMP47162.1	89	98	classD [uncultured bacterium]	1
193153	373936	Rs_Pune	HS458-HS459	gi|AAG24866.1|ARO:3001430	85	94.3089	OXA-36	AFY12006.1	100	90.6015	OXA-2 like protein [Pseudomonas aeruginosa]	1
194069	376128	Rs_Pune	HS458-HS459	gi|AAB19430.2|ARO:3002242	93	100	CARB-3	BAE71359.1	93	100	beta-lactamase [Vibrio cholerae non-O1/non-O139]	1
197416	384091	Rs_Pune	HS458-HS459	gi|AAG24866.1|ARO:3001430	86	98.374	OXA-36	AFY12006.1	100	100	OXA-2 like protein [Pseudomonas aeruginosa]	1
200303	734230	Rs_Pune	HS458-HS459	gi|AAK96394.1|ARO:3002240	88	93.0556	CARB-1	WP_011113050.1	94	86.4583	carb family carbenicillin-hydrolyzing class A beta-lactamase [Pasteurella multocida]	1
202571	734817	Rs_Pune	HS458-HS459	gi|AAK15582.1|ARO:3001428	89	100	OXA-34	AFY12006.1	95	100	OXA-2 like protein [Pseudomonas aeruginosa]	1
204706	401598	Rs_Pune	HS458-HS459	gi|AAG24866.1|ARO:3001430	86	98.374	OXA-36	AFY12006.1	100	100	OXA-2 like protein [Pseudomonas aeruginosa]	1
207244	736071	Rs_Pune	HS458-HS459	gi|ADE59428.1|ARO:3002241	94	66.3194	CARB-2	ACN29621.1	94	97.9487	BlaCARB, partial [Burkholderia multivorans]	1
207441	736118	Rs_Pune	HS458-HS459	gi|AAB19430.2|ARO:3002242	94	100	CARB-3	BAE71359.1	95	100	beta-lactamase [Vibrio cholerae non-O1/non-O139]	1
208284	410156	Rs_Pune	HS458-HS459	gi|AAG24866.1|ARO:3001430	86	98.374	OXA-36	AFY12006.1	100	98.8722	OXA-2 like protein [Pseudomonas aeruginosa]	1
211581	418066	Rs_Pune	HS458-HS459	gi|AAK15582.1|ARO:3001428	91	100	OXA-34	AFY12006.1	93	100	OXA-2 like protein [Pseudomonas aeruginosa]	1
212209	737373	Rs_Pune	HS458-HS459	gi|AEO92079.1|ARO:3001483	92	100	OXA-205	ENO98716.1	92	100	beta-lactamase [Thauera phenylacetica B4P]	1
212346	419889	Rs_Pune	HS458-HS459	gi|AAG24866.1|ARO:3001430	86	98.374	OXA-36	AFY12006.1	100	100	OXA-2 like protein [Pseudomonas aeruginosa]	1
212828	421045	Rs_Pune	HS458-HS459	gi|AAB19430.2|ARO:3002242	94	100	CARB-3	BAE71359.1	94	100	beta-lactamase [Vibrio cholerae non-O1/non-O139]	1
216032	428797	Rs_Pune	HS458-HS459	gi|AAG24866.1|ARO:3001430	88	76.8293	OXA-36	AFY12006.1	100	74.4361	OXA-2 like protein [Pseudomonas aeruginosa]	1
2824	114175	Rs_PETL	HS458-HS459	gi|AHB39758.1|ARO:3003013	93	96.8153	dfrA15	WP_000225778.1	98	100	trimethoprim-resistant dihydrofolate reductase DfrA1 [Edwardsiella ictaluri]	1
5997	119860	Rs_PETL	HS458-HS459	gi|AHB39758.1|ARO:3003013	77	100	dfrA15	ACB41762.1	95	100	dihydrofolate reductase, partial [Klebsiella pneumoniae]	1
6804	121328	Rs_PETL	HS458-HS459	gi|ABB89122.1|ARO:3002861	71	70.0637	dfrA5	AKC98306.1	99	72.3684	DfrA27 (plasmid) [Enterobacter cloacae]	1
24450	153015	Rs_PETL	HS458-HS459	gi|ABB89122.1|ARO:3002861	75	96.8153	dfrA5	AKC98306.1	99	100	DfrA27 (plasmid) [Enterobacter cloacae]	1
25001	153991	Rs_PETL	HS458-HS459	gi|AHB39758.1|ARO:3003013	89	68.1529	dfrA15	BAT62904.1	87	100	dihydrofolate reductase [Pseudomonas aeruginosa]	1
28515	160257	Rs_PETL	HS458-HS459	gi|AHB39758.1|ARO:3003013	89	100	dfrA15	AAT37842.1	90	100	dihydrofolate reductase, partial [Vibrio cholerae]	1
36954	175371	Rs_PETL	HS458-HS459	gi|AHB39758.1|ARO:3003013	91	71.9745	dfrA15	WP_039059096.1	89	91.8699	dihydrofolate reductase, partial [Shigella flexneri]	1
42463	185286	Rs_PETL	HS458-HS459	gi|AHB39758.1|ARO:3003013	94	96.8153	dfrA15	WP_000225778.1	96	100	trimethoprim-resistant dihydrofolate reductase DfrA1 [Edwardsiella ictaluri]	1
45503	190725	Rs_PETL	HS458-HS459	gi|FAA00064.1|ARO:3003021	94	100	dfrB2	WP_015060228.1	94	100	trimethoprim-resistant dihydrofolate reductase DfrB2 [Escherichia coli]	1
45882	705469	Rs_PETL	HS458-HS459	gi|ACR57831.1|ARO:3003022	90	98.7179	dfrB3	WP_063844482.1	92	100	trimethoprim-resistant dihydrofolate reductase DfrIIe [Pseudomonas aeruginosa]	1
59943	25568	Rs_PETL	HS458-HS459	gi|AHB39758.1|ARO:3003013	82	67.5159	dfrA15	BAT62904.1	93	99.0654	dihydrofolate reductase [Pseudomonas aeruginosa]	1
60761	27239	Rs_PETL	HS458-HS459	gi|AHB39758.1|ARO:3003013	91	86.6242	dfrA15	WP_044786450.1	100	99.2701	trimethoprim-resistant dihydrofolate reductase DfrA, partial [Escherichia coli]	1
67786	41478	Rs_PETL	HS458-HS459	gi|AHB39758.1|ARO:3003013	91	82.1656	dfrA15	WP_044786450.1	94	94.1606	trimethoprim-resistant dihydrofolate reductase DfrA, partial [Escherichia coli]	1
70974	709702	Rs_PETL	HS458-HS459	gi|FAA00064.1|ARO:3003021	81	94.8718	dfrB2	ALZ46148.1	85	94.8718	Dihydrofolate reductase type 2 (plasmid) [Pseudomonas putida]	1
73325	52616	Rs_PETL	HS458-HS459	gi|ABB89122.1|ARO:3002861	75	100	dfrA5	ACB41762.1	100	100	dihydrofolate reductase, partial [Klebsiella pneumoniae]	1
76454	58799	Rs_PETL	HS458-HS459	gi|ADO00942.1|ARO:3003023	90	96.1538	dfrB6	WP_063844482.1	100	96.1538	trimethoprim-resistant dihydrofolate reductase DfrIIe [Pseudomonas aeruginosa]	1
77195	710781	Rs_PETL	HS458-HS459	gi|FAA00064.1|ARO:3003021	94	100	dfrB2	WP_015060228.1	94	100	trimethoprim-resistant dihydrofolate reductase DfrB2 [Escherichia coli]	1
80196	66173	Rs_PETL	HS458-HS459	gi|FAA00064.1|ARO:3003021	94	100	dfrB2	WP_015060228.1	94	100	trimethoprim-resistant dihydrofolate reductase DfrB2 [Escherichia coli]	1
82154	711670	Rs_PETL	HS458-HS459	gi|AHB39758.1|ARO:3003013	88	71.9745	dfrA15	WP_061738697.1	98	94.1667	trimethoprim-resistant dihydrofolate reductase DfrA1, partial [Salmonella enterica]	1
82197	70126	Rs_PETL	HS458-HS459	gi|AHB39758.1|ARO:3003013	91	96.8153	dfrA15	WP_000225778.1	98	100	trimethoprim-resistant dihydrofolate reductase DfrA1 [Edwardsiella ictaluri]	1
82876	71438	Rs_PETL	HS458-HS459	gi|AHB39758.1|ARO:3003013	91	92.3567	dfrA15	ACJ65217.1	100	97.973	dihydrofolate reductase, partial [Vibrio cholerae]	1
83579	72870	Rs_PETL	HS458-HS459	gi|AHB39758.1|ARO:3003013	91	90.4459	dfrA15	AJF48920.1	100	100	dihydrofolate reductase, partial [Salmonella enterica]	1
86502	78630	Rs_PETL	HS458-HS459	gi|ADO00942.1|ARO:3003023	94	88.4615	dfrB6	WP_063844482.1	100	88.4615	trimethoprim-resistant dihydrofolate reductase DfrIIe [Pseudomonas aeruginosa]	1
87204	80072	Rs_PETL	HS458-HS459	gi|AHB39758.1|ARO:3003013	90	94.9045	dfrA15	WP_065800218.1	99	95.5128	trimethoprim-resistant dihydrofolate reductase DfrA1 [Klebsiella pneumoniae]	1
91991	89568	Rs_PETL	HS458-HS459	gi|AHB39758.1|ARO:3003013	93	100	dfrA15	WP_053764311.1	97	99.3671	trimethoprim-resistant dihydrofolate reductase DfrA [Citrobacter freundii]	1
96052	714149	Rs_PETL	HS458-HS459	gi|AHB39758.1|ARO:3003013	89	94.9045	dfrA15	AAT37842.1	89	94.9045	dihydrofolate reductase, partial [Vibrio cholerae]	1
100046	105893	Rs_PETL	HS458-HS459	gi|AHB39758.1|ARO:3003013	90	90.4459	dfrA15	XP_015657672.1	90	69.5364	hypothetical protein ABB37_05715 [Leptomonas pyrrhocoris]	1
150187	279475	Rs_Pune	HS458-HS459	gi|ABB89122.1|ARO:3002861	94	100	dfrA5	WP_000719074.1	96	100	MULTISPECIES: trimethoprim-resistant dihydrofolate reductase DfrA5 [Enterobacteriaceae]	1
172207	324502	Rs_Pune	HS458-HS459	gi|ACS44716.1|ARO:3002862	92	100	dfrA7	AOW43001.1	97	100	dihydrofolate reductase [Klebsiella pneumoniae]	1
172590	325401	Rs_Pune	HS458-HS459	gi|AHB39758.1|ARO:3003013	89	73.2484	dfrA15	WP_061738697.1	99	95.8333	trimethoprim-resistant dihydrofolate reductase DfrA1, partial [Salmonella enterica]	1
192277	732195	Rs_Pune	HS458-HS459	gi|ABG91835.1|ARO:3002860	92	100	dfrA17	AOW43001.1	100	100	dihydrofolate reductase [Klebsiella pneumoniae]	1
199144	388164	Rs_Pune	HS458-HS459	gi|ABG91835.1|ARO:3002860	92	100	dfrA17	WP_032084013.1	99	100	MULTISPECIES: trimethoprim-resistant dihydrofolate reductase DfrA32 [Gammaproteobacteria]	1
38146	177497	Rs_PETL	MRG284- MRG285	gi|YP_006142099.1|ARO:3002601	82	85.4938	aadA	AJW77604.1	99	99.2982	AadA1, partial [Salmonella enterica subsp. enterica serovar Typhi]	70
84738	75180	Rs_PETL	MRG284- MRG285	gi|AAN41439.1|ARO:3002608	94	100	aadA8	EGU95425.1	95	100	streptomycin 3-adenylyltransferase [Escherichia coli MS 79-10]	49
134583	718954	Rs_Pune	MRG284- MRG285	gi|YP_006142099.1|ARO:3002601	91	82.0988	aadA	CHQ04724.1	96	99.6479	aminoglycoside resistance protein [Salmonella enterica subsp. enterica serovar Typhi]	12
203179	397951	Rs_Pune	MRG284- MRG285	gi|YP_006142099.1|ARO:3002601	94	84.5679	aadA	KDK40558.1	98	98.6441	hypothetical protein AF19_05317, partial [Klebsiella pneumoniae CHS 63]	11
3396	699690	Rs_PETL	MRG284- MRG285	gi|CAP69660.1|ARO:3001811	92	99.6255	OXA-129	WP_032492122.1	92	99.6255	MULTISPECIES: class D beta-lactamase OXA-129 [Enterobacter cloacae complex]	6
6311	120435	Rs_PETL	MRG284- MRG285	gi|YP_006142099.1|ARO:3002601	61	80.5556	aadA	WP_000503573.1	100	100	MULTISPECIES: ANT(3)-Ia family aminoglycoside nucleotidyltransferase AadA5 [Gammaproteobacteria]	5
5946	119771	Rs_PETL	MRG284- MRG285	gi|YP_006142099.1|ARO:3002601	61	80.2469	aadA	WP_000503573.1	100	100	MULTISPECIES: ANT(3)-Ia family aminoglycoside nucleotidyltransferase AadA5 [Gammaproteobacteria]	3
155123	723069	Rs_Pune	MRG284- MRG285	gi|ABG49324.1|ARO:3002609	65	69.8997	aadA9	WP_042027156.1	73	67.5214	aminoglycoside nucleotidyltransferase, partial [Escherichia coli]	2
155123	723069	Rs_Pune	MRG284- MRG285	gi|AAF17880.1|ARO:3002605	73	60.3053	aadA5	WP_042027156.1	73	67.5214	aminoglycoside nucleotidyltransferase, partial [Escherichia coli]	2
155123	723069	Rs_Pune	MRG284- MRG285	gi|AAF17880.1|ARO:3002605	92	80.5344	aadA5	WP_042027156.1	73	67.5214	aminoglycoside nucleotidyltransferase, partial [Escherichia coli]	2
155123	723069	Rs_Pune	MRG284- MRG285	gi|ABG49324.1|ARO:3002609	65	69.8997	aadA9	WP_042027156.1	92	90.1709	aminoglycoside nucleotidyltransferase, partial [Escherichia coli]	2
155123	723069	Rs_Pune	MRG284- MRG285	gi|AAF17880.1|ARO:3002605	73	60.3053	aadA5	WP_042027156.1	92	90.1709	aminoglycoside nucleotidyltransferase, partial [Escherichia coli]	2
155123	723069	Rs_Pune	MRG284- MRG285	gi|AAF17880.1|ARO:3002605	92	80.5344	aadA5	WP_042027156.1	92	90.1709	aminoglycoside nucleotidyltransferase, partial [Escherichia coli]	2
103378	196999	Rs_Pune	MRG284- MRG285	gi|YP_006142099.1|ARO:3002601	61	80.2469	aadA	WP_000503573.1	95	100	MULTISPECIES: ANT(3)-Ia family aminoglycoside nucleotidyltransferase AadA5 [Gammaproteobacteria]	2
102459	195347	Rs_Pune	MRG284- MRG285	gi|YP_006142099.1|ARO:3002601	94	83.642	aadA	AIL81899.1	98	100	aminoglycoside adenyltransferase, partial (plasmid) [Escherichia coli]	2
148008	275615	Rs_Pune	MRG284- MRG285	gi|YP_006142099.1|ARO:3002601	94	84.5679	aadA	KDK40558.1	98	98.6441	hypothetical protein AF19_05317, partial [Klebsiella pneumoniae CHS 63]	2
21494	147720	Rs_PETL	MRG284- MRG285	gi|ABG49324.1|ARO:3002609	68	61.204	aadA9	AKM38295.1	99	58.3815	Aminoglycoside adenyltransferase (plasmid) [Escherichia coli PCN061]	2
10038	127138	Rs_PETL	MRG284- MRG285	gi|YP_006142099.1|ARO:3002601	83	91.358	aadA	AAU93764.1	99	100	AadA [Integration vector pJK202]	2
21494	147720	Rs_PETL	MRG284- MRG285	gi|AAF17880.1|ARO:3002605	86	74.8092	aadA5	AKM38295.1	99	58.3815	Aminoglycoside adenyltransferase (plasmid) [Escherichia coli PCN061]	2
6945	121585	Rs_PETL	MRG284- MRG285	gi|YP_006142099.1|ARO:3002601	61	80.2469	aadA	WP_059329251.1	100	97.5207	adenylyltransferase, partial [Escherichia coli]	2
25260	154457	Rs_PETL	MRG284- MRG285	gi|YP_006142099.1|ARO:3002601	61	80.2469	aadA	WP_000503573.1	100	100	MULTISPECIES: ANT(3)-Ia family aminoglycoside nucleotidyltransferase AadA5 [Gammaproteobacteria]	2
45347	190449	Rs_PETL	MRG284- MRG285	gi|YP_006142099.1|ARO:3002601	61	80.5556	aadA	WP_000503573.1	100	100	MULTISPECIES: ANT(3)-Ia family aminoglycoside nucleotidyltransferase AadA5 [Gammaproteobacteria]	2
103378	196999	Rs_Pune	MRG284- MRG285	gi|YP_006142099.1|ARO:3002601	61	80.2469	aadA	WP_000503573.1	100	21.7557	MULTISPECIES: ANT(3)-Ia family aminoglycoside nucleotidyltransferase AadA5 [Gammaproteobacteria]	2
117345	716976	Rs_Pune	MRG284- MRG285	gi|YP_006142099.1|ARO:3002601	61	81.4815	aadA	WP_000503573.1	100	100	MULTISPECIES: ANT(3)-Ia family aminoglycoside nucleotidyltransferase AadA5 [Gammaproteobacteria]	2
122512	230695	Rs_Pune	MRG284- MRG285	gi|YP_006142099.1|ARO:3002601	63	75.9259	aadA	WP_042027156.1	100	93.1624	aminoglycoside nucleotidyltransferase, partial [Escherichia coli]	2
21494	147720	Rs_PETL	MRG284- MRG285	gi|ABG49324.1|ARO:3002609	68	61.204	aadA9	AKM38295.1	100	94.2197	Aminoglycoside adenyltransferase (plasmid) [Escherichia coli PCN061]	2
21494	147720	Rs_PETL	MRG284- MRG285	gi|AAF17880.1|ARO:3002605	86	74.8092	aadA5	AKM38295.1	100	94.2197	Aminoglycoside adenyltransferase (plasmid) [Escherichia coli PCN061]	2
69648	45271	Rs_PETL	HS458-HS459	gi|AHB39758.1|ARO:3003013	87	61.1465	dfrA15	BAT62904.1	100	89.7196	dihydrofolate reductase [Pseudomonas aeruginosa]	5
132610	248460	Rs_Pune	HS458-HS459	gi|AAG24866.1|ARO:3001430	86	86.1789	OXA-36	AFY12006.1	100	83.0827	OXA-2 like protein [Pseudomonas aeruginosa]	2
6634	121013	Rs_PETL	HS458-HS459	gi|ADO00942.1|ARO:3003023	93	80.7692	dfrB6	WP_063844482.1	100	80.7692	trimethoprim-resistant dihydrofolate reductase DfrIIe [Pseudomonas aeruginosa]	2
6803	121325	Rs_PETL	HS458-HS459	gi|AHB39758.1|ARO:3003013	88	67.5159	dfrA15	BAT62904.1	100	99.0654	dihydrofolate reductase [Pseudomonas aeruginosa]	2
58153	21905	Rs_PETL	HS458-HS459	gi|AHB39758.1|ARO:3003013	91	85.9873	dfrA15	WP_044786450.1	100	98.5401	trimethoprim-resistant dihydrofolate reductase DfrA, partial [Escherichia coli]	2
169776	318711	Rs_Pune	HS458-HS459	gi|AHB39758.1|ARO:3003013	91	98.0892	dfrA15	WP_000777554.1	100	98.0892	MULTISPECIES: trimethoprim-resistant dihydrofolate reductase DfrA1 [Bacteria]	2
78141	62096	Rs_PETL	HS458-HS459	gi|AAF17880.1|ARO:3002605	94	68.7023	aadA5	WP_059338917.1	94	95.2381	adenylyltransferase, partial [Escherichia coli]	1
206240	405273	Rs_Pune	HS458-HS459	gi|ACL36604.1|ARO:3002546	94	77.7174	AAC(6 )-Ib	WP_048256772.1	95	89.9371	AacA4 family aminoglycoside N(6)-acetyltransferase, partial [Klebsiella pneumoniae]	1
78589	62975	Rs_PETL	HS458-HS459	gi|AAK15582.1|ARO:3001428	91	99.2218	OXA-34	WP_014386432.1	97	92.7273	MULTISPECIES: OXA-2 family oxacillin-hydrolyzing class D beta-lactamase OXA-21 [Gammaproteobacteria]	1
88462	82562	Rs_PETL	HS458-HS459	gi|ADE59428.1|ARO:3002241	94	94.0972	CARB-2	AMP56981.1	94	97.8339	CARB-PSE, partial [uncultured bacterium]	1
7085	121848	Rs_PETL	HS458-HS459	gi|ABB89122.1|ARO:3002861	75	100	dfrA5	ACB41762.1	100	100	dihydrofolate reductase, partial [Klebsiella pneumoniae]	1
28322	159918	Rs_PETL	HS458-HS459	gi|AHB39758.1|ARO:3003013	89	75.7962	dfrA15	WP_061738697.1	99	99.1667	trimethoprim-resistant dihydrofolate reductase DfrA1, partial [Salmonella enterica]	1
189041	364292	Rs_Pune	HS458-HS459	gi|AHB39758.1|ARO:3003013	90	82.8025	dfrA15	WP_044786450.1	100	94.8905	trimethoprim-resistant dihydrofolate reductase DfrA, partial [Escherichia coli]	1
70054	46095	Rs_PETL	HS458-HS459	gi|AAZ91706.1|ARO:3000361	92	91.3793	EreA	AID23705.1	99	92.0596	erythromycin esterase, partial (plasmid) [Escherichia coli]	1
