# Supplementary material for: Discovery of the fourth mobile sulfonamide resistance gene
Source: Microbiome. 2017 Dec 15;5:160. doi: 10.1186/s40168-017-0379-y (PMC5732528; doi:10.1186/s40168-017-0379-y)
Supplement: Supplementary file 4 — List of previously not reported gene cassettes. (XLSX 325 kb) [file 40168_2017_379_MOESM4_ESM.xlsx]

## Sheet: Sheet1
seqid	proId	sample	primers	refId	Identity(%)	Coverage(%)	Description
106439	202401	Rs_Pune	HS464-GCP2	WP_058262779.1	51	40	integrase [Thalassobius gelatinovorus]
142376	265736	Rs_Pune	HS464-GCP2	AFZ75291.1	98	40	IntI1, partial [Proteus mirabilis]
5983	119838	Rs_PETL	HS464-GCP2	AFA35299.1	64	40.0943	integrase, partial [uncultured bacterium]
54522	14710	Rs_PETL	HS464-GCP2	CCI25186.1	82	40.1575	Integrase/recombinase (fragment) [Microcystis aeruginosa PCC 9809]
53316	12319	Rs_PETL	HS464-GCP2	CCI25186.1	84	40.1575	Integrase/recombinase (fragment) [Microcystis aeruginosa PCC 9809]
99198	104210	Rs_PETL	HS464-GCP2	WP_056764612.1	99	40.1899	integron integrase [Rhodanobacter sp. Root561]
168751	316284	Rs_Pune	HS464-GCP2	AAP85789.1	73	40.2402	putative integrase/recombinase (plasmid) [Ralstonia eutropha H16]
171540	322933	Rs_Pune	HS464-GCP2	SER45591.1	69	40.2913	Phage integrase, N-terminal SAM-like domain [Giesbergeria anulus]
167730	313815	Rs_Pune	HS464-GCP2	AAK40351.1	98	40.3101	DNA integrase IntI1, partial [Serratia marcescens]
7472	700229	Rs_PETL	HS464-GCP2	ABD62694.1	71	40.4908	integrase, partial [uncultured bacterium]
41140	182918	Rs_PETL	HS464-GCP2	ABS57017.1	100	40.5063	integrase, partial [uncultured bacterium]
192078	371393	Rs_Pune	HS464-GCP2	OGQ55808.1	76	40.678	integrase, partial [Deltaproteobacteria bacterium RIFCSPLOWO2_02_56_12]
69517	45010	Rs_PETL	HS464-GCP2	KPA13291.1	54	40.7692	integron integrase, partial [Candidatus Magnetomorum sp. HK-1]
98346	102444	Rs_PETL	HS464-GCP2	CCI25186.1	80	40.9449	Integrase/recombinase (fragment) [Microcystis aeruginosa PCC 9809]
47214	87	Rs_PETL	HS464-GCP2	AMP47387.1	63	41.0959	phage integrase, N-terminal SAM-like domain protein, partial [uncultured bacterium]
1504	111752	Rs_PETL	HS464-GCP2	ABD62693.1	62	41.1043	integrase, partial [uncultured bacterium]
196401	381663	Rs_Pune	HS464-GCP2	WP_038166258.1	62	41.1458	integrase [Thiomonas sp. FB-6]
213028	421506	Rs_Pune	HS464-GCP2	WP_038166258.1	62	41.1458	integrase [Thiomonas sp. FB-6]
39292	704579	Rs_PETL	HS464-GCP2	CEN54698.1	89	41.1765	IntI protein, partial [uncultured bacterium]
100036	105875	Rs_PETL	HS464-GCP2	AFA35718.1	64	41.2322	integrase, partial [uncultured bacterium]
142083	720270	Rs_Pune	HS464-GCP2	WP_011289152.1	85	41.2844	integron integrase [Dechloromonas aromatica]
71367	48683	Rs_PETL	HS464-GCP2	KPQ37210.1	51	41.6	Phage integrase, N-terminal SAM-like domain [Phormidesmis priestleyi Ana]
54469	14598	Rs_PETL	HS464-GCP2	BAM62461.1	77	41.6107	integron integrase, partial [uncultured microorganism]
136157	254710	Rs_Pune	HS464-GCP2	SDC82469.1	50	41.7266	Integrase [Acidovorax valerianellae]
55747	17075	Rs_PETL	HS464-GCP2	ERP00171.1	100	41.8079	integrase/recombinase [Enterobacter sp. MGH 14]
98308	102369	Rs_PETL	HS464-GCP2	ERP00171.1	100	41.8079	integrase/recombinase [Enterobacter sp. MGH 14]
210343	415044	Rs_Pune	HS464-GCP2	EKD39909.1	57	41.8367	integron integrase [uncultured bacterium]
156792	291151	Rs_Pune	HS464-GCP2	KFB71108.1	58	41.8719	Tyrosine recombinase XerD [Candidatus Accumulibacter sp. BA-91]
14717	135584	Rs_PETL	HS464-GCP2	ABK27308.1	100	41.8803	IntI1, partial [Achromobacter xylosoxidans]
37482	704330	Rs_PETL	HS464-GCP2	CEN54899.1	77	41.9608	IntI protein, partial [uncultured bacterium]
34343	170690	Rs_PETL	HS464-GCP2	KXS31151.1	81	42.029	Integron integrase [Candidatus Gallionella acididurans]
177839	337702	Rs_Pune	HS464-GCP2	AAP85789.1	75	42.042	putative integrase/recombinase (plasmid) [Ralstonia eutropha H16]
47561	809	Rs_PETL	HS464-GCP2	CAS02327.1	100	42.2078	integron integrase, partial [uncultured bacterium]
164259	305686	Rs_Pune	HS464-GCP2	ABD62610.1	73	42.3313	integrase, partial [uncultured bacterium]
165995	309776	Rs_Pune	HS464-GCP2	AAP85789.1	74	42.3423	putative integrase/recombinase (plasmid) [Ralstonia eutropha H16]
169683	318492	Rs_Pune	HS464-GCP2	WP_007863053.1	75	42.8571	integrase [Polaromonas sp. CF318]
198646	387021	Rs_Pune	HS464-GCP2	AAP85789.1	74	42.9429	putative integrase/recombinase (plasmid) [Ralstonia eutropha H16]
93890	93402	Rs_PETL	HS464-GCP2	AGA32807.1	51	42.9448	Integron integrase IntIPac [Thioalkalivibrio nitratireducens DSM 14787]
30556	163905	Rs_PETL	HS464-GCP2	ABD62687.1	62	42.9448	integrase, partial [uncultured bacterium]
192311	371909	Rs_Pune	HS464-GCP2	ABD62543.1	78	42.9448	integrase, partial [uncultured bacterium]
57289	20106	Rs_PETL	HS464-GCP2	BAM62461.1	78	42.953	integron integrase, partial [uncultured microorganism]
92776	91163	Rs_PETL	HS464-GCP2	BAM62461.1	78	42.953	integron integrase, partial [uncultured microorganism]
95698	714079	Rs_PETL	HS464-GCP2	BAM62461.1	78	42.953	integron integrase, partial [uncultured microorganism]
87336	712646	Rs_PETL	HS464-GCP2	BAJ06851.1	54	43.0605	integron integrase intI, partial [uncultured bacterium]
85253	712218	Rs_PETL	HS464-GCP2	AMW87102.1	83	43.0657	integrase, partial [uncultured bacterium]
83421	72556	Rs_PETL	HS464-GCP2	AFA35741.1	59	43.128	integrase, partial [uncultured bacterium]
202356	395929	Rs_Pune	HS464-GCP2	ETW96035.1	63	43.2039	integrase [Candidatus Entotheonella sp. TSY2]
29215	161514	Rs_PETL	HS464-GCP2	SEJ14266.1	60	43.3022	integron integrase [Azotobacter beijerinckii]
81705	69148	Rs_PETL	HS464-GCP2	WP_066782798.1	69	43.4375	integrase [Acidovorax sp. CCH12-A4]
21558	147838	Rs_PETL	HS464-GCP2	ABC41687.1	50	43.5583	integrase, partial [uncultured bacterium]
67080	40005	Rs_PETL	HS464-GCP2	ACM88779.1	71	43.5583	integrase, partial [uncultured bacterium]
114656	216892	Rs_Pune	HS464-GCP2	ABD62543.1	78	43.5583	integrase, partial [uncultured bacterium]
177413	336694	Rs_Pune	HS464-GCP2	WP_069335383.1	100	43.6202	integrase [Klebsiella pneumoniae]
52160	9984	Rs_PETL	HS464-GCP2	BAM62461.1	78	43.6242	integron integrase, partial [uncultured microorganism]
57289	20116	Rs_PETL	HS464-GCP2	BAM62461.1	78	43.6242	integron integrase, partial [uncultured microorganism]
75461	56821	Rs_PETL	HS464-GCP2	BAM62461.1	78	43.6242	integron integrase, partial [uncultured microorganism]
170350	320115	Rs_Pune	HS464-GCP2	WP_041101071.1	80	43.75	integron integrase [Sulfuritalea hydrogenivorans]
212929	737565	Rs_Pune	HS464-GCP2	ALS91397.1	62	43.8889	integrase core domain protein, partial [uncultured bacterium]
57035	19627	Rs_PETL	HS464-GCP2	CEN54693.1	62	43.9216	IntI protein, partial [uncultured bacterium]
198646	387021	Rs_Pune	HS464-GCP2	AAP85789.1	68	44.1441	putative integrase/recombinase (plasmid) [Ralstonia eutropha H16]
49310	4346	Rs_PETL	HS464-GCP2	ACP39544.1	84	44.1472	putative integron integrase, partial [uncultured microorganism]
159202	295435	Rs_Pune	HS464-GCP2	ABD62543.1	79	44.1718	integrase, partial [uncultured bacterium]
54611	14872	Rs_PETL	HS464-GCP2	CEN54860.1	61	44.3137	IntI protein, partial [uncultured bacterium]
85954	77570	Rs_PETL	HS464-GCP2	ACP39544.1	84	44.4816	putative integron integrase, partial [uncultured microorganism]
52147	9957	Rs_PETL	HS464-GCP2	ACP39544.1	85	44.4816	putative integron integrase, partial [uncultured microorganism]
12079	130866	Rs_PETL	HS464-GCP2	AIL24694.1	97	44.5283	class 3 Integrase, partial [Nocardia veterana]
195096	378589	Rs_Pune	HS464-GCP2	ACS73585.1	62	44.6254	IntI, partial [uncultured bacterium]
204094	400172	Rs_Pune	HS464-GCP2	ACS73585.1	62	44.6254	IntI, partial [uncultured bacterium]
65023	35911	Rs_PETL	HS464-GCP2	ERP00171.1	100	44.6328	integrase/recombinase [Enterobacter sp. MGH 14]
131608	246700	Rs_Pune	HS464-GCP2	CEN54694.1	66	44.7059	IntI protein, partial [uncultured bacterium]
147772	275194	Rs_Pune	HS464-GCP2	CCI25186.1	78	44.8819	Integrase/recombinase (fragment) [Microcystis aeruginosa PCC 9809]
206091	404911	Rs_Pune	HS464-GCP2	CBX55403.1	53	45.1362	integron integrase, partial [uncultured bacterium]
190546	367822	Rs_Pune	HS464-GCP2	AMP47387.1	63	45.2055	phage integrase, N-terminal SAM-like domain protein, partial [uncultured bacterium]
28245	159777	Rs_PETL	HS464-GCP2	AIL24694.1	51	45.283	class 3 Integrase, partial [Nocardia veterana]
82313	70366	Rs_PETL	HS464-GCP2	CEN54919.1	88	45.3488	IntI protein, partial [uncultured bacterium]
199584	389237	Rs_Pune	HS464-GCP2	ABD62572.1	73	45.3988	integrase, partial [uncultured bacterium]
76832	59533	Rs_PETL	HS464-GCP2	ABD62531.1	100	45.3988	integrase, partial [uncultured bacterium]
1930	112536	Rs_PETL	HS464-GCP2	KDK69133.1	100	45.4545	integrase/recombinase, partial [Klebsiella pneumoniae CHS 70]
160942	298572	Rs_Pune	HS464-GCP2	WP_005003591.1	54	45.625	integron integrase [Nitrococcus mobilis]
39292	704578	Rs_PETL	HS464-GCP2	KXS31151.1	95	45.6522	Integron integrase [Candidatus Gallionella acididurans]
206170	405116	Rs_Pune	HS464-GCP2	AFA35296.1	62	45.7143	integrase, partial [uncultured bacterium]
83510	72729	Rs_PETL	HS464-GCP2	WP_056764612.1	93	45.8861	integron integrase [Rhodanobacter sp. Root561]
118211	223149	Rs_Pune	HS464-GCP2	ACP39552.1	66	45.9807	putative integron integrase, partial [uncultured microorganism]
169294	317550	Rs_Pune	HS464-GCP2	ABD62687.1	68	46.0123	integrase, partial [uncultured bacterium]
37482	704331	Rs_PETL	HS464-GCP2	ACM88776.1	92	46.0123	integrase, partial [uncultured bacterium]
126545	718037	Rs_Pune	HS464-GCP2	EID11344.1	79	46.0784	integrase catalytic subunit [Mycobacterium phlei RIVM601174]
150716	280411	Rs_Pune	HS464-GCP2	WP_005003591.1	55	46.25	integron integrase [Nitrococcus mobilis]
50590	706222	Rs_PETL	HS464-GCP2	WP_063313128.1	100	46.2908	integrase [Pseudomonas aeruginosa]
9841	126790	Rs_PETL	HS464-GCP2	ABD62623.1	81	46.2963	integrase, partial [uncultured bacterium]
156792	291151	Rs_Pune	HS464-GCP2	KFB71108.1	87	46.3054	Tyrosine recombinase XerD [Candidatus Accumulibacter sp. BA-91]
192128	371508	Rs_Pune	HS464-GCP2	AJP48865.1	54	46.4615	integrase [Rugosibacter aromaticivorans]
215812	428251	Rs_Pune	HS464-GCP2	AAK40351.1	98	46.5116	DNA integrase IntI1, partial [Serratia marcescens]
35262	172339	Rs_PETL	HS464-GCP2	ACP39552.1	81	46.6238	putative integron integrase, partial [uncultured microorganism]
101149	108125	Rs_PETL	HS464-GCP2	ABD62549.1	68	46.6258	integrase, partial [uncultured bacterium]
91561	88710	Rs_PETL	HS464-GCP2	ABC41687.1	77	46.6258	integrase, partial [uncultured bacterium]
105006	199886	Rs_Pune	HS464-GCP2	CEN54823.1	58	46.6667	IntI protein, partial [uncultured bacterium]
47690	1068	Rs_PETL	HS464-GCP2	ERP00171.1	100	46.8927	integrase/recombinase [Enterobacter sp. MGH 14]
54451	14562	Rs_PETL	HS464-GCP2	ERP00171.1	100	46.8927	integrase/recombinase [Enterobacter sp. MGH 14]
163573	304060	Rs_Pune	HS464-GCP2	ERP00171.1	100	46.8927	integrase/recombinase [Enterobacter sp. MGH 14]
177398	336662	Rs_Pune	HS464-GCP2	ERP00171.1	100	46.8927	integrase/recombinase [Enterobacter sp. MGH 14]
118443	223567	Rs_Pune	HS464-GCP2	CEN54638.1	100	47.0588	IntI protein, partial [uncultured bacterium]
57728	21024	Rs_PETL	HS464-GCP2	ABD62543.1	76	47.2393	integrase, partial [uncultured bacterium]
134674	252077	Rs_Pune	HS464-GCP2	AMP47387.1	76	47.2603	phage integrase, N-terminal SAM-like domain protein, partial [uncultured bacterium]
20070	145181	Rs_PETL	HS464-GCP2	ACP39552.1	68	47.2669	putative integron integrase, partial [uncultured microorganism]
195482	379504	Rs_Pune	HS464-GCP2	WP_051542611.1	60	47.3333	integrase [Thiothrix lacustris]
185705	730456	Rs_Pune	HS464-GCP2	WP_051542611.1	70	47.3333	integrase [Thiothrix lacustris]
74103	54163	Rs_PETL	HS464-GCP2	CAS02335.1	97	47.3684	integron integrase [uncultured bacterium]
64354	34564	Rs_PETL	HS464-GCP2	WP_005003591.1	57	47.5	integron integrase [Nitrococcus mobilis]
98841	714637	Rs_PETL	HS464-GCP2	AHK10262.1	98	47.7419	integron integrase IntI1, partial [Escherichia coli]
188747	731242	Rs_Pune	HS464-GCP2	WP_008905967.1	85	47.7612	integron integrase [Acidovorax sp. NO-1]
214886	426002	Rs_Pune	HS464-GCP2	ABD62531.1	59	47.8528	integrase, partial [uncultured bacterium]
70284	46572	Rs_PETL	HS464-GCP2	AHG97402.1	62	47.8528	IntI, partial [uncultured prokaryote]
212259	419679	Rs_Pune	HS464-GCP2	AFA35656.1	67	47.8673	integrase, partial [uncultured bacterium]
31051	164787	Rs_PETL	HS464-GCP2	EGQ63961.1	59	47.929	integrase family protein, partial [Acidithiobacillus sp. GGI-221]
210672	415859	Rs_Pune	HS464-GCP2	AAP85789.1	66	48.048	putative integrase/recombinase (plasmid) [Ralstonia eutropha H16]
96149	97943	Rs_PETL	HS464-GCP2	KDK69133.1	100	48.2517	integrase/recombinase, partial [Klebsiella pneumoniae CHS 70]
181776	347123	Rs_Pune	HS464-GCP2	OGQ55808.1	74	48.3051	integrase, partial [Deltaproteobacteria bacterium RIFCSPLOWO2_02_56_12]
205553	403558	Rs_Pune	HS464-GCP2	OGQ55808.1	74	48.3051	integrase, partial [Deltaproteobacteria bacterium RIFCSPLOWO2_02_56_12]
190937	368684	Rs_Pune	HS464-GCP2	WP_038166258.1	63	48.4375	integrase [Thiomonas sp. FB-6]
37673	176646	Rs_PETL	HS464-GCP2	ABD62623.1	64	48.7654	integrase, partial [uncultured bacterium]
16981	701526	Rs_PETL	HS464-GCP2	WP_011311727.1	65	49.0798	integron integrase [Thiobacillus denitrificans]
165617	308867	Rs_Pune	HS464-GCP2	KZO63557.1	92	49.0991	integrase, partial [Escherichia coli]
139135	719651	Rs_Pune	HS464-GCP2	CEN54912.1	66	49.4118	IntI protein, partial [uncultured bacterium]
182687	349306	Rs_Pune	HS464-GCP2	OGQ55808.1	74	49.5763	integrase, partial [Deltaproteobacteria bacterium RIFCSPLOWO2_02_56_12]
193357	374424	Rs_Pune	HS464-GCP2	OGQ55808.1	74	49.5763	integrase, partial [Deltaproteobacteria bacterium RIFCSPLOWO2_02_56_12]
198337	386262	Rs_Pune	HS464-GCP2	OGQ55808.1	74	49.5763	integrase, partial [Deltaproteobacteria bacterium RIFCSPLOWO2_02_56_12]
139135	719651	Rs_Pune	HS464-GCP2	ABD62622.1	72	49.6933	integrase, partial [uncultured bacterium]
23500	151291	Rs_PETL	HS464-GCP2	AFA35405.1	56	49.763	integrase, partial [uncultured bacterium]
61030	27769	Rs_PETL	HS464-GCP2	AFA35525.1	59	49.763	integrase, partial [uncultured bacterium]
177520	336940	Rs_Pune	HS464-GCP2	CEN54850.1	60	49.8039	IntI protein, partial [uncultured bacterium]
175493	332197	Rs_Pune	HS464-GCP2	AFB74632.1	69	49.8403	IntI1, partial [Aeromonas sp. ER.1.21]
164298	305779	Rs_Pune	HS464-GCP2	AFA35164.1	68	50	integrase, partial [uncultured bacterium]
166575	311133	Rs_Pune	HS464-GCP2	KFZ45085.1	80	50.1538	integrase [Smithella sp. D17]
179053	340607	Rs_Pune	HS464-GCP2	ACS73585.1	61	50.1629	IntI, partial [uncultured bacterium]
197495	384276	Rs_Pune	HS464-GCP2	ACP39544.1	92	50.1672	putative integron integrase, partial [uncultured microorganism]
153265	284926	Rs_Pune	HS464-GCP2	OGB28172.1	87	50.2976	integrase [Burkholderiales bacterium RIFCSPLOWO2_12_FULL_61_40]
54015	13690	Rs_PETL	HS464-GCP2	WP_041471551.1	58	50.3226	integron integrase [Chlorobium phaeobacteroides]
181362	346141	Rs_Pune	HS464-GCP2	OGQ55808.1	64	50.4237	integrase, partial [Deltaproteobacteria bacterium RIFCSPLOWO2_02_56_12]
59986	25662	Rs_PETL	HS464-GCP2	AID61633.1	98	50.4762	integrase, partial [Enterobacter sp. 1IgSLAM2]
171224	322196	Rs_Pune	HS464-GCP2	ANQ47255.1	100	50.4886	IntI3 integrase, partial [Acinetobacter baumannii]
164479	306166	Rs_Pune	HS464-GCP2	CEN54665.1	57	50.5882	IntI protein, partial [uncultured bacterium]
166184	310230	Rs_Pune	HS464-GCP2	CEN54665.1	61	50.5882	IntI protein, partial [uncultured bacterium]
114691	216954	Rs_Pune	HS464-GCP2	AFA35435.1	59	50.7109	integrase, partial [uncultured bacterium]
149322	277955	Rs_Pune	HS464-GCP2	AFA35438.1	59	50.7109	integrase, partial [uncultured bacterium]
171295	322379	Rs_Pune	HS464-GCP2	SEN87381.1	65	50.8021	integron integrase [Brachymonas denitrificans DSM 15123]
62782	31380	Rs_PETL	HS464-GCP2	WP_056764612.1	94	50.9494	integron integrase [Rhodanobacter sp. Root561]
190974	368773	Rs_Pune	HS464-GCP2	CEN54724.1	80	50.9804	IntI protein, partial [uncultured bacterium]
88830	83269	Rs_PETL	HS464-GCP2	CEN54724.1	85	50.9804	IntI protein, partial [uncultured bacterium]
96209	714185	Rs_PETL	HS464-GCP2	WP_051022024.1	54	51.0264	integron integrase [Thioflavicoccus mobilis]
188132	362031	Rs_Pune	HS464-GCP2	CEN54712.1	66	51.1029	IntI protein, partial [uncultured bacterium]
83560	72832	Rs_PETL	HS464-GCP2	AFA35509.1	59	51.1848	integrase, partial [uncultured bacterium]
187215	730819	Rs_Pune	HS464-GCP2	WP_027458328.1	91	51.3043	integron integrase [Dechloromonas agitata]
182938	349893	Rs_Pune	HS464-GCP2	CEN54627.1	74	51.3725	IntI protein, partial [uncultured bacterium]
151410	281631	Rs_Pune	HS464-GCP2	SEJ25089.1	62	51.5021	integron integrase [Azotobacter beijerinckii]
176480	334551	Rs_Pune	HS464-GCP2	ABD62572.1	75	51.5337	integrase, partial [uncultured bacterium]
177869	337773	Rs_Pune	HS464-GCP2	SCX26733.1	81	51.5337	integron integrase [Nitrosomonas eutropha]
64373	34600	Rs_PETL	HS464-GCP2	WP_056764612.1	94	51.5823	integron integrase [Rhodanobacter sp. Root561]
168815	316423	Rs_Pune	HS464-GCP2	CEN54666.1	59	51.7647	IntI protein, partial [uncultured bacterium]
63013	31832	Rs_PETL	HS464-GCP2	KDI97316.1	98	51.8868	integrase/recombinase [Klebsiella pneumoniae CHS 33]
25633	155115	Rs_PETL	HS464-GCP2	EJJ48718.1	100	51.9774	integrase/recombinase [Klebsiella pneumoniae subsp. pneumoniae KPNIH6]
188842	363794	Rs_Pune	HS464-GCP2	WP_051542611.1	70	52	integrase [Thiothrix lacustris]
96571	98828	Rs_PETL	HS464-GCP2	KDK85540.1	100	52.0408	integrase/recombinase, partial [Klebsiella pneumoniae CHS 73]
57284	20093	Rs_PETL	HS464-GCP2	AMP47387.1	76	52.0548	phage integrase, N-terminal SAM-like domain protein, partial [uncultured bacterium]
190	109389	Rs_PETL	HS464-GCP2	AGA32806.1	77	52.1127	Integron integrase IntIPac [Thioalkalivibrio nitratireducens DSM 14787]
44907	189665	Rs_PETL	HS464-GCP2	ANQ47255.1	99	52.7687	IntI3 integrase, partial [Acinetobacter baumannii]
30556	163905	Rs_PETL	HS464-GCP2	AGA32806.1	78	52.8169	Integron integrase IntIPac [Thioalkalivibrio nitratireducens DSM 14787]
13751	133903	Rs_PETL	HS464-GCP2	OGV63214.1	54	52.8302	integrase [Lentisphaerae bacterium RIFOXYA12_FULL_48_11]
69146	44266	Rs_PETL	HS464-GCP2	GAD22573.1	68	53.1401	integrase, partial [Acidovorax sp. MR-S7]
142083	720271	Rs_Pune	HS464-GCP2	KFB71108.1	80	53.202	Tyrosine recombinase XerD [Candidatus Accumulibacter sp. BA-91]
16981	701528	Rs_PETL	HS464-GCP2	CEN54672.1	71	53.3333	IntI protein, partial [uncultured bacterium]
213024	421498	Rs_Pune	HS464-GCP2	WP_027458328.1	91	53.3333	integron integrase [Dechloromonas agitata]
48215	2096	Rs_PETL	HS464-GCP2	ACM88787.1	82	53.3742	integrase, partial [uncultured bacterium]
9283	700484	Rs_PETL	HS464-GCP2	ABD62528.1	100	53.3742	integrase, partial [uncultured bacterium]
133382	249806	Rs_Pune	HS464-GCP2	AMW87089.1	75	53.4161	integrase, partial [uncultured bacterium]
195889	380464	Rs_Pune	HS464-GCP2	ACS73585.1	64	53.4202	IntI, partial [uncultured bacterium]
43471	187067	Rs_PETL	HS464-GCP2	AMP47387.1	64	53.4247	phage integrase, N-terminal SAM-like domain protein, partial [uncultured bacterium]
57284	20097	Rs_PETL	HS464-GCP2	AMP47387.1	71	53.4247	phage integrase, N-terminal SAM-like domain protein, partial [uncultured bacterium]
164311	725146	Rs_Pune	HS464-GCP2	CEN54620.1	85	53.6398	IntI protein, partial [uncultured bacterium]
48159	1978	Rs_PETL	HS464-GCP2	SEQ20632.1	51	54.0984	integron integrase [Pseudomonas lutea]
215815	428255	Rs_Pune	HS464-GCP2	ETW96035.1	66	54.1262	integrase [Candidatus Entotheonella sp. TSY2]
70899	47759	Rs_PETL	HS464-GCP2	ACS73659.1	98	54.2857	IntI1, partial [uncultured bacterium]
199140	388153	Rs_Pune	HS464-GCP2	WP_056764612.1	82	54.4304	integron integrase [Rhodanobacter sp. Root561]
134580	251914	Rs_Pune	HS464-GCP2	WP_066102124.1	68	54.4892	integrase [Halothiobacillus sp. LS2]
187634	360858	Rs_Pune	HS464-GCP2	WP_027458328.1	91	54.4928	integron integrase [Dechloromonas agitata]
2404	113405	Rs_PETL	HS464-GCP2	WP_045424603.1	65	54.5171	integron integrase [Pseudomonas sp. MT-1]
86552	78732	Rs_PETL	HS464-GCP2	ACP39552.1	68	54.6624	putative integron integrase, partial [uncultured microorganism]
177448	336788	Rs_Pune	HS464-GCP2	ACV97149.1	98	54.6763	integrase, partial [uncultured bacterium]
161442	299477	Rs_Pune	HS464-GCP2	KDI97316.1	100	54.717	integrase/recombinase [Klebsiella pneumoniae CHS 33]
99198	104211	Rs_PETL	HS464-GCP2	WP_056764612.1	99	54.7468	integron integrase [Rhodanobacter sp. Root561]
169609	318311	Rs_Pune	HS464-GCP2	WP_056186569.1	66	54.8295	integron integrase [Pseudorhodoferax sp. Leaf267]
213906	737812	Rs_Pune	HS464-GCP2	WP_052299087.1	51	54.902	integron integrase [Thermodesulfatator indicus]
21558	147838	Rs_PETL	HS464-GCP2	AGA32806.1	76	54.9296	Integron integrase IntIPac [Thioalkalivibrio nitratireducens DSM 14787]
55981	17523	Rs_PETL	HS464-GCP2	WP_063673492.1	54	54.9521	integrase [Dyella thiooxydans]
213491	422597	Rs_Pune	HS464-GCP2	WP_063673492.1	54	54.9521	integrase [Dyella thiooxydans]
59058	23725	Rs_PETL	HS464-GCP2	AFA35740.1	61	54.9763	integrase, partial [uncultured bacterium]
88085	81843	Rs_PETL	HS464-GCP2	AIL24694.1	99	55.0943	class 3 Integrase, partial [Nocardia veterana]
91593	88781	Rs_PETL	HS464-GCP2	ADP30788.1	100	55.2716	IntI1, partial (plasmid) [Serratia rubidaea]
75439	56782	Rs_PETL	HS464-GCP2	CEN54870.1	62	55.2941	IntI protein, partial [uncultured bacterium]
134667	252064	Rs_Pune	HS464-GCP2	AMP47741.1	98	55.3191	phage integrase, N-terminal SAM-like domain protein, partial [uncultured bacterium]
209336	412672	Rs_Pune	HS464-GCP2	WP_057298405.1	62	55.4795	integron integrase [Pelomonas sp. Root1217]
99606	104987	Rs_PETL	HS464-GCP2	KDI97316.1	98	55.6604	integrase/recombinase [Klebsiella pneumoniae CHS 33]
68192	42312	Rs_PETL	HS464-GCP2	CEN54695.1	71	55.6863	IntI protein, partial [uncultured bacterium]
124409	234052	Rs_Pune	HS464-GCP2	CEN54756.1	71	55.6863	IntI protein, partial [uncultured bacterium]
163807	304606	Rs_Pune	HS464-GCP2	BAM62461.1	74	55.7047	integron integrase, partial [uncultured microorganism]
35986	173630	Rs_PETL	HS464-GCP2	AAP37601.1	60	55.9006	IntI, partial [uncultured bacterium]
173467	327490	Rs_Pune	HS464-GCP2	AFA35175.1	62	55.9701	integrase, partial [uncultured bacterium]
73143	52219	Rs_PETL	HS464-GCP2	AFA35359.1	64	55.9701	integrase, partial [uncultured bacterium]
81225	68229	Rs_PETL	HS464-GCP2	OGW30329.1	57	56.0897	integrase [Nitrospirae bacterium GWF2_44_13]
101757	194067	Rs_Pune	HS464-GCP2	CAL68656.1	60	56.1404	putative integrase, partial [Pseudomonas putida]
182510	348873	Rs_Pune	HS464-GCP2	ABD62616.1	65	56.4417	integrase, partial [uncultured bacterium]
199784	734100	Rs_Pune	HS464-GCP2	KFB76742.1	74	56.4576	integrase/recombinase [Candidatus Accumulibacter sp. SK-02]
20549	146043	Rs_PETL	HS464-GCP2	CEN54766.1	69	56.4706	IntI protein, partial [uncultured bacterium]
19193	143609	Rs_PETL	HS464-GCP2	CEN54724.1	86	56.4706	IntI protein, partial [uncultured bacterium]
190078	366687	Rs_Pune	HS464-GCP2	WP_027458328.1	92	56.5217	integron integrase [Dechloromonas agitata]
173345	327204	Rs_Pune	HS464-GCP2	CEN54841.1	91	56.5891	IntI protein, partial [uncultured bacterium]
33909	169905	Rs_PETL	HS464-GCP2	ENO84291.1	62	56.6553	integron integrase [Thauera linaloolentis 47Lol = DSM 12138]
179600	728877	Rs_Pune	HS464-GCP2	WP_036299459.1	70	56.6563	integron integrase [Methylobacter whittenburyi]
162854	302362	Rs_Pune	HS464-GCP2	AMP47387.1	65	56.8493	phage integrase, N-terminal SAM-like domain protein, partial [uncultured bacterium]
83301	72312	Rs_PETL	HS464-GCP2	AMP47387.1	72	56.8493	phage integrase, N-terminal SAM-like domain protein, partial [uncultured bacterium]
89795	85213	Rs_PETL	HS464-GCP2	WP_066692262.1	66	56.917	integrase, partial [Comamonadaceae bacterium CCH4-C5]
93418	92424	Rs_PETL	HS464-GCP2	ABS57022.1	98	56.962	integrase, partial [uncultured bacterium]
183639	351544	Rs_Pune	HS464-GCP2	WP_052446507.1	63	57.0064	integron integrase [Geoalkalibacter ferrihydriticus]
175642	727921	Rs_Pune	HS464-GCP2	WP_052446507.1	63	57.0064	integron integrase [Geoalkalibacter ferrihydriticus]
50545	6824	Rs_PETL	HS464-GCP2	OGW30329.1	57	57.0513	integrase [Nitrospirae bacterium GWF2_44_13]
166231	725584	Rs_Pune	HS464-GCP2	ABD62532.1	75	57.0552	integrase, partial [uncultured bacterium]
12079	130864	Rs_PETL	HS464-GCP2	ABD62528.1	100	57.0552	integrase, partial [uncultured bacterium]
34418	170824	Rs_PETL	HS464-GCP2	WP_058198952.1	100	57.1429	class 1 integron integrase IntI1 [Pseudomonas aeruginosa]
152391	722453	Rs_Pune	HS464-GCP2	ACP39552.1	66	57.2347	putative integron integrase, partial [uncultured microorganism]
177728	337460	Rs_Pune	HS464-GCP2	CEN54724.1	84	57.2549	IntI protein, partial [uncultured bacterium]
177839	337701	Rs_Pune	HS464-GCP2	ETW96035.1	67	57.2816	integrase [Candidatus Entotheonella sp. TSY2]
194828	377938	Rs_Pune	HS464-GCP2	AFN77495.1	65	57.3248	integron integrase [Pseudomonas stutzeri DSM 10701]
203486	735084	Rs_Pune	HS464-GCP2	AFN77495.1	65	57.3248	integron integrase [Pseudomonas stutzeri DSM 10701]
164068	305215	Rs_Pune	HS464-GCP2	ACS73585.1	60	57.329	IntI, partial [uncultured bacterium]
175545	332317	Rs_Pune	HS464-GCP2	WP_051542611.1	64	57.3333	integrase [Thiothrix lacustris]
35498	172778	Rs_PETL	HS464-GCP2	AFA35232.1	63	57.346	integrase, partial [uncultured bacterium]
67241	40338	Rs_PETL	HS464-GCP2	AMP47741.1	98	57.4468	phage integrase, N-terminal SAM-like domain protein, partial [uncultured bacterium]
91564	88717	Rs_PETL	HS464-GCP2	GAD22573.1	67	57.4879	integrase, partial [Acidovorax sp. MR-S7]
80524	66807	Rs_PETL	HS464-GCP2	WP_041356430.1	76	57.5163	integron integrase [Nitrosomonas europaea]
52258	10179	Rs_PETL	HS464-GCP2	ACP39552.1	68	57.5563	putative integron integrase, partial [uncultured microorganism]
89966	85562	Rs_PETL	HS464-GCP2	CEN54724.1	78	57.6471	IntI protein, partial [uncultured bacterium]
61178	28092	Rs_PETL	HS464-GCP2	ABD62693.1	61	57.6687	integrase, partial [uncultured bacterium]
56608	18768	Rs_PETL	HS464-GCP2	AGA32807.1	71	57.6687	Integron integrase IntIPac [Thioalkalivibrio nitratireducens DSM 14787]
10182	127424	Rs_PETL	HS464-GCP2	ABD62628.1	74	57.6687	integrase, partial [uncultured bacterium]
177208	336226	Rs_Pune	HS464-GCP2	WP_027458328.1	92	57.6812	integron integrase [Dechloromonas agitata]
62800	31412	Rs_PETL	HS464-GCP2	AFV47194.1	100	57.6923	Integron integrase (plasmid) [uncultured bacterium]
181851	347315	Rs_Pune	HS464-GCP2	SDM79407.1	66	57.7982	Phage integrase, N-terminal SAM-like domain [Polaromonas sp. JS666]
183639	351545	Rs_Pune	HS464-GCP2	WP_007863053.1	62	57.8947	integrase [Polaromonas sp. CF318]
179617	341979	Rs_Pune	HS464-GCP2	KFB76742.1	55	57.9336	integrase/recombinase [Candidatus Accumulibacter sp. SK-02]
192838	373181	Rs_Pune	HS464-GCP2	KFB76742.1	55	57.9336	integrase/recombinase [Candidatus Accumulibacter sp. SK-02]
164189	305501	Rs_Pune	HS464-GCP2	GAD22573.1	50	57.971	integrase, partial [Acidovorax sp. MR-S7]
108617	206223	Rs_Pune	HS464-GCP2	AGU41829.1	69	57.9832	IntI1, partial [Achromobacter xylosoxidans]
70354	46713	Rs_PETL	HS464-GCP2	CEN54676.1	70	58.0392	IntI protein, partial [uncultured bacterium]
75233	56365	Rs_PETL	HS464-GCP2	KXS30634.1	69	58.0645	Integron integrase, partial [Candidatus Gallionella acididurans]
43700	187480	Rs_PETL	HS464-GCP2	ACP39544.1	86	58.194	putative integron integrase, partial [uncultured microorganism]
67515	40935	Rs_PETL	HS464-GCP2	ACP39544.1	86	58.194	putative integron integrase, partial [uncultured microorganism]
198337	386262	Rs_Pune	HS464-GCP2	ABD62687.1	69	58.2822	integrase, partial [uncultured bacterium]
205553	403558	Rs_Pune	HS464-GCP2	ABD62687.1	71	58.2822	integrase, partial [uncultured bacterium]
91622	88837	Rs_PETL	HS464-GCP2	CEN54712.1	67	58.4559	IntI protein, partial [uncultured bacterium]
164840	307027	Rs_Pune	HS464-GCP2	WP_052299087.1	61	58.4967	integron integrase [Thermodesulfatator indicus]
206099	404927	Rs_Pune	HS464-GCP2	WP_027458328.1	86	58.5507	integron integrase [Dechloromonas agitata]
33605	169368	Rs_PETL	HS464-GCP2	AHG97396.1	75	58.5635	IntI, partial [uncultured prokaryote]
212259	419681	Rs_Pune	HS464-GCP2	AFA35232.1	59	58.7678	integrase, partial [uncultured bacterium]
165141	307739	Rs_Pune	HS464-GCP2	AFB74632.1	68	58.7859	IntI1, partial [Aeromonas sp. ER.1.21]
83510	72728	Rs_PETL	HS464-GCP2	WP_056764612.1	93	58.8608	integron integrase [Rhodanobacter sp. Root561]
179650	342054	Rs_Pune	HS464-GCP2	ACP39544.1	92	58.8629	putative integron integrase, partial [uncultured microorganism]
90999	87594	Rs_PETL	HS464-GCP2	AMP47387.1	80	58.9041	phage integrase, N-terminal SAM-like domain protein, partial [uncultured bacterium]
62652	31123	Rs_PETL	HS464-GCP2	BAV17748.1	99	58.9286	integron integrase IntIPac (plasmid) [Achromobacter xylosoxidans]
80113	65989	Rs_PETL	HS464-GCP2	CZT37562.1	99	58.9552	Site-specific recombinase XerD [Rhizobium sp. 9140]
165995	309775	Rs_Pune	HS464-GCP2	ETW96035.1	67	58.9806	integrase [Candidatus Entotheonella sp. TSY2]
168245	315041	Rs_Pune	HS464-GCP2	ETW96035.1	70	58.9806	integrase [Candidatus Entotheonella sp. TSY2]
80554	66865	Rs_PETL	HS464-GCP2	BAF31251.1	92	58.9958	integron integrase, partial [uncultured bacterium]
179650	342053	Rs_Pune	HS464-GCP2	BAM62461.1	77	59.0604	integron integrase, partial [uncultured microorganism]
15856	137635	Rs_PETL	HS464-GCP2	SDW93094.1	77	59.2025	integron integrase [Nitrosomonas eutropha]
196654	733360	Rs_Pune	HS464-GCP2	WP_051542611.1	64	59.3333	integrase [Thiothrix lacustris]
170773	321125	Rs_Pune	HS464-GCP2	KXS31151.1	67	59.4203	Integron integrase [Candidatus Gallionella acididurans]
13857	134104	Rs_PETL	HS464-GCP2	WP_054033153.1	62	59.4249	integron integrase [Desulfatitalea tepidiphila]
195096	378588	Rs_Pune	HS464-GCP2	ACM88779.1	58	59.5092	integrase, partial [uncultured bacterium]
213219	421949	Rs_Pune	HS464-GCP2	AMP47741.1	98	59.5745	phage integrase, N-terminal SAM-like domain protein, partial [uncultured bacterium]
76562	59014	Rs_PETL	HS464-GCP2	CRK54779.1	78	59.6078	integron integrase IntI, partial [uncultured bacterium]
71926	49745	Rs_PETL	HS464-GCP2	CAL68656.1	64	59.6491	putative integrase, partial [Pseudomonas putida]
66665	39180	Rs_PETL	HS464-GCP2	KPJ88264.1	66	59.6774	integrase, partial [Gammaproteobacteria bacterium SG8_11]
34615	171172	Rs_PETL	HS464-GCP2	AFA35559.1	65	59.7015	integrase, partial [uncultured bacterium]
52251	10164	Rs_PETL	HS464-GCP2	AAK17117.1	98	59.9369	DNA integrase IntI (plasmid) [Pseudomonas aeruginosa]
204747	735407	Rs_Pune	HS464-GCP2	ABE73743.1	99	59.9407	class 1 integron integrase [Azoarcus communis]
195123	732909	Rs_Pune	HS464-GCP2	CEN54847.1	68	60	IntI protein, partial [uncultured bacterium]
31723	165999	Rs_PETL	HS464-GCP2	CEN54718.1	73	60	IntI protein, partial [uncultured bacterium]
5998	119861	Rs_PETL	HS464-GCP2	ACM88785.1	69	60.1227	integrase, partial [uncultured bacterium]
169198	317319	Rs_Pune	HS464-GCP2	WP_007863053.1	61	60.1504	integrase [Polaromonas sp. CF318]
201264	393306	Rs_Pune	HS464-GCP2	WP_007863053.1	61	60.1504	integrase [Polaromonas sp. CF318]
7191	122040	Rs_PETL	HS464-GCP2	ACP39544.1	89	60.2007	putative integron integrase, partial [uncultured microorganism]
20266	145527	Rs_PETL	HS464-GCP2	WP_044133706.1	51	60.3175	integron integrase [Verrucomicrobium spinosum]
47915	1514	Rs_PETL	HS464-GCP2	CAF05907.1	99	60.339	DNA integrase, partial [Pseudomonas aeruginosa]
68501	42939	Rs_PETL	HS464-GCP2	CEN54923.1	64	60.3922	IntI protein, partial [uncultured bacterium]
167937	314305	Rs_Pune	HS464-GCP2	ACS73653.1	60	60.443	IntI, partial [uncultured bacterium]
123201	231912	Rs_Pune	HS464-GCP2	WP_051542611.1	61	60.6667	integrase [Thiothrix lacustris]
127964	240295	Rs_Pune	HS464-GCP2	ACM88779.1	57	60.7362	integrase, partial [uncultured bacterium]
63074	31961	Rs_PETL	HS464-GCP2	WP_012312003.1	100	60.8247	class 1 integron integrase IntI1, partial [Salmonella enterica]
141570	720158	Rs_Pune	HS464-GCP2	WP_027458328.1	92	61.1594	integron integrase [Dechloromonas agitata]
168751	316284	Rs_Pune	HS464-GCP2	ETW96035.1	70	61.165	integrase [Candidatus Entotheonella sp. TSY2]
103932	197977	Rs_Pune	HS464-GCP2	WP_051542611.1	63	61.3333	integrase [Thiothrix lacustris]
171717	323332	Rs_Pune	HS464-GCP2	AFB74632.1	66	61.3419	IntI1, partial [Aeromonas sp. ER.1.21]
168536	315749	Rs_Pune	HS464-GCP2	ABD62582.1	75	61.3497	integrase, partial [uncultured bacterium]
97451	100585	Rs_PETL	HS464-GCP2	WP_064053777.1	66	61.4094	integrase [Pseudomonas marginalis]
197583	384486	Rs_Pune	HS464-GCP2	CCI25186.1	67	61.4173	Integrase/recombinase (fragment) [Microcystis aeruginosa PCC 9809]
182111	729489	Rs_Pune	HS464-GCP2	CEN54665.1	63	61.5686	IntI protein, partial [uncultured bacterium]
88466	82569	Rs_PETL	HS464-GCP2	ACP39552.1	79	61.7363	putative integron integrase, partial [uncultured microorganism]
210761	416055	Rs_Pune	HS464-GCP2	WP_012312003.1	100	61.8557	class 1 integron integrase IntI1, partial [Salmonella enterica]
29719	162422	Rs_PETL	HS464-GCP2	OGQ55808.1	55	61.8644	integrase, partial [Deltaproteobacteria bacterium RIFCSPLOWO2_02_56_12]
41438	183453	Rs_PETL	HS464-GCP2	EMW47007.1	100	61.9048	phage integrase, N-terminal SAM-like domain protein, partial [Escherichia coli 2780750]
19688	144500	Rs_PETL	HS464-GCP2	CRK54794.1	60	61.9608	integron integrase IntI, partial [uncultured bacterium]
19688	144501	Rs_PETL	HS464-GCP2	CRK54794.1	60	61.9608	integron integrase IntI, partial [uncultured bacterium]
206813	406645	Rs_Pune	HS464-GCP2	AFA35525.1	52	62.0853	integrase, partial [uncultured bacterium]
45935	191494	Rs_PETL	HS464-GCP2	AFA35440.1	59	62.0853	integrase, partial [uncultured bacterium]
35052	171958	Rs_PETL	HS464-GCP2	AFA35656.1	61	62.0853	integrase, partial [uncultured bacterium]
52338	10330	Rs_PETL	HS464-GCP2	AFA35656.1	62	62.0853	integrase, partial [uncultured bacterium]
185799	730489	Rs_Pune	HS464-GCP2	WP_059400786.1	97	62.0896	integron integrase [Alicycliphilus sp. B1]
39122	179297	Rs_PETL	HS464-GCP2	AMW87103.1	71	62.1118	integrase, partial [uncultured bacterium]
171168	322058	Rs_Pune	HS464-GCP2	AAP85789.1	74	62.1622	putative integrase/recombinase (plasmid) [Ralstonia eutropha H16]
34108	170262	Rs_PETL	HS464-GCP2	ACP39552.1	70	62.3794	putative integron integrase, partial [uncultured microorganism]
91231	88064	Rs_PETL	HS464-GCP2	WP_041356430.1	59	62.4183	integron integrase [Nitrosomonas europaea]
7074	121830	Rs_PETL	HS464-GCP2	ENO94056.1	94	62.5	integrase/recombinase [Thauera sp. 28]
93395	92383	Rs_PETL	HS464-GCP2	ABD62615.1	71	62.5767	integrase, partial [uncultured bacterium]
207917	409261	Rs_Pune	HS464-GCP2	ABD62687.1	75	62.5767	integrase, partial [uncultured bacterium]
87336	712647	Rs_PETL	HS464-GCP2	ACM88786.1	88	62.5767	integrase, partial [uncultured bacterium]
1290	111374	Rs_PETL	HS464-GCP2	AFB74632.1	65	62.6198	IntI1, partial [Aeromonas sp. ER.1.21]
165398	308324	Rs_Pune	HS464-GCP2	ETW96035.1	69	62.8641	integrase [Candidatus Entotheonella sp. TSY2]
47197	55	Rs_PETL	HS464-GCP2	WP_012312003.1	100	62.8866	class 1 integron integrase IntI1, partial [Salmonella enterica]
162980	302634	Rs_Pune	HS464-GCP2	WP_012312003.1	100	62.8866	class 1 integron integrase IntI1, partial [Salmonella enterica]
139305	260309	Rs_Pune	HS464-GCP2	KXS31151.1	85	63.0435	Integron integrase [Candidatus Gallionella acididurans]
138453	258769	Rs_Pune	HS464-GCP2	CEN54753.1	60	63.1373	IntI protein, partial [uncultured bacterium]
91231	88064	Rs_PETL	HS464-GCP2	WP_066102124.1	77	63.1579	integrase [Halothiobacillus sp. LS2]
2456	113495	Rs_PETL	HS464-GCP2	ABD62693.1	62	63.1902	integrase, partial [uncultured bacterium]
51401	8462	Rs_PETL	HS464-GCP2	ABD62681.1	68	63.1902	integrase, partial [uncultured bacterium]
21951	148522	Rs_PETL	HS464-GCP2	ABD62659.1	82	63.1902	integrase, partial [uncultured bacterium]
114691	216953	Rs_Pune	HS464-GCP2	ABD62659.1	86	63.1902	integrase, partial [uncultured bacterium]
84592	74903	Rs_PETL	HS464-GCP2	ABD62528.1	100	63.1902	integrase, partial [uncultured bacterium]
47852	1378	Rs_PETL	HS464-GCP2	KFB76742.1	54	63.4686	integrase/recombinase [Candidatus Accumulibacter sp. SK-02]
37426	704323	Rs_PETL	HS464-GCP2	SDX19066.1	55	63.5135	integron integrase [Pseudomonas kuykendallii]
111346	211051	Rs_Pune	HS464-GCP2	AMP47387.1	65	63.6986	phage integrase, N-terminal SAM-like domain protein, partial [uncultured bacterium]
174876	330732	Rs_Pune	HS464-GCP2	ACM88775.1	66	63.8037	integrase, partial [uncultured bacterium]
13279	133050	Rs_PETL	HS464-GCP2	ABD62528.1	99	63.8037	integrase, partial [uncultured bacterium]
89159	83903	Rs_PETL	HS464-GCP2	ABD62528.1	100	63.8037	integrase, partial [uncultured bacterium]
66303	38432	Rs_PETL	HS464-GCP2	WP_012312003.1	100	63.9175	class 1 integron integrase IntI1, partial [Salmonella enterica]
118176	223088	Rs_Pune	HS464-GCP2	WP_012312003.1	100	63.9175	class 1 integron integrase IntI1, partial [Salmonella enterica]
5522	119006	Rs_PETL	HS464-GCP2	CEN54724.1	87	63.9216	IntI protein, partial [uncultured bacterium]
49958	5660	Rs_PETL	HS464-GCP2	OFZ66064.1	58	64.0483	integrase [Betaproteobacteria bacterium RBG_16_56_24]
189743	731507	Rs_Pune	HS464-GCP2	WP_036299459.1	64	64.0867	integron integrase [Methylobacter whittenburyi]
99556	104893	Rs_PETL	HS464-GCP2	WP_027156862.1	79	64.0867	integron integrase [Methylobacter luteus]
104389	715415	Rs_Pune	HS464-GCP2	WP_011803130.1	65	64.1791	integrase, partial [Polaromonas naphthalenivorans]
16082	138038	Rs_PETL	HS464-GCP2	SEJ90668.1	64	64.2857	integron integrase [Pseudomonas linyingensis]
20750	146407	Rs_PETL	HS464-GCP2	CEN54920.1	76	64.3137	IntI protein, partial [uncultured bacterium]
31292	165216	Rs_PETL	HS464-GCP2	CEN54724.1	87	64.3137	IntI protein, partial [uncultured bacterium]
54593	14838	Rs_PETL	HS464-GCP2	WP_027458328.1	92	64.3478	integron integrase [Dechloromonas agitata]
189982	366472	Rs_Pune	HS464-GCP2	OGQ55808.1	71	64.4068	integrase, partial [Deltaproteobacteria bacterium RIFCSPLOWO2_02_56_12]
169255	317463	Rs_Pune	HS464-GCP2	ABC41687.1	67	64.4172	integrase, partial [uncultured bacterium]
112290	212713	Rs_Pune	HS464-GCP2	ACM88795.1	73	64.4172	integrase, partial [uncultured bacterium]
1290	111375	Rs_PETL	HS464-GCP2	ABC41687.1	75	64.4172	integrase, partial [uncultured bacterium]
52843	11331	Rs_PETL	HS464-GCP2	ABD62532.1	100	64.4172	integrase, partial [uncultured bacterium]
201569	394078	Rs_Pune	HS464-GCP2	CEN54878.1	65	64.7059	IntI protein, partial [uncultured bacterium]
34683	171294	Rs_PETL	HS464-GCP2	CEN54847.1	68	64.7059	IntI protein, partial [uncultured bacterium]
110648	209838	Rs_Pune	HS464-GCP2	CEN54847.1	68	64.7059	IntI protein, partial [uncultured bacterium]
52336	706501	Rs_PETL	HS464-GCP2	WP_046191745.1	83	64.7059	integrase, partial [Sphingomonas sp. SRS2]
27509	158478	Rs_PETL	HS464-GCP2	AIL24694.1	98	64.9057	class 3 Integrase, partial [Nocardia veterana]
66429	38674	Rs_PETL	HS464-GCP2	WP_012312003.1	100	64.9485	class 1 integron integrase IntI1, partial [Salmonella enterica]
62179	30200	Rs_PETL	HS464-GCP2	CAL96340.1	64	64.9606	truncated integrase/recombinase [Azoarcus sp. BH72]
99368	104532	Rs_PETL	HS464-GCP2	AMP47387.1	60	65.0685	phage integrase, N-terminal SAM-like domain protein, partial [uncultured bacterium]
183952	352266	Rs_Pune	HS464-GCP2	AMP47387.1	64	65.0685	phage integrase, N-terminal SAM-like domain protein, partial [uncultured bacterium]
206487	405855	Rs_Pune	HS464-GCP2	CEN54724.1	58	65.098	IntI protein, partial [uncultured bacterium]
166231	725585	Rs_Pune	HS464-GCP2	WP_038166258.1	67	65.1042	integrase [Thiomonas sp. FB-6]
74149	54247	Rs_PETL	HS464-GCP2	EXH97065.1	100	65.1515	integron integrase family protein [Acinetobacter baumannii 607805]
86433	78513	Rs_PETL	HS464-GCP2	WP_056764612.1	94	65.1899	integron integrase [Rhodanobacter sp. Root561]
48376	2439	Rs_PETL	HS464-GCP2	KFZ45085.1	84	65.2308	integrase [Smithella sp. D17]
38913	178902	Rs_PETL	HS464-GCP2	WP_066102124.1	81	65.3251	integrase [Halothiobacillus sp. LS2]
206218	735793	Rs_Pune	HS464-GCP2	CEN54872.1	90	65.4902	IntI protein, partial [uncultured bacterium]
51933	9543	Rs_PETL	HS464-GCP2	WP_056764612.1	93	65.5063	integron integrase [Rhodanobacter sp. Root561]
99717	105210	Rs_PETL	HS464-GCP2	WP_056764612.1	93	65.5063	integron integrase [Rhodanobacter sp. Root561]
87208	80080	Rs_PETL	HS464-GCP2	SER45591.1	65	65.534	Phage integrase, N-terminal SAM-like domain [Giesbergeria anulus]
122491	230656	Rs_Pune	HS464-GCP2	CEN54865.1	65	65.625	IntI protein, partial [uncultured bacterium]
172663	325593	Rs_Pune	HS464-GCP2	ABD62689.1	65	65.6442	integrase, partial [uncultured bacterium]
34108	170260	Rs_PETL	HS464-GCP2	ACM88795.1	80	65.6442	integrase, partial [uncultured bacterium]
53070	11804	Rs_PETL	HS464-GCP2	OGQ55808.1	58	65.678	integrase, partial [Deltaproteobacteria bacterium RIFCSPLOWO2_02_56_12]
5094	118263	Rs_PETL	HS464-GCP2	WP_051083302.1	55	65.7439	integron integrase [Rubritalea marina]
177520	336941	Rs_Pune	HS464-GCP2	AMP47387.1	64	65.7534	phage integrase, N-terminal SAM-like domain protein, partial [uncultured bacterium]
94172	93970	Rs_PETL	HS464-GCP2	AMP47387.1	69	65.7534	phage integrase, N-terminal SAM-like domain protein, partial [uncultured bacterium]
50227	6201	Rs_PETL	HS464-GCP2	WP_056764612.1	87	65.8228	integron integrase [Rhodanobacter sp. Root561]
46904	193256	Rs_PETL	HS464-GCP2	WP_056764612.1	93	65.8228	integron integrase [Rhodanobacter sp. Root561]
22822	150074	Rs_PETL	HS464-GCP2	WP_056764612.1	94	65.8228	integron integrase [Rhodanobacter sp. Root561]
50587	6892	Rs_PETL	HS464-GCP2	WP_056764612.1	94	65.8228	integron integrase [Rhodanobacter sp. Root561]
53849	13376	Rs_PETL	HS464-GCP2	WP_056764612.1	94	65.8228	integron integrase [Rhodanobacter sp. Root561]
58287	22166	Rs_PETL	HS464-GCP2	WP_056764612.1	94	65.8228	integron integrase [Rhodanobacter sp. Root561]
69312	44598	Rs_PETL	HS464-GCP2	WP_056764612.1	94	65.8228	integron integrase [Rhodanobacter sp. Root561]
7571	122723	Rs_PETL	HS464-GCP2	AMW87110.1	100	65.8385	integrase, partial [uncultured bacterium]
78362	62516	Rs_PETL	HS464-GCP2	KFZ45085.1	79	65.8462	integrase [Smithella sp. D17]
92590	90801	Rs_PETL	HS464-GCP2	KFZ45085.1	85	65.8462	integrase [Smithella sp. D17]
97144	99976	Rs_PETL	HS464-GCP2	AAK40351.1	100	65.8915	DNA integrase IntI1, partial [Serratia marcescens]
73253	52457	Rs_PETL	HS464-GCP2	OHC63694.1	55	66.0661	integrase [Rhodocyclales bacterium GWA2_65_19]
62802	31417	Rs_PETL	HS464-GCP2	AFA35287.1	63	66.1905	integrase, partial [uncultured bacterium]
168674	726180	Rs_Pune	HS464-GCP2	WP_066102124.1	66	66.2539	integrase [Halothiobacillus sp. LS2]
43436	187006	Rs_PETL	HS464-GCP2	AGA32807.1	63	66.2577	Integron integrase IntIPac [Thioalkalivibrio nitratireducens DSM 14787]
144758	269931	Rs_Pune	HS464-GCP2	ABD62682.1	72	66.2577	integrase, partial [uncultured bacterium]
63265	32357	Rs_PETL	HS464-GCP2	CEN54790.1	57	66.2745	IntI protein, partial [uncultured bacterium]
51454	8584	Rs_PETL	HS464-GCP2	CEN54923.1	61	66.2745	IntI protein, partial [uncultured bacterium]
169590	318269	Rs_Pune	HS464-GCP2	WP_027458328.1	93	66.3768	integron integrase [Dechloromonas agitata]
211090	416816	Rs_Pune	HS464-GCP2	KPQ37210.1	59	66.4	Phage integrase, N-terminal SAM-like domain [Phormidesmis priestleyi Ana]
45846	191333	Rs_PETL	HS464-GCP2	ACP39544.1	88	66.5552	putative integron integrase, partial [uncultured microorganism]
49954	5651	Rs_PETL	HS464-GCP2	WP_066102124.1	80	66.5635	integrase [Halothiobacillus sp. LS2]
15125	136306	Rs_PETL	HS464-GCP2	WP_051542611.1	63	66.6667	integrase [Thiothrix lacustris]
182588	349078	Rs_Pune	HS464-GCP2	CEN54863.1	66	66.6667	IntI protein, partial [uncultured bacterium]
58901	23428	Rs_PETL	HS464-GCP2	GAD22573.1	67	66.6667	integrase, partial [Acidovorax sp. MR-S7]
75310	56519	Rs_PETL	HS464-GCP2	CEN54878.1	71	66.6667	IntI protein, partial [uncultured bacterium]
49271	4266	Rs_PETL	HS464-GCP2	GAD22573.1	72	66.6667	integrase, partial [Acidovorax sp. MR-S7]
166847	311763	Rs_Pune	HS464-GCP2	ABD62699.1	73	66.8712	integrase, partial [uncultured bacterium]
196556	382035	Rs_Pune	HS464-GCP2	ABD62699.1	73	66.8712	integrase, partial [uncultured bacterium]
7191	122041	Rs_PETL	HS464-GCP2	ACP39544.1	88	66.8896	putative integron integrase, partial [uncultured microorganism]
201467	393825	Rs_Pune	HS464-GCP2	WP_027458328.1	93	66.9565	integron integrase [Dechloromonas agitata]
61249	28242	Rs_PETL	HS464-GCP2	EGJ10655.1	66	67.0034	integrase/recombinase [Rubrivivax benzoatilyticus JA2 = ATCC BAA-35]
59330	24317	Rs_PETL	HS464-GCP2	WP_012312003.1	100	67.0103	class 1 integron integrase IntI1, partial [Salmonella enterica]
167368	312979	Rs_Pune	HS464-GCP2	AMP47741.1	98	67.0213	phage integrase, N-terminal SAM-like domain protein, partial [uncultured bacterium]
196125	381035	Rs_Pune	HS464-GCP2	CEN54912.1	78	67.0588	IntI protein, partial [uncultured bacterium]
60384	26489	Rs_PETL	HS464-GCP2	CEN54764.1	81	67.0588	IntI protein, partial [uncultured bacterium]
60134	25988	Rs_PETL	HS464-GCP2	SEL99338.1	59	67.1053	Phage integrase family protein [Syntrophus gentianae]
179889	342685	Rs_Pune	HS464-GCP2	AMP47387.1	72	67.1233	phage integrase, N-terminal SAM-like domain protein, partial [uncultured bacterium]
47597	894	Rs_PETL	HS464-GCP2	CBX55393.1	67	67.1875	integron integrase, partial [uncultured bacterium]
20294	145576	Rs_PETL	HS464-GCP2	WP_066692262.1	61	67.1937	integrase, partial [Comamonadaceae bacterium CCH4-C5]
187395	360318	Rs_Pune	HS464-GCP2	WP_051542611.1	62	67.3333	integrase [Thiothrix lacustris]
206269	405352	Rs_Pune	HS464-GCP2	WP_051542611.1	62	67.3333	integrase [Thiothrix lacustris]
205102	402514	Rs_Pune	HS464-GCP2	ALD16307.1	100	67.3469	integrase [Shewanella xiamenensis]
76726	59345	Rs_PETL	HS464-GCP2	ANS91726.1	97	67.359	integrase (plasmid) [Klebsiella pneumoniae]
25774	155378	Rs_PETL	HS464-GCP2	CEN54724.1	81	67.451	IntI protein, partial [uncultured bacterium]
65085	36029	Rs_PETL	HS464-GCP2	ABD62559.1	71	67.4847	integrase, partial [uncultured bacterium]
93890	93407	Rs_PETL	HS464-GCP2	ABD62559.1	75	67.4847	integrase, partial [uncultured bacterium]
56017	17597	Rs_PETL	HS464-GCP2	ABD62559.1	76	67.4847	integrase, partial [uncultured bacterium]
479	109914	Rs_PETL	HS464-GCP2	CAD53573.1	100	67.5325	DNA integrase, partial [Pseudomonas aeruginosa]
73959	53866	Rs_PETL	HS464-GCP2	CEN54816.1	70	67.5781	IntI protein, partial [uncultured bacterium]
19546	144254	Rs_PETL	HS464-GCP2	WP_059290480.1	99	67.5889	integron integrase, partial [Enterobacter hormaechei]
5855	119606	Rs_PETL	HS464-GCP2	WP_064483933.1	100	67.6301	integrase [Klebsiella pneumoniae]
88112	81907	Rs_PETL	HS464-GCP2	GAD22573.1	67	67.6329	integrase, partial [Acidovorax sp. MR-S7]
69144	44262	Rs_PETL	HS464-GCP2	OGA26830.1	52	67.6829	integrase [Betaproteobacteria bacterium RIFCSPLOWO2_02_FULL_65_24]
55981	17522	Rs_PETL	HS464-GCP2	EIL96992.1	69	67.8049	putative integrase [Rhodanobacter thiooxydans LCS2]
66347	38517	Rs_PETL	HS464-GCP2	AMP47387.1	76	67.8082	phage integrase, N-terminal SAM-like domain protein, partial [uncultured bacterium]
190958	368730	Rs_Pune	HS464-GCP2	WP_027458328.1	93	67.8261	integron integrase [Dechloromonas agitata]
163659	304289	Rs_Pune	HS464-GCP2	CEN54665.1	63	67.8431	IntI protein, partial [uncultured bacterium]
193859	375659	Rs_Pune	HS464-GCP2	CEN54850.1	63	67.8431	IntI protein, partial [uncultured bacterium]
75233	56366	Rs_PETL	HS464-GCP2	CEN54817.1	64	67.8431	IntI protein, partial [uncultured bacterium]
179889	342686	Rs_Pune	HS464-GCP2	CEN54792.1	94	67.8431	IntI protein, partial [uncultured bacterium]
36389	174346	Rs_PETL	HS464-GCP2	SEJ90668.1	63	67.8571	integron integrase [Pseudomonas linyingensis]
190350	367351	Rs_Pune	HS464-GCP2	AAP85789.1	69	67.8679	putative integrase/recombinase (plasmid) [Ralstonia eutropha H16]
178027	338167	Rs_Pune	HS464-GCP2	KFB76742.1	55	67.8967	integrase/recombinase [Candidatus Accumulibacter sp. SK-02]
35170	172173	Rs_PETL	HS464-GCP2	ABD62623.1	60	67.9012	integrase, partial [uncultured bacterium]
95475	96573	Rs_PETL	HS464-GCP2	BAU49501.1	69	67.9181	integrase [Sulfurifustis variabilis]
91561	88709	Rs_PETL	HS464-GCP2	OFZ66064.1	66	67.9758	integrase [Betaproteobacteria bacterium RBG_16_56_24]
59108	23835	Rs_PETL	HS464-GCP2	WP_012312003.1	100	68.0412	class 1 integron integrase IntI1, partial [Salmonella enterica]
5289	699980	Rs_PETL	HS464-GCP2	SEP78556.1	70	68.2292	integron integrase [Azotobacter beijerinckii]
170237	319843	Rs_Pune	HS464-GCP2	CEN54665.1	63	68.2353	IntI protein, partial [uncultured bacterium]
214249	737916	Rs_Pune	HS464-GCP2	CEN54665.1	63	68.2353	IntI protein, partial [uncultured bacterium]
31924	166351	Rs_PETL	HS464-GCP2	CEN54728.1	70	68.2353	IntI protein, partial [uncultured bacterium]
156496	723322	Rs_Pune	HS464-GCP2	CEN54747.1	77	68.2353	IntI protein, partial [uncultured bacterium]
147670	275016	Rs_Pune	HS464-GCP2	CEN54792.1	95	68.2353	IntI protein, partial [uncultured bacterium]
42730	185771	Rs_PETL	HS464-GCP2	KFB76742.1	63	68.2657	integrase/recombinase [Candidatus Accumulibacter sp. SK-02]
78944	63715	Rs_PETL	HS464-GCP2	KFZ45085.1	77	68.3077	integrase [Smithella sp. D17]
101299	108475	Rs_PETL	HS464-GCP2	OAI29942.1	79	68.3582	integron integrase [Methylomonas koyamae]
1736	699442	Rs_PETL	HS464-GCP2	WP_059290480.1	98	68.3794	integron integrase, partial [Enterobacter hormaechei]
70629	47230	Rs_PETL	HS464-GCP2	ENO84291.1	54	68.6007	integron integrase [Thauera linaloolentis 47Lol = DSM 12138]
46825	193104	Rs_PETL	HS464-GCP2	OGQ55808.1	58	68.6441	integrase, partial [Deltaproteobacteria bacterium RIFCSPLOWO2_02_56_12]
132409	248101	Rs_Pune	HS464-GCP2	OGQ55808.1	71	68.6441	integrase, partial [Deltaproteobacteria bacterium RIFCSPLOWO2_02_56_12]
147109	274051	Rs_Pune	HS464-GCP2	OGQ55808.1	71	68.6441	integrase, partial [Deltaproteobacteria bacterium RIFCSPLOWO2_02_56_12]
172535	325265	Rs_Pune	HS464-GCP2	OGQ55808.1	71	68.6441	integrase, partial [Deltaproteobacteria bacterium RIFCSPLOWO2_02_56_12]
181831	347262	Rs_Pune	HS464-GCP2	OGQ55808.1	71	68.6441	integrase, partial [Deltaproteobacteria bacterium RIFCSPLOWO2_02_56_12]
204212	400440	Rs_Pune	HS464-GCP2	OGQ55808.1	71	68.6441	integrase, partial [Deltaproteobacteria bacterium RIFCSPLOWO2_02_56_12]
164020	305098	Rs_Pune	HS464-GCP2	OGQ55808.1	72	68.6441	integrase, partial [Deltaproteobacteria bacterium RIFCSPLOWO2_02_56_12]
191522	370092	Rs_Pune	HS464-GCP2	OGQ55808.1	72	68.6441	integrase, partial [Deltaproteobacteria bacterium RIFCSPLOWO2_02_56_12]
195663	379916	Rs_Pune	HS464-GCP2	OGQ55808.1	72	68.6441	integrase, partial [Deltaproteobacteria bacterium RIFCSPLOWO2_02_56_12]
169683	318493	Rs_Pune	HS464-GCP2	WP_011803130.1	71	68.6567	integrase, partial [Polaromonas naphthalenivorans]
122690	231013	Rs_Pune	HS464-GCP2	AFA35328.1	51	68.7204	integrase, partial [uncultured bacterium]
111012	210464	Rs_Pune	HS464-GCP2	EJO93415.1	54	68.75	integron integrase [Pseudomonas mendocina DLHK]
201511	393950	Rs_Pune	HS464-GCP2	ACP39544.1	87	68.8963	putative integron integrase, partial [uncultured microorganism]
87415	80487	Rs_PETL	HS464-GCP2	CEN54685.1	67	68.8976	IntI protein, partial [uncultured bacterium]
205590	735621	Rs_Pune	HS464-GCP2	KFB76742.1	56	69.0037	integrase/recombinase [Candidatus Accumulibacter sp. SK-02]
61410	28612	Rs_PETL	HS464-GCP2	CEN54725.1	55	69.0196	IntI protein, partial [uncultured bacterium]
46146	191868	Rs_PETL	HS464-GCP2	CEN54862.1	77	69.0196	IntI protein, partial [uncultured bacterium]
5853	119604	Rs_PETL	HS464-GCP2	CEN54724.1	86	69.0196	IntI protein, partial [uncultured bacterium]
46579	192651	Rs_PETL	HS464-GCP2	OFZ97597.1	60	69.1176	integrase, partial [Betaproteobacteria bacterium RBG_19FT_COMBO_58_11]
176867	335445	Rs_Pune	HS464-GCP2	OGW49890.1	66	69.1843	integrase [Nitrospirae bacterium RBG_19FT_COMBO_58_9]
10182	127423	Rs_PETL	HS464-GCP2	OGA95179.1	58	69.2568	integrase, partial [Betaproteobacteria bacterium RIFCSPLOWO2_12_FULL_66_14]
172566	727214	Rs_Pune	HS464-GCP2	WP_027458328.1	93	69.2754	integron integrase [Dechloromonas agitata]
198336	733768	Rs_Pune	HS464-GCP2	WP_027458328.1	93	69.2754	integron integrase [Dechloromonas agitata]
167937	314306	Rs_Pune	HS464-GCP2	ACS73646.1	59	69.3038	IntI, partial [uncultured bacterium]
55007	15646	Rs_PETL	HS464-GCP2	SBW64706.1	97	69.3182	integron integrase IntI1 [Klebsiella pneumoniae]
73003	51901	Rs_PETL	HS464-GCP2	ABD62583.1	74	69.3252	integrase, partial [uncultured bacterium]
128718	241637	Rs_Pune	HS464-GCP2	ABD62687.1	74	69.3252	integrase, partial [uncultured bacterium]
99594	104964	Rs_PETL	HS464-GCP2	ALD16307.1	100	69.3878	integrase [Shewanella xiamenensis]
190236	367068	Rs_Pune	HS464-GCP2	WP_027458328.1	93	69.5652	integron integrase [Dechloromonas agitata]
56927	19394	Rs_PETL	HS464-GCP2	CEN54817.1	59	69.8039	IntI protein, partial [uncultured bacterium]
4807	117754	Rs_PETL	HS464-GCP2	CEN54718.1	78	69.8039	IntI protein, partial [uncultured bacterium]
175702	727944	Rs_Pune	HS464-GCP2	WP_027458328.1	93	69.8551	integron integrase [Dechloromonas agitata]
177488	728399	Rs_Pune	HS464-GCP2	WP_027458328.1	93	69.8551	integron integrase [Dechloromonas agitata]
73959	53867	Rs_PETL	HS464-GCP2	AMP47387.1	59	69.863	phage integrase, N-terminal SAM-like domain protein, partial [uncultured bacterium]
183952	352264	Rs_Pune	HS464-GCP2	ABC41687.1	65	69.9386	integrase, partial [uncultured bacterium]
165141	307740	Rs_Pune	HS464-GCP2	ABD62528.1	69	69.9386	integrase, partial [uncultured bacterium]
4576	117339	Rs_PETL	HS464-GCP2	WP_006326829.1	100	69.9482	class I integron integrase [Escherichia coli]
100987	107803	Rs_PETL	HS464-GCP2	AFB74632.1	96	69.9681	IntI1, partial [Aeromonas sp. ER.1.21]
210516	736828	Rs_Pune	HS464-GCP2	WP_051542611.1	62	70	integrase [Thiothrix lacustris]
56822	19203	Rs_PETL	HS464-GCP2	WP_043774374.1	100	70.1087	class 1 integron integrase IntI1 [Aeromonas salmonicida]
163058	302812	Rs_Pune	HS464-GCP2	CAD53573.1	100	70.1299	DNA integrase, partial [Pseudomonas aeruginosa]
197727	733644	Rs_Pune	HS464-GCP2	WP_027458328.1	93	70.1449	integron integrase [Dechloromonas agitata]
83644	73017	Rs_PETL	HS464-GCP2	AFA35240.1	61	70.1493	integrase, partial [uncultured bacterium]
212902	421231	Rs_Pune	HS464-GCP2	CEN54872.1	89	70.1961	IntI protein, partial [uncultured bacterium]
76244	58350	Rs_PETL	HS464-GCP2	AAN16072.1	69	70.2055	integron integrase, partial [uncultured bacterium]
88643	82904	Rs_PETL	HS464-GCP2	CEN54800.1	67	70.3125	IntI protein, partial [uncultured bacterium]
188747	731242	Rs_Pune	HS464-GCP2	ABD62532.1	98	70.5521	integrase, partial [uncultured bacterium]
52843	11330	Rs_PETL	HS464-GCP2	AIL24694.1	98	70.566	class 3 Integrase, partial [Nocardia veterana]
61006	27724	Rs_PETL	HS464-GCP2	AIL24694.1	98	70.566	class 3 Integrase, partial [Nocardia veterana]
76832	59532	Rs_PETL	HS464-GCP2	AIL24694.1	98	70.566	class 3 Integrase, partial [Nocardia veterana]
88246	82154	Rs_PETL	HS464-GCP2	AIL24694.1	98	70.566	class 3 Integrase, partial [Nocardia veterana]
82314	70367	Rs_PETL	HS464-GCP2	CEN54724.1	88	70.5882	IntI protein, partial [uncultured bacterium]
79938	65646	Rs_PETL	HS464-GCP2	CEN54792.1	92	70.9804	IntI protein, partial [uncultured bacterium]
79314	64420	Rs_PETL	HS464-GCP2	WP_036535664.1	52	71.028	integron integrase [Neosynechococcus sphagnicola]
209724	413571	Rs_Pune	HS464-GCP2	WP_012312003.1	100	71.134	class 1 integron integrase IntI1, partial [Salmonella enterica]
164068	305214	Rs_Pune	HS464-GCP2	ABC41687.1	67	71.1656	integrase, partial [uncultured bacterium]
76913	59694	Rs_PETL	HS464-GCP2	ABD62635.1	68	71.1656	integrase, partial [uncultured bacterium]
148357	276246	Rs_Pune	HS464-GCP2	ACM88792.1	68	71.1656	integrase, partial [uncultured bacterium]
201405	393680	Rs_Pune	HS464-GCP2	AMP47387.1	63	71.2329	phage integrase, N-terminal SAM-like domain protein, partial [uncultured bacterium]
204936	402135	Rs_Pune	HS464-GCP2	WP_051542611.1	61	71.3333	integrase [Thiothrix lacustris]
82124	69985	Rs_PETL	HS464-GCP2	BAE93651.1	67	71.4286	integron integrase, partial [uncultured bacterium]
90534	86667	Rs_PETL	HS464-GCP2	CAD53573.1	100	71.4286	DNA integrase, partial [Pseudomonas aeruginosa]
17170	139966	Rs_PETL	HS464-GCP2	AGT29634.1	95	71.5976	IntI1 integrase, partial [Pseudomonas aeruginosa]
184840	730227	Rs_Pune	HS464-GCP2	CEN54671.1	57	71.6475	IntI protein, partial [uncultured bacterium]
211493	737138	Rs_Pune	HS464-GCP2	CEN54665.1	62	71.7647	IntI protein, partial [uncultured bacterium]
17427	140424	Rs_PETL	HS464-GCP2	CEN54724.1	86	71.7647	IntI protein, partial [uncultured bacterium]
18086	141599	Rs_PETL	HS464-GCP2	CEN54724.1	86	71.7647	IntI protein, partial [uncultured bacterium]
194203	376449	Rs_Pune	HS464-GCP2	KPJ88264.1	50	71.7742	integrase, partial [Gammaproteobacteria bacterium SG8_11]
192838	373180	Rs_Pune	HS464-GCP2	ABC41687.1	66	71.7791	integrase, partial [uncultured bacterium]
183714	351710	Rs_Pune	HS464-GCP2	ABD62615.1	73	71.7791	integrase, partial [uncultured bacterium]
49954	5650	Rs_PETL	HS464-GCP2	WP_027156862.1	75	71.8266	integron integrase [Methylobacter luteus]
144758	269932	Rs_Pune	HS464-GCP2	EJO93415.1	60	71.875	integron integrase [Pseudomonas mendocina DLHK]
192128	371508	Rs_Pune	HS464-GCP2	KXS30634.1	71	71.8894	Integron integrase, partial [Candidatus Gallionella acididurans]
168536	315750	Rs_Pune	HS464-GCP2	SDR93007.1	52	71.9807	integron integrase [Pseudomonas oryzae]
187756	361146	Rs_Pune	HS464-GCP2	OGO40290.1	62	72.1429	integrase, partial [Chloroflexi bacterium RBG_16_57_9]
199941	390091	Rs_Pune	HS464-GCP2	OGO40290.1	62	72.1429	integrase, partial [Chloroflexi bacterium RBG_16_57_9]
107659	715816	Rs_Pune	HS464-GCP2	ABS57022.1	100	72.1519	integrase, partial [uncultured bacterium]
164786	306908	Rs_Pune	HS464-GCP2	CEN54790.1	51	72.1569	IntI protein, partial [uncultured bacterium]
179348	341320	Rs_Pune	HS464-GCP2	CEN54695.1	70	72.1569	IntI protein, partial [uncultured bacterium]
31402	165424	Rs_PETL	HS464-GCP2	CEN54724.1	85	72.1569	IntI protein, partial [uncultured bacterium]
13649	133718	Rs_PETL	HS464-GCP2	CEN54724.1	87	72.1569	IntI protein, partial [uncultured bacterium]
20750	146408	Rs_PETL	HS464-GCP2	CEN54724.1	87	72.1569	IntI protein, partial [uncultured bacterium]
32265	166960	Rs_PETL	HS464-GCP2	CEN54724.1	87	72.1569	IntI protein, partial [uncultured bacterium]
32535	167453	Rs_PETL	HS464-GCP2	CEN54724.1	87	72.1569	IntI protein, partial [uncultured bacterium]
34800	171514	Rs_PETL	HS464-GCP2	CEN54724.1	87	72.1569	IntI protein, partial [uncultured bacterium]
39162	179373	Rs_PETL	HS464-GCP2	CEN54724.1	87	72.1569	IntI protein, partial [uncultured bacterium]
58824	23265	Rs_PETL	HS464-GCP2	CEN54724.1	87	72.1569	IntI protein, partial [uncultured bacterium]
90550	713201	Rs_PETL	HS464-GCP2	CEN54724.1	87	72.1569	IntI protein, partial [uncultured bacterium]
16473	138716	Rs_PETL	HS464-GCP2	CEN54724.1	88	72.1569	IntI protein, partial [uncultured bacterium]
216069	428881	Rs_Pune	HS464-GCP2	WP_012312003.1	98	72.1649	class 1 integron integrase IntI1, partial [Salmonella enterica]
205072	402445	Rs_Pune	HS464-GCP2	WP_012312003.1	100	72.1649	class 1 integron integrase IntI1, partial [Salmonella enterica]
141570	720157	Rs_Pune	HS464-GCP2	WP_027458328.1	93	72.1739	integron integrase [Dechloromonas agitata]
65618	37043	Rs_PETL	HS464-GCP2	AMP52139.1	98	72.2222	phage integrase, N-terminal SAM-like domain protein, partial [uncultured bacterium]
15408	136813	Rs_PETL	HS464-GCP2	WP_066692262.1	54	72.332	integrase, partial [Comamonadaceae bacterium CCH4-C5]
2690	113922	Rs_PETL	HS464-GCP2	AMP47741.1	98	72.3404	phage integrase, N-terminal SAM-like domain protein, partial [uncultured bacterium]
48119	1900	Rs_PETL	HS464-GCP2	AAX14941.1	52	72.381	integrase [Xanthomonas campestris pv. oryzae]
216498	738527	Rs_Pune	HS464-GCP2	AGA32807.1	64	72.3926	Integron integrase IntIPac [Thioalkalivibrio nitratireducens DSM 14787]
182510	348873	Rs_Pune	HS464-GCP2	ABD62615.1	73	72.3926	integrase, partial [uncultured bacterium]
59364	24391	Rs_PETL	HS464-GCP2	ABD62615.1	74	72.3926	integrase, partial [uncultured bacterium]
10127	127309	Rs_PETL	HS464-GCP2	ACM88786.1	78	72.3926	integrase, partial [uncultured bacterium]
8902	125124	Rs_PETL	HS464-GCP2	AFA35677.1	55	72.4138	integrase, partial [uncultured bacterium]
101237	108334	Rs_PETL	HS464-GCP2	GAD22573.1	68	72.4638	integrase, partial [Acidovorax sp. MR-S7]
55981	17524	Rs_PETL	HS464-GCP2	BAM62461.1	64	72.4832	integron integrase, partial [uncultured microorganism]
40498	181764	Rs_PETL	HS464-GCP2	WP_064053777.1	68	72.4832	integrase [Pseudomonas marginalis]
37898	177047	Rs_PETL	HS464-GCP2	AFA35440.1	56	72.5118	integrase, partial [uncultured bacterium]
68273	42467	Rs_PETL	HS464-GCP2	WP_001981733.1	99	72.5191	MULTISPECIES: class I integron integrase, partial [Gammaproteobacteria]
25102	154176	Rs_PETL	HS464-GCP2	AMP47387.1	63	72.6027	phage integrase, N-terminal SAM-like domain protein, partial [uncultured bacterium]
19791	144677	Rs_PETL	HS464-GCP2	SDH52407.1	56	72.6415	integrase/recombinase XerD [Desulfosporosinus hippei DSM 8344]
68586	43115	Rs_PETL	HS464-GCP2	AFA35299.1	61	72.6415	integrase, partial [uncultured bacterium]
45208	190201	Rs_PETL	HS464-GCP2	ACP39552.1	65	72.6688	putative integron integrase, partial [uncultured microorganism]
70299	46604	Rs_PETL	HS464-GCP2	CAD53573.1	100	72.7273	DNA integrase, partial [Pseudomonas aeruginosa]
14446	135119	Rs_PETL	HS464-GCP2	AFB74632.1	97	72.8435	IntI1, partial [Aeromonas sp. ER.1.21]
68198	709315	Rs_PETL	HS464-GCP2	OGQ55808.1	58	72.8814	integrase, partial [Deltaproteobacteria bacterium RIFCSPLOWO2_02_56_12]
185799	730496	Rs_Pune	HS464-GCP2	WP_038166258.1	68	72.9167	integrase [Thiomonas sp. FB-6]
51653	8986	Rs_PETL	HS464-GCP2	KFZ45085.1	78	72.9231	integrase [Smithella sp. D17]
26958	157488	Rs_PETL	HS464-GCP2	CEN54920.1	78	72.9412	IntI protein, partial [uncultured bacterium]
150554	280132	Rs_Pune	HS464-GCP2	CEN54764.1	79	72.9412	IntI protein, partial [uncultured bacterium]
164669	306620	Rs_Pune	HS464-GCP2	AFA35664.1	56	72.9858	integrase, partial [uncultured bacterium]
172917	326206	Rs_Pune	HS464-GCP2	ABD62532.1	61	73.0061	integrase, partial [uncultured bacterium]
179868	342635	Rs_Pune	HS464-GCP2	ABD62556.1	66	73.0061	integrase, partial [uncultured bacterium]
215470	427413	Rs_Pune	HS464-GCP2	ABD62615.1	72	73.0061	integrase, partial [uncultured bacterium]
40707	182149	Rs_PETL	HS464-GCP2	ABD62628.1	73	73.0061	integrase, partial [uncultured bacterium]
194765	377787	Rs_Pune	HS464-GCP2	ABD62615.1	73	73.0061	integrase, partial [uncultured bacterium]
201359	393552	Rs_Pune	HS464-GCP2	ABD62615.1	73	73.0061	integrase, partial [uncultured bacterium]
182155	348039	Rs_Pune	HS464-GCP2	WP_058177665.1	99	73.1707	class 1 integron integrase IntI1, partial [Pseudomonas aeruginosa]
68794	43535	Rs_PETL	HS464-GCP2	WP_012312003.1	98	73.1959	class 1 integron integrase IntI1, partial [Salmonella enterica]
189929	366338	Rs_Pune	HS464-GCP2	KFZ45085.1	75	73.2308	integrase [Smithella sp. D17]
83269	72251	Rs_PETL	HS464-GCP2	AMP47387.1	59	73.2877	phage integrase, N-terminal SAM-like domain protein, partial [uncultured bacterium]
169437	317895	Rs_Pune	HS464-GCP2	OGQ55808.1	72	73.3051	integrase, partial [Deltaproteobacteria bacterium RIFCSPLOWO2_02_56_12]
94700	95046	Rs_PETL	HS464-GCP2	ACP39552.1	64	73.3119	putative integron integrase, partial [uncultured microorganism]
59725	25113	Rs_PETL	HS464-GCP2	CEN54657.1	53	73.3333	IntI protein, partial [uncultured bacterium]
187781	361212	Rs_Pune	HS464-GCP2	CEN54776.1	60	73.3333	IntI protein, partial [uncultured bacterium]
183734	729897	Rs_Pune	HS464-GCP2	CEN54872.1	89	73.3333	IntI protein, partial [uncultured bacterium]
212656	737506	Rs_Pune	HS464-GCP2	SEJ25089.1	56	73.3906	integron integrase [Azotobacter beijerinckii]
6427	120642	Rs_PETL	HS464-GCP2	SDM79407.1	57	73.3945	Phage integrase, N-terminal SAM-like domain [Polaromonas sp. JS666]
172390	727173	Rs_Pune	HS464-GCP2	KDI91147.1	98	73.3945	integrase/recombinase, partial [Klebsiella pneumoniae CHS 30]
10738	128425	Rs_PETL	HS464-GCP2	WP_056764612.1	93	73.4177	integron integrase [Rhodanobacter sp. Root561]
73830	53609	Rs_PETL	HS464-GCP2	AFA35439.1	51	73.4884	integrase, partial [uncultured bacterium]
20070	145182	Rs_PETL	HS464-GCP2	BAE93651.1	66	73.5294	integron integrase, partial [uncultured bacterium]
28137	159584	Rs_PETL	HS464-GCP2	EJJ31866.1	97	73.5714	integrase/recombinase, partial [Klebsiella pneumoniae subsp. pneumoniae KPNIH4]
206170	405115	Rs_Pune	HS464-GCP2	AHG97403.1	64	73.6196	IntI, partial [uncultured prokaryote]
93417	92421	Rs_PETL	HS464-GCP2	ABD62599.1	69	73.6196	integrase, partial [uncultured bacterium]
173698	328015	Rs_Pune	HS464-GCP2	ABD62615.1	74	73.6196	integrase, partial [uncultured bacterium]
79250	64296	Rs_PETL	HS464-GCP2	CEN54776.1	60	73.7255	IntI protein, partial [uncultured bacterium]
80101	65951	Rs_PETL	HS464-GCP2	CEN54776.1	60	73.7255	IntI protein, partial [uncultured bacterium]
88673	82956	Rs_PETL	HS464-GCP2	ODV01778.1	60	73.8281	integrase, partial [Thiobacillus sp. SCN 63-57]
163245	303249	Rs_Pune	HS464-GCP2	KFZ45085.1	79	73.8462	integrase [Smithella sp. D17]
167545	313372	Rs_Pune	HS464-GCP2	ETW96035.1	68	74.0291	integrase [Candidatus Entotheonella sp. TSY2]
190827	368433	Rs_Pune	HS464-GCP2	ENO84291.1	54	74.0614	integron integrase [Thauera linaloolentis 47Lol = DSM 12138]
150527	280087	Rs_Pune	HS464-GCP2	WP_005003591.1	53	74.0625	integron integrase [Nitrococcus mobilis]
75407	56710	Rs_PETL	HS464-GCP2	CEN54648.1	75	74.1176	IntI protein, partial [uncultured bacterium]
88830	83274	Rs_PETL	HS464-GCP2	CEN54724.1	81	74.1176	IntI protein, partial [uncultured bacterium]
184966	354641	Rs_Pune	HS464-GCP2	CEN54872.1	89	74.1176	IntI protein, partial [uncultured bacterium]
55379	16357	Rs_PETL	HS464-GCP2	KFZ45085.1	76	74.1538	integrase [Smithella sp. D17]
58526	22674	Rs_PETL	HS464-GCP2	KFZ45085.1	78	74.1538	integrase [Smithella sp. D17]
81543	68824	Rs_PETL	HS464-GCP2	KFZ45085.1	78	74.1538	integrase [Smithella sp. D17]
178140	338467	Rs_Pune	HS464-GCP2	KFZ45085.1	79	74.1538	integrase [Smithella sp. D17]
178497	339311	Rs_Pune	HS464-GCP2	KFZ45085.1	79	74.1538	integrase [Smithella sp. D17]
169677	318475	Rs_Pune	HS464-GCP2	ABD62528.1	69	74.2331	integrase, partial [uncultured bacterium]
21398	147563	Rs_PETL	HS464-GCP2	OGO40290.1	50	74.2857	integrase, partial [Chloroflexi bacterium RBG_16_57_9]
76533	58959	Rs_PETL	HS464-GCP2	ACS73608.1	98	74.2857	IntI1, partial [uncultured bacterium]
61407	28604	Rs_PETL	HS464-GCP2	EJJ31866.1	100	74.2857	integrase/recombinase, partial [Klebsiella pneumoniae subsp. pneumoniae KPNIH4]
162263	300938	Rs_Pune	HS464-GCP2	AFA35664.1	56	74.4076	integrase, partial [uncultured bacterium]
184713	354040	Rs_Pune	HS464-GCP2	CEN54841.1	90	74.4186	IntI protein, partial [uncultured bacterium]
119950	717299	Rs_Pune	HS464-GCP2	WP_000307399.1	99	74.4186	MULTISPECIES: class I integron integrase, partial [Gammaproteobacteria]
77661	61153	Rs_PETL	HS464-GCP2	WP_043774374.1	100	74.4565	class 1 integron integrase IntI1 [Aeromonas salmonicida]
85432	76530	Rs_PETL	HS464-GCP2	CEN54817.1	71	74.5098	IntI protein, partial [uncultured bacterium]
10217	127492	Rs_PETL	HS464-GCP2	OFZ97597.1	79	74.6324	integrase, partial [Betaproteobacteria bacterium RBG_19FT_COMBO_58_11]
118537	223725	Rs_Pune	HS464-GCP2	WP_051542611.1	61	74.6667	integrase [Thiothrix lacustris]
179799	342448	Rs_Pune	HS464-GCP2	ACS73587.1	53	74.6795	IntI, partial [uncultured bacterium]
178916	340290	Rs_Pune	HS464-GCP2	WP_005003591.1	53	74.6875	integron integrase [Nitrococcus mobilis]
118443	223566	Rs_Pune	HS464-GCP2	CEN54638.1	99	74.902	IntI protein, partial [uncultured bacterium]
7849	123223	Rs_PETL	HS464-GCP2	OFZ66064.1	66	74.9245	integrase [Betaproteobacteria bacterium RBG_16_56_24]
181251	345885	Rs_Pune	HS464-GCP2	ACS73653.1	57	75	IntI, partial [uncultured bacterium]
31308	165247	Rs_PETL	HS464-GCP2	OFZ97597.1	60	75	integrase, partial [Betaproteobacteria bacterium RBG_19FT_COMBO_58_11]
39906	180699	Rs_PETL	HS464-GCP2	SEP78556.1	66	75	integron integrase [Azotobacter beijerinckii]
167878	314161	Rs_Pune	HS464-GCP2	BAF36554.1	99	75	IntI1 integrase, partial [Pseudomonas aeruginosa]
89485	84599	Rs_PETL	HS464-GCP2	ABL95939.1	100	75	integrase, partial [Salmonella enterica subsp. enterica serovar Rissen]
55266	706990	Rs_PETL	HS464-GCP2	EJJ79282.1	100	75	GroEL/integrase fusion protein, partial [Klebsiella pneumoniae subsp. pneumoniae KPNIH11]
15125	136305	Rs_PETL	HS464-GCP2	BAE93651.1	67	75.2101	integron integrase, partial [uncultured bacterium]
207079	407280	Rs_Pune	HS464-GCP2	CEN54872.1	90	75.2941	IntI protein, partial [uncultured bacterium]
171905	323788	Rs_Pune	HS464-GCP2	WP_051542611.1	63	75.3333	integrase [Thiothrix lacustris]
6821	121359	Rs_PETL	HS464-GCP2	BAU49501.1	65	75.4266	integrase [Sulfurifustis variabilis]
111407	211163	Rs_Pune	HS464-GCP2	ABD62610.1	60	75.4601	integrase, partial [uncultured bacterium]
205457	403345	Rs_Pune	HS464-GCP2	ABD62610.1	60	75.4601	integrase, partial [uncultured bacterium]
196545	382009	Rs_Pune	HS464-GCP2	ABD62528.1	65	75.4601	integrase, partial [uncultured bacterium]
33131	168522	Rs_PETL	HS464-GCP2	ABD62681.1	69	75.4601	integrase, partial [uncultured bacterium]
187430	360395	Rs_Pune	HS464-GCP2	ANQ86892.1	63	75.4902	integrase [Azoarcus olearius]
196199	381210	Rs_Pune	HS464-GCP2	ANQ86892.1	64	75.4902	integrase [Azoarcus olearius]
76368	58614	Rs_PETL	HS464-GCP2	ACS73585.1	70	75.57	IntI, partial [uncultured bacterium]
65041	35944	Rs_PETL	HS464-GCP2	WP_015914043.1	78	75.6024	integron integrase [Acidovorax ebreus]
56822	19204	Rs_PETL	HS464-GCP2	EJK34237.1	100	75.6637	integrase/recombinase, partial [Klebsiella pneumoniae subsp. pneumoniae KPNIH22]
123201	231911	Rs_Pune	HS464-GCP2	CEN54847.1	72	75.6863	IntI protein, partial [uncultured bacterium]
101883	194301	Rs_Pune	HS464-GCP2	AMW87079.1	61	75.7764	integrase, partial [uncultured bacterium]
103916	197945	Rs_Pune	HS464-GCP2	AMW87079.1	61	75.7764	integrase, partial [uncultured bacterium]
121238	228487	Rs_Pune	HS464-GCP2	AMW87079.1	61	75.7764	integrase, partial [uncultured bacterium]
126622	237944	Rs_Pune	HS464-GCP2	AMW87079.1	62	75.7764	integrase, partial [uncultured bacterium]
174823	330596	Rs_Pune	HS464-GCP2	SBT04060.1	59	75.8007	putative integrase/recombinase y4qK [Candidatus Propionivibrio aalborgensis]
30094	703360	Rs_PETL	HS464-GCP2	ACP39552.1	63	75.8842	putative integron integrase, partial [uncultured microorganism]
28365	159995	Rs_PETL	HS464-GCP2	SEP78556.1	64	76.0417	integron integrase [Azotobacter beijerinckii]
42140	184709	Rs_PETL	HS464-GCP2	ABD62693.1	62	76.0736	integrase, partial [uncultured bacterium]
178525	339384	Rs_Pune	HS464-GCP2	CEN54872.1	86	76.0784	IntI protein, partial [uncultured bacterium]
64120	34077	Rs_PETL	HS464-GCP2	KXS31151.1	68	76.087	Integron integrase [Candidatus Gallionella acididurans]
49696	5112	Rs_PETL	HS464-GCP2	WP_043774374.1	100	76.087	class 1 integron integrase IntI1 [Aeromonas salmonicida]
43608	187316	Rs_PETL	HS464-GCP2	CEN54741.1	64	76.2332	IntI protein, partial [uncultured bacterium]
53195	12036	Rs_PETL	HS464-GCP2	WP_012312003.1	100	76.2887	class 1 integron integrase IntI1, partial [Salmonella enterica]
190265	367148	Rs_Pune	HS464-GCP2	ABO47745.1	100	76.3636	type I integrase, partial [Pseudomonas aeruginosa]
1192	111202	Rs_PETL	HS464-GCP2	ABD62623.1	58	76.5432	integrase, partial [uncultured bacterium]
7944	123397	Rs_PETL	HS464-GCP2	AMP47741.1	98	76.5957	phage integrase, N-terminal SAM-like domain protein, partial [uncultured bacterium]
6998	121680	Rs_PETL	HS464-GCP2	WP_051542611.1	60	76.6667	integrase [Thiothrix lacustris]
71687	49287	Rs_PETL	HS464-GCP2	WP_006326829.1	100	76.6839	class I integron integrase [Escherichia coli]
35515	172803	Rs_PETL	HS464-GCP2	ABD62594.1	60	76.6871	integrase, partial [uncultured bacterium]
89216	84024	Rs_PETL	HS464-GCP2	OGK97148.1	57	76.699	integrase [Candidatus Rokubacteria bacterium RIFCSPHIGHO2_02_FULL_73_26]
49539	4791	Rs_PETL	HS464-GCP2	AAK49458.1	100	76.7442	integrase, partial [Pseudomonas aeruginosa]
192924	373383	Rs_Pune	HS464-GCP2	ACS73585.1	56	76.873	IntI, partial [uncultured bacterium]
60050	25793	Rs_PETL	HS464-GCP2	WP_006326829.1	99	77.2021	class I integron integrase [Escherichia coli]
166505	310977	Rs_Pune	HS464-GCP2	KFZ45085.1	77	77.2308	integrase [Smithella sp. D17]
28014	159371	Rs_PETL	HS464-GCP2	AFA35740.1	65	77.2512	integrase, partial [uncultured bacterium]
184950	354596	Rs_Pune	HS464-GCP2	CEN54872.1	90	77.2549	IntI protein, partial [uncultured bacterium]
180020	342998	Rs_Pune	HS464-GCP2	WP_012312003.1	97	77.3196	class 1 integron integrase IntI1, partial [Salmonella enterica]
99264	104338	Rs_PETL	HS464-GCP2	WP_012312003.1	100	77.3196	class 1 integron integrase IntI1, partial [Salmonella enterica]
170237	319842	Rs_Pune	HS464-GCP2	WP_051542611.1	61	77.3333	integrase [Thiothrix lacustris]
180894	345047	Rs_Pune	HS464-GCP2	WP_051542611.1	61	77.3333	integrase [Thiothrix lacustris]
198852	387491	Rs_Pune	HS464-GCP2	WP_051542611.1	62	77.3333	integrase [Thiothrix lacustris]
214249	737915	Rs_Pune	HS464-GCP2	WP_051542611.1	62	77.3333	integrase [Thiothrix lacustris]
8677	124727	Rs_PETL	HS464-GCP2	CEN54834.1	51	77.3438	IntI protein, partial [uncultured bacterium]
77619	61070	Rs_PETL	HS464-GCP2	CEN54826.1	99	77.3438	IntI protein, partial [uncultured bacterium]
171295	322378	Rs_Pune	HS464-GCP2	AMP47387.1	69	77.3973	phage integrase, N-terminal SAM-like domain protein, partial [uncultured bacterium]
182836	349666	Rs_Pune	HS464-GCP2	CDC36675.1	54	77.4566	site-specific recombinase phage integrase family [Clostridium sp. CAG:352]
210111	736721	Rs_Pune	HS464-GCP2	KXS31151.1	64	77.5362	Integron integrase [Candidatus Gallionella acididurans]
71176	48295	Rs_PETL	HS464-GCP2	KFZ45085.1	77	77.5385	integrase [Smithella sp. D17]
49977	5696	Rs_PETL	HS464-GCP2	WP_012372822.1	99	77.5862	class 1 integron integrase IntI1 [Escherichia coli]
180039	343054	Rs_Pune	HS464-GCP2	CEN54817.1	67	77.6471	IntI protein, partial [uncultured bacterium]
73731	53405	Rs_PETL	HS464-GCP2	WP_066102124.1	80	77.709	integrase [Halothiobacillus sp. LS2]
139124	259980	Rs_Pune	HS464-GCP2	BAE93651.1	56	77.7311	integron integrase, partial [uncultured bacterium]
29872	162707	Rs_PETL	HS464-GCP2	EJK34237.1	98	77.8761	integrase/recombinase, partial [Klebsiella pneumoniae subsp. pneumoniae KPNIH22]
64018	33866	Rs_PETL	HS464-GCP2	ABD62615.1	71	77.9141	integrase, partial [uncultured bacterium]
186712	358755	Rs_Pune	HS464-GCP2	CEN54665.1	59	78.0392	IntI protein, partial [uncultured bacterium]
172310	324748	Rs_Pune	HS464-GCP2	CEN54872.1	90	78.0392	IntI protein, partial [uncultured bacterium]
53764	13189	Rs_PETL	HS464-GCP2	WP_058177665.1	96	78.0488	class 1 integron integrase IntI1, partial [Pseudomonas aeruginosa]
73871	53701	Rs_PETL	HS464-GCP2	WP_058177665.1	96	78.0488	class 1 integron integrase IntI1, partial [Pseudomonas aeruginosa]
100460	106722	Rs_PETL	HS464-GCP2	WP_058177665.1	99	78.0488	class 1 integron integrase IntI1, partial [Pseudomonas aeruginosa]
50213	6175	Rs_PETL	HS464-GCP2	KDG64606.1	100	78.169	integrase/recombinase [Escherichia coli UCI 51]
65206	36247	Rs_PETL	HS464-GCP2	WP_012372822.1	99	78.4483	class 1 integron integrase IntI1 [Escherichia coli]
81745	69229	Rs_PETL	HS464-GCP2	WP_032265246.1	51	78.4512	integrase [Escherichia coli]
168255	315074	Rs_Pune	HS464-GCP2	ACS73585.1	57	78.5016	IntI, partial [uncultured bacterium]
57992	21578	Rs_PETL	HS464-GCP2	ABD62619.1	78	78.5276	integrase, partial [uncultured bacterium]
54457	14577	Rs_PETL	HS464-GCP2	KDI97248.1	100	78.6127	integrase/recombinase [Klebsiella pneumoniae CHS 33]
211236	417182	Rs_Pune	HS464-GCP2	ETW96035.1	67	78.6408	integrase [Candidatus Entotheonella sp. TSY2]
186684	358697	Rs_Pune	HS464-GCP2	ETW96035.1	69	78.6408	integrase [Candidatus Entotheonella sp. TSY2]
47171	7	Rs_PETL	HS464-GCP2	AMP47741.1	98	78.7234	phage integrase, N-terminal SAM-like domain protein, partial [uncultured bacterium]
170428	320323	Rs_Pune	HS464-GCP2	WP_006326829.1	98	78.7565	class I integron integrase [Escherichia coli]
212047	419154	Rs_Pune	HS464-GCP2	KFZ45085.1	66	78.7692	integrase [Smithella sp. D17]
51446	8564	Rs_PETL	HS464-GCP2	ENC39403.1	100	78.7879	phage integrase, N-terminal SAM-like domain protein, partial [Escherichia coli P02997067.6]
19259	143721	Rs_PETL	HS464-GCP2	KFB71108.1	80	78.8177	Tyrosine recombinase XerD [Candidatus Accumulibacter sp. BA-91]
8896	700419	Rs_PETL	HS464-GCP2	CEN54624.1	61	78.8235	IntI protein, partial [uncultured bacterium]
166664	311342	Rs_Pune	HS464-GCP2	ACS73585.1	57	78.8274	IntI, partial [uncultured bacterium]
66093	38009	Rs_PETL	HS464-GCP2	EIT68711.1	67	78.8732	integron integrase [Hydrocarboniphaga effusa AP103]
172947	326275	Rs_Pune	HS464-GCP2	AFB74632.1	56	78.9137	IntI1, partial [Aeromonas sp. ER.1.21]
84860	75416	Rs_PETL	HS464-GCP2	WP_033978401.1	100	78.9474	class 1 integron integrase IntI1, partial [Pseudomonas aeruginosa]
63284	32400	Rs_PETL	HS464-GCP2	OFZ97597.1	80	79.0441	integrase, partial [Betaproteobacteria bacterium RBG_19FT_COMBO_58_11]
26072	155914	Rs_PETL	HS464-GCP2	WP_066692262.1	60	79.0514	integrase, partial [Comamonadaceae bacterium CCH4-C5]
77162	60195	Rs_PETL	HS464-GCP2	WP_025469012.1	100	79.0598	class 1 integron integrase IntI1, partial [Acinetobacter baumannii]
94172	93971	Rs_PETL	HS464-GCP2	ACP39552.1	69	79.0997	putative integron integrase, partial [uncultured microorganism]
31671	165908	Rs_PETL	HS464-GCP2	ACD62267.1	100	79.1139	IntI1 integrase, partial [uncultured bacterium]
3053	114611	Rs_PETL	HS464-GCP2	ABD62693.1	71	79.1411	integrase, partial [uncultured bacterium]
87577	80824	Rs_PETL	HS464-GCP2	CEN54862.1	79	79.2157	IntI protein, partial [uncultured bacterium]
62274	30386	Rs_PETL	HS464-GCP2	CEN54792.1	86	79.2157	IntI protein, partial [uncultured bacterium]
204340	400751	Rs_Pune	HS464-GCP2	CEN54872.1	90	79.2157	IntI protein, partial [uncultured bacterium]
53417	12526	Rs_PETL	HS464-GCP2	CBX55416.1	55	79.2208	integron integrase, partial [uncultured bacterium]
95956	97560	Rs_PETL	HS458-HS459	CAD53573.1	98	79.2208	DNA integrase, partial [Pseudomonas aeruginosa]
75038	55977	Rs_PETL	HS464-GCP2	OGO40290.1	63	79.2857	integrase, partial [Chloroflexi bacterium RBG_16_57_9]
20266	145530	Rs_PETL	HS464-GCP2	WP_000629455.1	100	79.2969	MULTISPECIES: class I integron integrase, partial [Gammaproteobacteria]
106543	202587	Rs_Pune	HS464-GCP2	OGA95179.1	53	79.3919	integrase, partial [Betaproteobacteria bacterium RIFCSPLOWO2_12_FULL_66_14]
55981	17520	Rs_PETL	HS464-GCP2	EIL96992.1	75	79.5122	putative integrase [Rhodanobacter thiooxydans LCS2]
169726	318589	Rs_Pune	HS464-GCP2	KDG64606.1	100	79.5775	integrase/recombinase [Escherichia coli UCI 51]
186114	357361	Rs_Pune	HS464-GCP2	ETW96035.1	68	79.6116	integrase [Candidatus Entotheonella sp. TSY2]
83458	72636	Rs_PETL	HS464-GCP2	KTG67696.1	100	79.6116	integrase, partial [Klebsiella pneumoniae]
4013	116289	Rs_PETL	HS464-GCP2	ABD62693.1	67	79.7546	integrase, partial [uncultured bacterium]
22623	149712	Rs_PETL	HS464-GCP2	ABD62693.1	67	79.7546	integrase, partial [uncultured bacterium]
66696	39248	Rs_PETL	HS464-GCP2	ACM88775.1	72	79.7546	integrase, partial [uncultured bacterium]
62179	30201	Rs_PETL	HS464-GCP2	ABD62619.1	90	79.7546	integrase, partial [uncultured bacterium]
211845	418703	Rs_Pune	HS464-GCP2	AMP47741.1	100	79.7872	phage integrase, N-terminal SAM-like domain protein, partial [uncultured bacterium]
188535	363023	Rs_Pune	HS464-GCP2	ENC39403.1	100	79.798	phage integrase, N-terminal SAM-like domain protein, partial [Escherichia coli P02997067.6]
111627	211558	Rs_Pune	HS464-GCP2	CAL68656.1	50	79.8246	putative integrase, partial [Pseudomonas putida]
5595	119126	Rs_PETL	HS464-GCP2	AFA35559.1	57	79.8507	integrase, partial [uncultured bacterium]
35731	173185	Rs_PETL	HS464-GCP2	WP_043774374.1	100	79.8913	class 1 integron integrase IntI1 [Aeromonas salmonicida]
54155	13977	Rs_PETL	HS464-GCP2	WP_043774374.1	100	79.8913	class 1 integron integrase IntI1 [Aeromonas salmonicida]
93844	93297	Rs_PETL	HS464-GCP2	WP_043774374.1	100	79.8913	class 1 integron integrase IntI1 [Aeromonas salmonicida]
197230	733513	Rs_Pune	HS464-GCP2	CEN54872.1	90	80	IntI protein, partial [uncultured bacterium]
196178	381161	Rs_Pune	HS464-GCP2	AFZ75291.1	100	80	IntI1, partial [Proteus mirabilis]
24020	152232	Rs_PETL	HS464-GCP2	AMW87103.1	69	80.1242	integrase, partial [uncultured bacterium]
53250	12169	Rs_PETL	HS464-GCP2	AMP47387.1	66	80.137	phage integrase, N-terminal SAM-like domain protein, partial [uncultured bacterium]
94163	93947	Rs_PETL	HS464-GCP2	AMP47387.1	66	80.137	phage integrase, N-terminal SAM-like domain protein, partial [uncultured bacterium]
60734	27170	Rs_PETL	HS464-GCP2	AMP47387.1	67	80.137	phage integrase, N-terminal SAM-like domain protein, partial [uncultured bacterium]
92098	89785	Rs_PETL	HS464-GCP2	WP_066102124.1	80	80.1858	integrase [Halothiobacillus sp. LS2]
34108	170261	Rs_PETL	HS464-GCP2	SDR93007.1	63	80.1932	integron integrase [Pseudomonas oryzae]
12521	131655	Rs_PETL	HS464-GCP2	SDR93007.1	65	80.1932	integron integrase [Pseudomonas oryzae]
188324	731123	Rs_Pune	HS464-GCP2	WP_041101071.1	74	80.2083	integron integrase [Sulfuritalea hydrogenivorans]
74321	54570	Rs_PETL	HS464-GCP2	AMP52139.1	99	80.2469	phage integrase, N-terminal SAM-like domain protein, partial [uncultured bacterium]
49339	4398	Rs_PETL	HS464-GCP2	KFZ45085.1	84	80.3077	integrase [Smithella sp. D17]
177184	336177	Rs_Pune	HS464-GCP2	OGS39423.1	67	80.3125	integrase [Elusimicrobia bacterium RIFOXYD12_FULL_66_9]
51401	8464	Rs_PETL	HS464-GCP2	ABD62628.1	61	80.3681	integrase, partial [uncultured bacterium]
8329	124093	Rs_PETL	HS464-GCP2	ABD62693.1	67	80.3681	integrase, partial [uncultured bacterium]
75310	56518	Rs_PETL	HS464-GCP2	ANQ86892.1	63	80.3922	integrase [Azoarcus olearius]
92858	91317	Rs_PETL	HS464-GCP2	CRK54794.1	63	80.3922	integron integrase IntI, partial [uncultured bacterium]
57992	21579	Rs_PETL	HS464-GCP2	ANQ86892.1	64	80.3922	integrase [Azoarcus olearius]
45148	190093	Rs_PETL	HS464-GCP2	CEN54796.1	97	80.3922	IntI protein, partial [uncultured bacterium]
47907	1502	Rs_PETL	HS464-GCP2	WP_012312003.1	98	80.4124	class 1 integron integrase IntI1, partial [Salmonella enterica]
184536	353613	Rs_Pune	HS464-GCP2	WP_012312003.1	98	80.4124	class 1 integron integrase IntI1, partial [Salmonella enterica]
191254	369424	Rs_Pune	HS464-GCP2	WP_012312003.1	98	80.4124	class 1 integron integrase IntI1, partial [Salmonella enterica]
194749	377755	Rs_Pune	HS464-GCP2	WP_043774374.1	100	80.4348	class 1 integron integrase IntI1 [Aeromonas salmonicida]
79757	65289	Rs_PETL	HS464-GCP2	EXT12193.1	100	80.4781	integron integrase family protein, partial [Acinetobacter baumannii 44895_4]
19253	143710	Rs_PETL	HS464-GCP2	CBX55416.1	56	80.5195	integron integrase, partial [uncultured bacterium]
95844	97339	Rs_PETL	HS464-GCP2	CAD53573.1	98	80.5195	DNA integrase, partial [Pseudomonas aeruginosa]
196723	382465	Rs_Pune	HS464-GCP2	ENO94056.1	99	80.5556	integrase/recombinase [Thauera sp. 28]
195206	378838	Rs_Pune	HS464-GCP2	WP_012372822.1	100	80.6034	class 1 integron integrase IntI1 [Escherichia coli]
206105	404950	Rs_Pune	HS464-GCP2	AMP47387.1	61	80.8219	phage integrase, N-terminal SAM-like domain protein, partial [uncultured bacterium]
135552	253619	Rs_Pune	HS464-GCP2	ETW96035.1	68	80.8252	integrase [Candidatus Entotheonella sp. TSY2]
164935	307243	Rs_Pune	HS464-GCP2	ETW96035.1	68	80.8252	integrase [Candidatus Entotheonella sp. TSY2]
172512	727195	Rs_Pune	HS464-GCP2	CEN54636.1	66	80.8429	IntI protein, partial [uncultured bacterium]
3357	699681	Rs_PETL	HS464-GCP2	ABD62623.1	56	80.8642	integrase, partial [uncultured bacterium]
24084	152354	Rs_PETL	HS464-GCP2	ABD62623.1	74	80.8642	integrase, partial [uncultured bacterium]
176844	335391	Rs_Pune	HS464-GCP2	WP_044692242.1	100	80.8943	class 1 integron integrase IntI1, partial [Escherichia coli]
55052	15735	Rs_PETL	HS464-GCP2	WP_043774374.1	100	80.9783	class 1 integron integrase IntI1 [Aeromonas salmonicida]
152178	282989	Rs_Pune	HS464-GCP2	ABD62619.1	67	80.9816	integrase, partial [uncultured bacterium]
37252	175889	Rs_PETL	HS464-GCP2	ABD62693.1	68	80.9816	integrase, partial [uncultured bacterium]
169514	318076	Rs_Pune	HS464-GCP2	OGR61628.1	64	81.0726	integrase [Elusimicrobia bacterium GWA2_69_24]
3999	116262	Rs_PETL	HS464-GCP2	KXS31151.1	69	81.1594	Integron integrase [Candidatus Gallionella acididurans]
166084	309995	Rs_Pune	HS464-GCP2	CEN54703.1	53	81.1765	IntI protein, partial [uncultured bacterium]
207266	736077	Rs_Pune	HS464-GCP2	CEN54724.1	73	81.1765	IntI protein, partial [uncultured bacterium]
201576	734579	Rs_Pune	HS464-GCP2	CEN54724.1	77	81.1765	IntI protein, partial [uncultured bacterium]
215890	428433	Rs_Pune	HS464-GCP2	CEN54724.1	82	81.1765	IntI protein, partial [uncultured bacterium]
206749	406489	Rs_Pune	HS464-GCP2	CEN54724.1	84	81.1765	IntI protein, partial [uncultured bacterium]
70190	46376	Rs_PETL	HS464-GCP2	EJO93415.1	65	81.25	integron integrase [Pseudomonas mendocina DLHK]
164298	305777	Rs_Pune	HS464-GCP2	SBT07009.1	66	81.2866	Integrase/recombinase (fragment) [Candidatus Propionivibrio aalborgensis]
164298	305778	Rs_Pune	HS464-GCP2	SBT07009.1	66	81.2866	Integrase/recombinase (fragment) [Candidatus Propionivibrio aalborgensis]
49109	3931	Rs_PETL	HS464-GCP2	ACP39552.1	77	81.3505	putative integron integrase, partial [uncultured microorganism]
195660	379905	Rs_Pune	HS464-GCP2	BAJ06836.1	52	81.4286	integron integrase intI, partial [uncultured bacterium]
52418	10481	Rs_PETL	HS464-GCP2	WP_012312003.1	100	81.4433	class 1 integron integrase IntI1, partial [Salmonella enterica]
196668	382333	Rs_Pune	HS464-GCP2	AMP52139.1	99	81.4815	phage integrase, N-terminal SAM-like domain protein, partial [uncultured bacterium]
195682	733078	Rs_Pune	HS464-GCP2	ACS73657.1	56	81.5287	IntI, partial [uncultured bacterium]
162854	302363	Rs_Pune	HS464-GCP2	CEN54666.1	71	81.5686	IntI protein, partial [uncultured bacterium]
85120	75919	Rs_PETL	HS464-GCP2	CEN54817.1	74	81.5686	IntI protein, partial [uncultured bacterium]
46114	191817	Rs_PETL	HS464-GCP2	CEN54724.1	81	81.5686	IntI protein, partial [uncultured bacterium]
111222	210822	Rs_Pune	HS464-GCP2	CEN54872.1	89	81.5686	IntI protein, partial [uncultured bacterium]
79010	63845	Rs_PETL	HS464-GCP2	EER58714.1	61	81.5789	integrase [Acidovorax delafieldii 2AN]
206947	406965	Rs_Pune	HS464-GCP2	EER58714.1	61	81.5789	integrase [Acidovorax delafieldii 2AN]
182396	729574	Rs_Pune	HS464-GCP2	EER58714.1	61	81.5789	integrase [Acidovorax delafieldii 2AN]
13973	134306	Rs_PETL	HS464-GCP2	ABD62693.1	68	81.5951	integrase, partial [uncultured bacterium]
38629	178365	Rs_PETL	HS464-GCP2	ABD62693.1	69	81.5951	integrase, partial [uncultured bacterium]
178897	340238	Rs_Pune	HS464-GCP2	ABO47758.1	100	81.6176	IntI1, partial [Pseudomonas aeruginosa]
99652	105079	Rs_PETL	HS464-GCP2	KFZ45085.1	81	81.8462	integrase [Smithella sp. D17]
213491	422596	Rs_Pune	HS464-GCP2	BAM62461.1	65	81.8792	integron integrase, partial [uncultured microorganism]
169255	317464	Rs_Pune	HS464-GCP2	AMP47387.1	60	82.1918	phage integrase, N-terminal SAM-like domain protein, partial [uncultured bacterium]
205590	735623	Rs_Pune	HS464-GCP2	AMP47387.1	60	82.1918	phage integrase, N-terminal SAM-like domain protein, partial [uncultured bacterium]
74232	54400	Rs_PETL	HS464-GCP2	AMP47387.1	75	82.1918	phage integrase, N-terminal SAM-like domain protein, partial [uncultured bacterium]
97956	101659	Rs_PETL	HS464-GCP2	AMP47387.1	75	82.1918	phage integrase, N-terminal SAM-like domain protein, partial [uncultured bacterium]
44734	189361	Rs_PETL	HS464-GCP2	ABD62693.1	68	82.2086	integrase, partial [uncultured bacterium]
19356	143905	Rs_PETL	HS464-GCP2	ACM88786.1	71	82.2086	integrase, partial [uncultured bacterium]
27284	158079	Rs_PETL	HS464-GCP2	KFB71108.1	76	82.266	Tyrosine recombinase XerD [Candidatus Accumulibacter sp. BA-91]
209424	412891	Rs_Pune	HS464-GCP2	CEN54872.1	88	82.3529	IntI protein, partial [uncultured bacterium]
205263	735537	Rs_Pune	HS464-GCP2	CEN54872.1	88	82.3529	IntI protein, partial [uncultured bacterium]
162847	302348	Rs_Pune	HS464-GCP2	CEN54872.1	90	82.3529	IntI protein, partial [uncultured bacterium]
165339	308188	Rs_Pune	HS464-GCP2	CEN54872.1	90	82.3529	IntI protein, partial [uncultured bacterium]
165735	309135	Rs_Pune	HS464-GCP2	CEN54872.1	90	82.3529	IntI protein, partial [uncultured bacterium]
166256	310400	Rs_Pune	HS464-GCP2	CEN54872.1	90	82.3529	IntI protein, partial [uncultured bacterium]
177183	336175	Rs_Pune	HS464-GCP2	CEN54872.1	90	82.3529	IntI protein, partial [uncultured bacterium]
207041	407180	Rs_Pune	HS464-GCP2	CEN54872.1	90	82.3529	IntI protein, partial [uncultured bacterium]
163723	725014	Rs_Pune	HS464-GCP2	CEN54872.1	90	82.3529	IntI protein, partial [uncultured bacterium]
165688	725474	Rs_Pune	HS464-GCP2	CEN54872.1	90	82.3529	IntI protein, partial [uncultured bacterium]
174891	727772	Rs_Pune	HS464-GCP2	CEN54872.1	90	82.3529	IntI protein, partial [uncultured bacterium]
184502	353544	Rs_Pune	HS464-GCP2	AAV59010.1	99	82.3529	integrase, partial [Pseudomonas aeruginosa]
65730	37259	Rs_PETL	HS464-GCP2	WP_044075501.1	98	82.3755	class 1 integron integrase IntI1, partial [Escherichia coli]
100200	106190	Rs_PETL	HS464-GCP2	ACS73585.1	56	82.4104	IntI, partial [uncultured bacterium]
195268	378993	Rs_Pune	HS464-GCP2	ACS73585.1	56	82.4104	IntI, partial [uncultured bacterium]
19451	144083	Rs_PETL	HS464-GCP2	KDG95494.1	98	82.4176	integrase/recombinase, partial [Klebsiella pneumoniae BIDMC 18B]
49199	4124	Rs_PETL	HS464-GCP2	WP_012312003.1	100	82.4742	class 1 integron integrase IntI1, partial [Salmonella enterica]
180039	343060	Rs_Pune	HS464-GCP2	WP_047548884.1	80	82.5153	integron integrase [Methylotenera sp. G11]
59058	23726	Rs_PETL	HS464-GCP2	SEA84086.1	63	82.5397	Phage integrase family protein, partial [Desulfuromusa kysingii]
88830	83267	Rs_PETL	HS464-GCP2	GAD22573.1	70	82.6087	integrase, partial [Acidovorax sp. MR-S7]
208000	409477	Rs_Pune	HS464-GCP2	WP_043774374.1	100	82.6087	class 1 integron integrase IntI1 [Aeromonas salmonicida]
89485	84600	Rs_PETL	HS464-GCP2	WP_001910838.1	99	82.6241	class I integron integrase [Klebsiella pneumoniae]
133666	250298	Rs_Pune	HS464-GCP2	ACP39552.1	62	82.6367	putative integron integrase, partial [uncultured microorganism]
166819	311696	Rs_Pune	HS464-GCP2	WP_051542611.1	59	82.6667	integrase [Thiothrix lacustris]
20886	146654	Rs_PETL	HS464-GCP2	ABD62623.1	73	82.716	integrase, partial [uncultured bacterium]
164598	306457	Rs_Pune	HS464-GCP2	AMP52139.1	99	82.716	phage integrase, N-terminal SAM-like domain protein, partial [uncultured bacterium]
1862	112411	Rs_PETL	HS464-GCP2	OFZ97597.1	80	82.7206	integrase, partial [Betaproteobacteria bacterium RBG_19FT_COMBO_58_11]
141233	263693	Rs_Pune	HS464-GCP2	BAE93651.1	55	82.7731	integron integrase, partial [uncultured bacterium]
114833	217216	Rs_Pune	HS464-GCP2	ABD62606.1	53	82.8221	integrase, partial [uncultured bacterium]
121606	229135	Rs_Pune	HS464-GCP2	ACM88792.1	57	82.8221	integrase, partial [uncultured bacterium]
118906	224367	Rs_Pune	HS464-GCP2	ACM88785.1	64	82.8221	integrase, partial [uncultured bacterium]
20150	145315	Rs_PETL	HS464-GCP2	ABD62693.1	68	82.8221	integrase, partial [uncultured bacterium]
57417	20388	Rs_PETL	HS464-GCP2	ENC39403.1	98	82.8283	phage integrase, N-terminal SAM-like domain protein, partial [Escherichia coli P02997067.6]
176750	335174	Rs_Pune	HS464-GCP2	ENO94056.1	96	82.8704	integrase/recombinase [Thauera sp. 28]
172728	325745	Rs_Pune	HS464-GCP2	WP_006326829.1	99	82.9016	class I integron integrase [Escherichia coli]
197116	733477	Rs_Pune	HS464-GCP2	ACS73646.1	59	82.9114	IntI, partial [uncultured bacterium]
90553	86702	Rs_PETL	HS464-GCP2	AMP47938.1	97	82.9167	integrase_gron: integron integrase, partial [uncultured bacterium]
95741	97121	Rs_PETL	HS464-GCP2	WP_025468960.1	100	82.9167	class 1 integron integrase IntI1, partial [Acinetobacter baumannii]
38979	179025	Rs_PETL	HS464-GCP2	WP_040881820.1	100	82.9897	class 1 integron integrase IntI1, partial [Corynebacterium diphtheriae]
74238	54412	Rs_PETL	HS464-GCP2	WP_042044567.1	100	83.0645	class 1 integron integrase IntI1, partial [Escherichia coli]
90615	86841	Rs_PETL	HS464-GCP2	CEN54817.1	62	83.1373	IntI protein, partial [uncultured bacterium]
2126	112890	Rs_PETL	HS464-GCP2	CEN54718.1	77	83.1373	IntI protein, partial [uncultured bacterium]
13662	133743	Rs_PETL	HS464-GCP2	CEN54718.1	77	83.1373	IntI protein, partial [uncultured bacterium]
20411	145794	Rs_PETL	HS464-GCP2	CEN54718.1	77	83.1373	IntI protein, partial [uncultured bacterium]
49498	4712	Rs_PETL	HS464-GCP2	WP_043774374.1	100	83.1522	class 1 integron integrase IntI1 [Aeromonas salmonicida]
195400	379311	Rs_Pune	HS464-GCP2	OGO40290.1	60	83.2143	integrase, partial [Chloroflexi bacterium RBG_16_57_9]
126442	237628	Rs_Pune	HS464-GCP2	ACP39552.1	62	83.2797	putative integron integrase, partial [uncultured microorganism]
5550	119047	Rs_PETL	HS464-GCP2	ABD62623.1	55	83.3333	integrase, partial [uncultured bacterium]
31172	165004	Rs_PETL	HS464-GCP2	ABD62623.1	60	83.3333	integrase, partial [uncultured bacterium]
197593	384510	Rs_Pune	HS464-GCP2	KXS31151.1	66	83.3333	Integron integrase [Candidatus Gallionella acididurans]
21989	148586	Rs_PETL	HS464-GCP2	ABD62623.1	71	83.3333	integrase, partial [uncultured bacterium]
26104	155976	Rs_PETL	HS464-GCP2	ABD62623.1	73	83.3333	integrase, partial [uncultured bacterium]
5546	119041	Rs_PETL	HS464-GCP2	ABD62623.1	74	83.3333	integrase, partial [uncultured bacterium]
22206	148961	Rs_PETL	HS464-GCP2	ABD62623.1	74	83.3333	integrase, partial [uncultured bacterium]
30876	164480	Rs_PETL	HS464-GCP2	ABD62623.1	74	83.3333	integrase, partial [uncultured bacterium]
40572	181905	Rs_PETL	HS464-GCP2	ABD62623.1	74	83.3333	integrase, partial [uncultured bacterium]
21919	148469	Rs_PETL	HS464-GCP2	ABD62623.1	77	83.3333	integrase, partial [uncultured bacterium]
95668	96978	Rs_PETL	HS464-GCP2	WP_042094692.1	99	83.3333	class 1 integron integrase IntI1, partial [Escherichia coli]
186438	358123	Rs_Pune	HS464-GCP2	ACS73585.1	56	83.3876	IntI, partial [uncultured bacterium]
5083	118236	Rs_PETL	HS464-GCP2	ABD62662.1	64	83.4356	integrase, partial [uncultured bacterium]
172	109354	Rs_PETL	HS464-GCP2	ABD62693.1	68	83.4356	integrase, partial [uncultured bacterium]
33016	168314	Rs_PETL	HS464-GCP2	ABD62693.1	69	83.4356	integrase, partial [uncultured bacterium]
35553	172875	Rs_PETL	HS464-GCP2	ABD62693.1	69	83.4356	integrase, partial [uncultured bacterium]
44970	189784	Rs_PETL	HS464-GCP2	ABD62693.1	69	83.4356	integrase, partial [uncultured bacterium]
46319	192175	Rs_PETL	HS464-GCP2	ABD62693.1	69	83.4356	integrase, partial [uncultured bacterium]
210383	415152	Rs_Pune	HS464-GCP2	OGS39423.1	69	83.4375	integrase [Elusimicrobia bacterium RIFOXYD12_FULL_66_9]
90546	86687	Rs_PETL	HS464-GCP2	OFZ97597.1	81	83.4559	integrase, partial [Betaproteobacteria bacterium RBG_19FT_COMBO_58_11]
174123	328997	Rs_Pune	HS464-GCP2	ACS73608.1	56	83.4921	IntI1, partial [uncultured bacterium]
77519	60862	Rs_PETL	HS464-GCP2	WP_012312003.1	100	83.5052	class 1 integron integrase IntI1, partial [Salmonella enterica]
186540	358368	Rs_Pune	HS464-GCP2	WP_012312003.1	100	83.5052	class 1 integron integrase IntI1, partial [Salmonella enterica]
203966	399867	Rs_Pune	HS464-GCP2	CEN54872.1	89	83.5294	IntI protein, partial [uncultured bacterium]
49394	4501	Rs_PETL	HS464-GCP2	BAU49501.1	69	83.6177	integrase [Sulfurifustis variabilis]
210076	414407	Rs_Pune	HS464-GCP2	WP_058198952.1	55	83.6237	class 1 integron integrase IntI1 [Pseudomonas aeruginosa]
85058	75815	Rs_PETL	HS464-GCP2	EXT12193.1	100	83.6653	integron integrase family protein, partial [Acinetobacter baumannii 44895_4]
42889	186048	Rs_PETL	HS464-GCP2	KFB71108.1	78	83.7438	Tyrosine recombinase XerD [Candidatus Accumulibacter sp. BA-91]
109760	208248	Rs_Pune	HS464-GCP2	WP_005003591.1	57	83.75	integron integrase [Nitrococcus mobilis]
160460	297707	Rs_Pune	HS464-GCP2	WP_000000450.1	100	83.8583	MULTISPECIES: class I integron integrase, partial [Gammaproteobacteria]
57105	19765	Rs_PETL	HS464-GCP2	WP_052899668.1	100	83.9196	class 1 integron integrase IntI1 [Escherichia coli]
118443	223566	Rs_Pune	HS464-GCP2	CEN54638.1	97	83.9216	IntI protein, partial [uncultured bacterium]
32311	167040	Rs_PETL	HS464-GCP2	WP_006326829.1	100	83.9378	class I integron integrase [Escherichia coli]
9302	125845	Rs_PETL	HS464-GCP2	ABD62623.1	72	83.9506	integrase, partial [uncultured bacterium]
12413	131465	Rs_PETL	HS464-GCP2	ABD62623.1	72	83.9506	integrase, partial [uncultured bacterium]
13751	133904	Rs_PETL	HS464-GCP2	ABD62623.1	72	83.9506	integrase, partial [uncultured bacterium]
15790	137522	Rs_PETL	HS464-GCP2	ABD62623.1	72	83.9506	integrase, partial [uncultured bacterium]
16315	138444	Rs_PETL	HS464-GCP2	ABD62623.1	72	83.9506	integrase, partial [uncultured bacterium]
15633	137229	Rs_PETL	HS464-GCP2	ABD62623.1	73	83.9506	integrase, partial [uncultured bacterium]
40583	181927	Rs_PETL	HS464-GCP2	ABD62623.1	73	83.9506	integrase, partial [uncultured bacterium]
169746	318635	Rs_Pune	HS464-GCP2	BAF36554.1	100	84.0164	IntI1 integrase, partial [Pseudomonas aeruginosa]
164667	306616	Rs_Pune	HS464-GCP2	AFB74632.1	55	84.0256	IntI1, partial [Aeromonas sp. ER.1.21]
111012	210463	Rs_Pune	HS464-GCP2	ABD62546.1	59	84.0491	integrase, partial [uncultured bacterium]
22409	149331	Rs_PETL	HS464-GCP2	ABD62619.1	65	84.0491	integrase, partial [uncultured bacterium]
26157	156062	Rs_PETL	HS464-GCP2	ABD62532.1	65	84.0491	integrase, partial [uncultured bacterium]
2329	113265	Rs_PETL	HS464-GCP2	ABD62693.1	69	84.0491	integrase, partial [uncultured bacterium]
2412	113420	Rs_PETL	HS464-GCP2	ABD62693.1	69	84.0491	integrase, partial [uncultured bacterium]
4806	117753	Rs_PETL	HS464-GCP2	ABD62693.1	69	84.0491	integrase, partial [uncultured bacterium]
5685	119293	Rs_PETL	HS464-GCP2	ABD62693.1	69	84.0491	integrase, partial [uncultured bacterium]
7887	123291	Rs_PETL	HS464-GCP2	ABD62693.1	69	84.0491	integrase, partial [uncultured bacterium]
9572	126334	Rs_PETL	HS464-GCP2	ABD62693.1	69	84.0491	integrase, partial [uncultured bacterium]
10877	128683	Rs_PETL	HS464-GCP2	ABD62693.1	69	84.0491	integrase, partial [uncultured bacterium]
12705	131995	Rs_PETL	HS464-GCP2	ABD62693.1	69	84.0491	integrase, partial [uncultured bacterium]
13690	133795	Rs_PETL	HS464-GCP2	ABD62693.1	69	84.0491	integrase, partial [uncultured bacterium]
13906	134193	Rs_PETL	HS464-GCP2	ABD62693.1	69	84.0491	integrase, partial [uncultured bacterium]
20850	146587	Rs_PETL	HS464-GCP2	ABD62693.1	69	84.0491	integrase, partial [uncultured bacterium]
22195	148941	Rs_PETL	HS464-GCP2	ABD62693.1	69	84.0491	integrase, partial [uncultured bacterium]
24058	152304	Rs_PETL	HS464-GCP2	ABD62693.1	69	84.0491	integrase, partial [uncultured bacterium]
41870	184214	Rs_PETL	HS464-GCP2	ABD62693.1	69	84.0491	integrase, partial [uncultured bacterium]
17772	141027	Rs_PETL	HS464-GCP2	ABD62693.1	70	84.0491	integrase, partial [uncultured bacterium]
49271	4266	Rs_PETL	HS464-GCP2	GAD22573.1	66	84.058	integrase, partial [Acidovorax sp. MR-S7]
52258	10178	Rs_PETL	HS464-GCP2	KXS31151.1	73	84.058	Integron integrase [Candidatus Gallionella acididurans]
141233	263694	Rs_Pune	HS464-GCP2	CAL68656.1	55	84.2105	putative integrase, partial [Pseudomonas putida]
175115	331315	Rs_Pune	HS464-GCP2	OGR61628.1	69	84.2271	integrase [Elusimicrobia bacterium GWA2_69_24]
52526	10695	Rs_PETL	HS464-GCP2	WP_043774374.1	100	84.2391	class 1 integron integrase IntI1 [Aeromonas salmonicida]
182150	348025	Rs_Pune	HS464-GCP2	BAU49501.1	66	84.3003	integrase [Sulfurifustis variabilis]
6381	120564	Rs_PETL	HS464-GCP2	CEN54756.1	68	84.3137	IntI protein, partial [uncultured bacterium]
65359	36534	Rs_PETL	HS464-GCP2	AMP57196.1	100	84.375	phage integrase, N-terminal SAM-like domain protein, partial [uncultured bacterium]
67129	40110	Rs_PETL	HS464-GCP2	WP_059422632.1	79	84.4037	integron integrase [Sulfuricella sp. T08]
3740	115808	Rs_PETL	HS464-GCP2	AAP37601.1	72	84.472	IntI, partial [uncultured bacterium]
43471	187068	Rs_PETL	HS464-GCP2	AMW87103.1	73	84.472	integrase, partial [uncultured bacterium]
164500	306222	Rs_Pune	HS464-GCP2	KDG64606.1	99	84.507	integrase/recombinase [Escherichia coli UCI 51]
200464	391356	Rs_Pune	HS464-GCP2	KDG64606.1	99	84.507	integrase/recombinase [Escherichia coli UCI 51]
96922	714313	Rs_PETL	HS464-GCP2	ABO47758.1	100	84.5588	IntI1, partial [Pseudomonas aeruginosa]
201641	394251	Rs_Pune	HS464-GCP2	ACP39537.1	61	84.6405	putative integron integrase, partial [uncultured microorganism]
22954	150304	Rs_PETL	HS464-GCP2	ABD62693.1	68	84.6626	integrase, partial [uncultured bacterium]
4039	116340	Rs_PETL	HS464-GCP2	ABD62693.1	69	84.6626	integrase, partial [uncultured bacterium]
9777	126683	Rs_PETL	HS464-GCP2	ABD62693.1	69	84.6626	integrase, partial [uncultured bacterium]
14914	135923	Rs_PETL	HS464-GCP2	ABD62693.1	69	84.6626	integrase, partial [uncultured bacterium]
32585	167547	Rs_PETL	HS464-GCP2	ABD62693.1	69	84.6626	integrase, partial [uncultured bacterium]
216498	738526	Rs_Pune	HS464-GCP2	ABD62559.1	85	84.6626	integrase, partial [uncultured bacterium]
4544	117275	Rs_PETL	HS464-GCP2	CEN54880.1	59	84.7059	IntI protein, partial [uncultured bacterium]
194247	376563	Rs_Pune	HS464-GCP2	BAJ07052.1	58	84.7826	integrase, partial [uncultured bacterium]
61427	28649	Rs_PETL	HS464-GCP2	KXS31151.1	69	84.7826	Integron integrase [Candidatus Gallionella acididurans]
87619	80900	Rs_PETL	HS464-GCP2	WP_043774374.1	98	84.7826	class 1 integron integrase IntI1 [Aeromonas salmonicida]
182941	349902	Rs_Pune	HS464-GCP2	EIZ04132.1	98	84.7926	DNA integrase [Ralstonia sp. PBA]
125220	235488	Rs_Pune	HS464-GCP2	ACS73646.1	60	84.8101	IntI, partial [uncultured bacterium]
72829	51553	Rs_PETL	HS464-GCP2	WP_012372822.1	100	84.9138	class 1 integron integrase IntI1 [Escherichia coli]
169471	317983	Rs_Pune	HS464-GCP2	AMP47387.1	58	84.9315	phage integrase, N-terminal SAM-like domain protein, partial [uncultured bacterium]
194543	377256	Rs_Pune	HS464-GCP2	AMP47387.1	58	84.9315	phage integrase, N-terminal SAM-like domain protein, partial [uncultured bacterium]
203682	399163	Rs_Pune	HS464-GCP2	AMP47387.1	58	84.9315	phage integrase, N-terminal SAM-like domain protein, partial [uncultured bacterium]
204667	401511	Rs_Pune	HS464-GCP2	AMP47387.1	59	84.9315	phage integrase, N-terminal SAM-like domain protein, partial [uncultured bacterium]
162932	302537	Rs_Pune	HS464-GCP2	ACP39537.1	61	84.9673	putative integron integrase, partial [uncultured microorganism]
93709	93028	Rs_PETL	HS464-GCP2	AHK10264.1	100	85.0649	integron integrase IntI1, partial [Escherichia coli]
8255	123960	Rs_PETL	HS464-GCP2	AAP37601.1	72	85.0932	IntI, partial [uncultured bacterium]
42051	184543	Rs_PETL	HS464-GCP2	CEN54796.1	96	85.098	IntI protein, partial [uncultured bacterium]
173698	328016	Rs_Pune	HS464-GCP2	ESP62886.1	52	85.1163	integron integrase [Smithella sp. ME-1]
206719	406420	Rs_Pune	HS464-GCP2	WP_045398398.1	99	85.2273	class 1 integron integrase IntI1, partial [Enterobacter aerogenes]
187802	730963	Rs_Pune	HS464-GCP2	ABD62567.1	62	85.2761	integrase, partial [uncultured bacterium]
48749	3209	Rs_PETL	HS464-GCP2	OFZ97597.1	81	85.2941	integrase, partial [Betaproteobacteria bacterium RBG_19FT_COMBO_58_11]
6713	121153	Rs_PETL	HS464-GCP2	ABO47758.1	100	85.2941	IntI1, partial [Pseudomonas aeruginosa]
49600	4911	Rs_PETL	HS464-GCP2	WP_043774374.1	99	85.3261	class 1 integron integrase IntI1 [Aeromonas salmonicida]
48401	2489	Rs_PETL	HS464-GCP2	WP_012372822.1	100	85.3448	class 1 integron integrase IntI1 [Escherichia coli]
106701	202859	Rs_Pune	HS464-GCP2	WP_058177665.1	99	85.3659	class 1 integron integrase IntI1, partial [Pseudomonas aeruginosa]
89211	84011	Rs_PETL	HS464-GCP2	WP_052899668.1	100	85.4271	class 1 integron integrase IntI1 [Escherichia coli]
203632	399041	Rs_Pune	HS464-GCP2	ETW96035.1	69	85.4369	integrase [Candidatus Entotheonella sp. TSY2]
55437	707028	Rs_PETL	HS464-GCP2	CEN54724.1	81	85.4902	IntI protein, partial [uncultured bacterium]
64521	708710	Rs_PETL	HS464-GCP2	CEN54724.1	85	85.4902	IntI protein, partial [uncultured bacterium]
154026	286256	Rs_Pune	HS464-GCP2	KXS31151.1	69	85.5072	Integron integrase [Candidatus Gallionella acididurans]
176512	334624	Rs_Pune	HS464-GCP2	EER58714.1	60	85.5263	integrase [Acidovorax delafieldii 2AN]
162941	724791	Rs_Pune	HS464-GCP2	EER58714.1	60	85.5263	integrase [Acidovorax delafieldii 2AN]
171029	321732	Rs_Pune	HS464-GCP2	WP_012312003.1	100	85.567	class 1 integron integrase IntI1, partial [Salmonella enterica]
64930	708756	Rs_PETL	HS464-GCP2	AAN16072.1	59	85.6164	integron integrase, partial [uncultured bacterium]
192000	371197	Rs_Pune	HS464-GCP2	AMP47387.1	59	85.6164	phage integrase, N-terminal SAM-like domain protein, partial [uncultured bacterium]
112061	212314	Rs_Pune	HS464-GCP2	AMP47387.1	60	85.6164	phage integrase, N-terminal SAM-like domain protein, partial [uncultured bacterium]
197879	385205	Rs_Pune	HS464-GCP2	AMP47387.1	60	85.6164	phage integrase, N-terminal SAM-like domain protein, partial [uncultured bacterium]
169358	726356	Rs_Pune	HS464-GCP2	AMP47387.1	60	85.6164	phage integrase, N-terminal SAM-like domain protein, partial [uncultured bacterium]
169181	317278	Rs_Pune	HS464-GCP2	OGO40290.1	60	85.7143	integrase, partial [Chloroflexi bacterium RBG_16_57_9]
48534	2776	Rs_PETL	HS464-GCP2	AFZ75291.1	99	85.7143	IntI1, partial [Proteus mirabilis]
196383	381625	Rs_Pune	HS464-GCP2	EIL92286.1	58	85.7664	integron integrase [Rhodanobacter spathiphylli B39]
63750	33327	Rs_PETL	HS464-GCP2	AFA35299.1	62	85.8491	integrase, partial [uncultured bacterium]
65775	37347	Rs_PETL	HS464-GCP2	ENC39403.1	98	85.8586	phage integrase, N-terminal SAM-like domain protein, partial [Escherichia coli P02997067.6]
208168	409881	Rs_Pune	HS464-GCP2	WP_043774374.1	99	85.8696	class 1 integron integrase IntI1 [Aeromonas salmonicida]
55499	16586	Rs_PETL	HS464-GCP2	WP_043774374.1	100	85.8696	class 1 integron integrase IntI1 [Aeromonas salmonicida]
178637	339644	Rs_Pune	HS464-GCP2	WP_043774374.1	100	85.8696	class 1 integron integrase IntI1 [Aeromonas salmonicida]
38922	178914	Rs_PETL	HS464-GCP2	CEN54698.1	89	85.8824	IntI protein, partial [uncultured bacterium]
832	699310	Rs_PETL	HS464-GCP2	ABD62693.1	69	85.8896	integrase, partial [uncultured bacterium]
111551	716284	Rs_Pune	HS464-GCP2	ABD62622.1	77	85.8896	integrase, partial [uncultured bacterium]
4291	116810	Rs_PETL	HS464-GCP2	SEP78556.1	73	85.9375	integron integrase [Azotobacter beijerinckii]
74871	55655	Rs_PETL	HS464-GCP2	WP_042021295.1	98	85.9813	class 1 integron integrase IntI1 [Escherichia coli]
212656	737510	Rs_Pune	HS464-GCP2	AHK10293.1	74	85.9873	integron integrase IntI1, partial [Escherichia coli]
108584	206166	Rs_Pune	HS464-GCP2	OFW13515.1	70	86	site-specific tyrosine recombinase XerD [Acidobacteria bacterium RIFCSPLOWO2_02_FULL_67_21]
28740	160667	Rs_PETL	HS464-GCP2	AMP47871.1	97	86.0169	integrase_gron: integron integrase, partial [uncultured bacterium]
179600	728878	Rs_Pune	HS464-GCP2	KXS31151.1	73	86.2319	Integron integrase [Candidatus Gallionella acididurans]
98343	102433	Rs_PETL	HS464-GCP2	WP_059422632.1	80	86.2385	integron integrase [Sulfuricella sp. T08]
103495	197202	Rs_Pune	HS464-GCP2	WP_068868144.1	54	86.262	integrase [Prosthecochloris sp. CIB 2401]
154909	287815	Rs_Pune	HS464-GCP2	WP_068868144.1	54	86.262	integrase [Prosthecochloris sp. CIB 2401]
95455	714039	Rs_PETL	HS464-GCP2	CEN54724.1	83	86.2745	IntI protein, partial [uncultured bacterium]
34637	703958	Rs_PETL	HS464-GCP2	CEN54724.1	85	86.2745	IntI protein, partial [uncultured bacterium]
54396	706832	Rs_PETL	HS464-GCP2	CEN54724.1	85	86.2745	IntI protein, partial [uncultured bacterium]
51827	9337	Rs_PETL	HS464-GCP2	AHK10288.1	100	86.2745	integron integrase IntI1, partial [Escherichia coli]
50938	7568	Rs_PETL	HS464-GCP2	WP_045135616.1	100	86.3281	MULTISPECIES: class 1 integron integrase IntI1, partial [Enterobacteriaceae]
57724	21015	Rs_PETL	HS464-GCP2	EJJ31866.1	100	86.4286	integrase/recombinase, partial [Klebsiella pneumoniae subsp. pneumoniae KPNIH4]
20493	145947	Rs_PETL	HS464-GCP2	OGQ55808.1	57	86.4407	integrase, partial [Deltaproteobacteria bacterium RIFCSPLOWO2_02_56_12]
51453	8578	Rs_PETL	HS464-GCP2	OGQ55808.1	57	86.4407	integrase, partial [Deltaproteobacteria bacterium RIFCSPLOWO2_02_56_12]
55063	15760	Rs_PETL	HS464-GCP2	OGQ55808.1	57	86.4407	integrase, partial [Deltaproteobacteria bacterium RIFCSPLOWO2_02_56_12]
59363	24390	Rs_PETL	HS464-GCP2	OGQ55808.1	57	86.4407	integrase, partial [Deltaproteobacteria bacterium RIFCSPLOWO2_02_56_12]
61994	29819	Rs_PETL	HS464-GCP2	OGQ55808.1	57	86.4407	integrase, partial [Deltaproteobacteria bacterium RIFCSPLOWO2_02_56_12]
67361	40597	Rs_PETL	HS464-GCP2	OGQ55808.1	57	86.4407	integrase, partial [Deltaproteobacteria bacterium RIFCSPLOWO2_02_56_12]
79076	63965	Rs_PETL	HS464-GCP2	OGQ55808.1	57	86.4407	integrase, partial [Deltaproteobacteria bacterium RIFCSPLOWO2_02_56_12]
94269	94190	Rs_PETL	HS464-GCP2	OGQ55808.1	57	86.4407	integrase, partial [Deltaproteobacteria bacterium RIFCSPLOWO2_02_56_12]
100949	107735	Rs_PETL	HS464-GCP2	OGQ55808.1	57	86.4407	integrase, partial [Deltaproteobacteria bacterium RIFCSPLOWO2_02_56_12]
57964	707454	Rs_PETL	HS464-GCP2	OGQ55808.1	57	86.4407	integrase, partial [Deltaproteobacteria bacterium RIFCSPLOWO2_02_56_12]
61843	708240	Rs_PETL	HS464-GCP2	OGQ55808.1	57	86.4407	integrase, partial [Deltaproteobacteria bacterium RIFCSPLOWO2_02_56_12]
64926	35723	Rs_PETL	HS464-GCP2	EXT12193.1	100	86.4542	integron integrase family protein, partial [Acinetobacter baumannii 44895_4]
28861	160879	Rs_PETL	HS464-GCP2	SEP78556.1	73	86.4583	integron integrase [Azotobacter beijerinckii]
178478	339258	Rs_Pune	HS464-GCP2	WP_048709318.1	98	86.4865	class 1 integron integrase IntI1 [Thauera humireducens]
119418	225241	Rs_Pune	HS464-GCP2	ABD62622.1	73	86.5031	integrase, partial [uncultured bacterium]
172535	325265	Rs_Pune	HS464-GCP2	ABD62687.1	73	86.5031	integrase, partial [uncultured bacterium]
93473	92530	Rs_PETL	HS464-GCP2	WP_006326829.1	100	86.5285	class I integron integrase [Escherichia coli]
42768	185842	Rs_PETL	HS464-GCP2	AAV59010.1	98	86.5546	integrase, partial [Pseudomonas aeruginosa]
98247	102251	Rs_PETL	HS464-GCP2	WP_012312003.1	98	86.5979	class 1 integron integrase IntI1, partial [Salmonella enterica]
67093	40040	Rs_PETL	HS464-GCP2	CEN54817.1	75	86.6667	IntI protein, partial [uncultured bacterium]
51495	8668	Rs_PETL	HS464-GCP2	EJJ31878.1	100	86.7089	integrase/recombinase, partial [Klebsiella pneumoniae subsp. pneumoniae KPNIH2]
98322	102395	Rs_PETL	HS464-GCP2	OFZ97597.1	81	86.7647	integrase, partial [Betaproteobacteria bacterium RBG_19FT_COMBO_58_11]
15488	136965	Rs_PETL	HS464-GCP2	KDG95494.1	98	86.8132	integrase/recombinase, partial [Klebsiella pneumoniae BIDMC 18B]
84975	75644	Rs_PETL	HS464-GCP2	SEM84805.1	62	86.8217	integron integrase [Nitrosomonas marina]
201446	393773	Rs_Pune	HS464-GCP2	CBZ41779.1	99	86.9048	delta IntI1 integrase, partial [Corynebacterium diphtheriae]
209127	412174	Rs_Pune	HS464-GCP2	SDX50945.1	73	86.9318	Integrase core domain-containing protein, partial [Nitrosomonas oligotropha]
212243	419644	Rs_Pune	HS464-GCP2	BAE93651.1	64	86.9748	integron integrase, partial [uncultured bacterium]
7450	122507	Rs_PETL	HS464-GCP2	SEP78556.1	73	86.9792	integron integrase [Azotobacter beijerinckii]
17705	140909	Rs_PETL	HS464-GCP2	SEP78556.1	74	86.9792	integron integrase [Azotobacter beijerinckii]
56007	17573	Rs_PETL	HS464-GCP2	AHK10264.1	100	87.013	integron integrase IntI1, partial [Escherichia coli]
209519	413098	Rs_Pune	HS464-GCP2	CEN54878.1	68	87.0588	IntI protein, partial [uncultured bacterium]
99404	104600	Rs_PETL	HS464-GCP2	ABD62681.1	62	87.1166	integrase, partial [uncultured bacterium]
61613	29015	Rs_PETL	HS464-GCP2	ABD62559.1	69	87.1166	integrase, partial [uncultured bacterium]
77211	60291	Rs_PETL	HS464-GCP2	OFZ97597.1	80	87.1324	integrase, partial [Betaproteobacteria bacterium RBG_19FT_COMBO_58_11]
72677	51257	Rs_PETL	HS464-GCP2	ACP39552.1	64	87.1383	putative integron integrase, partial [uncultured microorganism]
157699	292785	Rs_Pune	HS464-GCP2	WP_005003591.1	55	87.1875	integron integrase [Nitrococcus mobilis]
3340	115096	Rs_PETL	HS464-GCP2	BAF75922.1	65	87.2222	integron integrase, partial [uncultured bacterium]
182589	349079	Rs_Pune	HS464-GCP2	WP_027458328.1	95	87.2464	integron integrase [Dechloromonas agitata]
196278	381383	Rs_Pune	HS464-GCP2	ACS73646.1	56	87.3418	IntI, partial [uncultured bacterium]
130234	244320	Rs_Pune	HS464-GCP2	EJJ84845.1	100	87.4346	integrase/recombinase, partial [Klebsiella pneumoniae subsp. pneumoniae KPNIH12]
1736	699440	Rs_PETL	HS464-GCP2	EJK00568.1	98	87.4372	integrase/recombinase, partial [Klebsiella pneumoniae subsp. pneumoniae KPNIH17]
101207	108267	Rs_PETL	HS464-GCP2	CEN54707.1	51	87.451	IntI protein, partial [uncultured bacterium]
141965	265002	Rs_Pune	HS464-GCP2	CEN54923.1	53	87.451	IntI protein, partial [uncultured bacterium]
1537	111813	Rs_PETL	HS464-GCP2	SEP78556.1	73	87.5	integron integrase [Azotobacter beijerinckii]
4291	116802	Rs_PETL	HS464-GCP2	SEP78556.1	73	87.5	integron integrase [Azotobacter beijerinckii]
20813	146522	Rs_PETL	HS464-GCP2	SEP78556.1	73	87.5	integron integrase [Azotobacter beijerinckii]
24257	152670	Rs_PETL	HS464-GCP2	SEP78556.1	73	87.5	integron integrase [Azotobacter beijerinckii]
26533	156738	Rs_PETL	HS464-GCP2	SEP78556.1	73	87.5	integron integrase [Azotobacter beijerinckii]
45366	190482	Rs_PETL	HS464-GCP2	SEP78556.1	74	87.5	integron integrase [Azotobacter beijerinckii]
52632	10888	Rs_PETL	HS464-GCP2	WP_006326829.1	100	87.5648	class I integron integrase [Escherichia coli]
90864	87334	Rs_PETL	HS464-GCP2	AAM08181.1	97	87.5776	integrase, partial [Pseudomonas aeruginosa]
100699	107217	Rs_PETL	HS464-GCP2	WP_055944192.1	65	87.5796	integron integrase [Pseudoxanthomonas sp. Root65]
96149	97949	Rs_PETL	HS464-GCP2	WP_012312003.1	100	87.6289	class 1 integron integrase IntI1, partial [Salmonella enterica]
138108	719443	Rs_Pune	HS464-GCP2	ABD62622.1	76	87.7301	integrase, partial [uncultured bacterium]
67107	40063	Rs_PETL	HS464-GCP2	KDF05776.1	100	87.766	integrase/recombinase, partial [Citrobacter freundii MGH 56]
211328	417440	Rs_Pune	HS464-GCP2	KDF05776.1	100	87.766	integrase/recombinase, partial [Citrobacter freundii MGH 56]
55120	15857	Rs_PETL	HS464-GCP2	ACP39552.1	78	87.7814	putative integron integrase, partial [uncultured microorganism]
56032	17629	Rs_PETL	HS464-GCP2	ACS73587.1	83	87.8205	IntI, partial [uncultured bacterium]
66667	39183	Rs_PETL	HS464-GCP2	CEN54714.1	56	87.8431	IntI protein, partial [uncultured bacterium]
69603	45184	Rs_PETL	HS464-GCP2	OFZ97597.1	80	87.8676	integrase, partial [Betaproteobacteria bacterium RBG_19FT_COMBO_58_11]
168674	726183	Rs_Pune	HS464-GCP2	WP_066102124.1	66	87.9257	integrase [Halothiobacillus sp. LS2]
82720	71132	Rs_PETL	HS464-GCP2	WP_012372822.1	100	87.931	class 1 integron integrase IntI1 [Escherichia coli]
195255	378961	Rs_Pune	HS464-GCP2	SEP78556.1	64	88.0208	integron integrase [Azotobacter beijerinckii]
48297	2283	Rs_PETL	HS464-GCP2	WP_025469012.1	99	88.0342	class 1 integron integrase IntI1, partial [Acinetobacter baumannii]
18984	143236	Rs_PETL	HS464-GCP2	EXT12193.1	100	88.0478	integron integrase family protein, partial [Acinetobacter baumannii 44895_4]
47877	1425	Rs_PETL	HS464-GCP2	EMU36009.1	100	88.0478	integrase/recombinase, partial [Acinetobacter baumannii ABNIH22]
2286	699534	Rs_PETL	HS464-GCP2	EXD54628.1	100	88.0829	integron integrase family protein [Acinetobacter baumannii 796380-2102]
165067	307578	Rs_Pune	HS464-GCP2	AMP47871.1	97	88.1356	integrase_gron: integron integrase, partial [uncultured bacterium]
74220	54382	Rs_PETL	HS464-GCP2	ESP62886.1	79	88.1395	integron integrase [Smithella sp. ME-1]
65557	36920	Rs_PETL	HS464-GCP2	WP_042094692.1	100	88.2114	class 1 integron integrase IntI1, partial [Escherichia coli]
162667	301921	Rs_Pune	HS464-GCP2	OGO40290.1	52	88.2143	integrase, partial [Chloroflexi bacterium RBG_16_57_9]
163843	304696	Rs_Pune	HS464-GCP2	OGO40290.1	52	88.2143	integrase, partial [Chloroflexi bacterium RBG_16_57_9]
56025	17615	Rs_PETL	HS464-GCP2	CEN54695.1	66	88.2353	IntI protein, partial [uncultured bacterium]
70400	46796	Rs_PETL	HS464-GCP2	CEN54695.1	66	88.2353	IntI protein, partial [uncultured bacterium]
63851	33529	Rs_PETL	HS464-GCP2	OFZ97597.1	75	88.2353	integrase, partial [Betaproteobacteria bacterium RBG_19FT_COMBO_58_11]
175942	333285	Rs_Pune	HS464-GCP2	CEN54764.1	76	88.2353	IntI protein, partial [uncultured bacterium]
172967	727318	Rs_Pune	HS464-GCP2	CEN54638.1	98	88.2353	IntI protein, partial [uncultured bacterium]
84573	74860	Rs_PETL	HS464-GCP2	WP_042044567.1	100	88.3065	class 1 integron integrase IntI1, partial [Escherichia coli]
25102	154175	Rs_PETL	HS464-GCP2	ABD62628.1	75	88.3436	integrase, partial [uncultured bacterium]
171435	726910	Rs_Pune	HS464-GCP2	AMP47387.1	59	88.3562	phage integrase, N-terminal SAM-like domain protein, partial [uncultured bacterium]
54907	15438	Rs_PETL	HS464-GCP2	ABS49894.1	99	88.3929	integrase, partial [Escherichia coli]
165903	725515	Rs_Pune	HS464-GCP2	ABS49894.1	100	88.3929	integrase, partial [Escherichia coli]
216268	429375	Rs_Pune	HS464-GCP2	BAJ07052.1	56	88.4058	integrase, partial [uncultured bacterium]
182833	729679	Rs_Pune	HS464-GCP2	WP_058177665.1	99	88.4146	class 1 integron integrase IntI1, partial [Pseudomonas aeruginosa]
93981	93579	Rs_PETL	HS464-GCP2	ACV33249.1	100	88.4259	DNA integrase, partial (plasmid) [Klebsiella pneumoniae]
87059	79800	Rs_PETL	HS464-GCP2	WP_025469012.1	99	88.4615	class 1 integron integrase IntI1, partial [Acinetobacter baumannii]
111627	211557	Rs_Pune	HS464-GCP2	SDM20645.1	52	88.4892	Phage integrase family protein [Geoalkalibacter ferrihydriticus]
166941	311995	Rs_Pune	HS464-GCP2	WP_066102124.1	81	88.5449	integrase [Halothiobacillus sp. LS2]
213906	737813	Rs_Pune	HS464-GCP2	OGO40290.1	53	88.5714	integrase, partial [Chloroflexi bacterium RBG_16_57_9]
205457	403346	Rs_Pune	HS464-GCP2	CAL68656.1	55	88.5965	putative integrase, partial [Pseudomonas putida]
185699	356399	Rs_Pune	HS464-GCP2	ACS73585.1	56	88.5993	IntI, partial [uncultured bacterium]
176319	728090	Rs_Pune	HS464-GCP2	CEN54777.1	57	88.6275	IntI protein, partial [uncultured bacterium]
51213	8111	Rs_PETL	HS464-GCP2	WP_040881820.1	99	88.6598	class 1 integron integrase IntI1, partial [Corynebacterium diphtheriae]
66011	37859	Rs_PETL	HS464-GCP2	WP_012312003.1	100	88.6598	class 1 integron integrase IntI1, partial [Salmonella enterica]
185851	356744	Rs_Pune	HS464-GCP2	WP_005003591.1	56	88.75	integron integrase [Nitrococcus mobilis]
55293	16185	Rs_PETL	HS464-GCP2	WP_012372822.1	100	88.7931	class 1 integron integrase IntI1 [Escherichia coli]
164431	306064	Rs_Pune	HS464-GCP2	AAP85789.1	71	88.8889	putative integrase/recombinase (plasmid) [Ralstonia eutropha H16]
183018	350072	Rs_Pune	HS464-GCP2	AMP52139.1	99	88.8889	phage integrase, N-terminal SAM-like domain protein, partial [uncultured bacterium]
45232	190241	Rs_PETL	HS464-GCP2	ADE59008.1	100	88.8889	intI1, partial (plasmid) [Klebsiella pneumoniae]
189915	366307	Rs_Pune	HS464-GCP2	KFZ45085.1	65	88.9231	integrase [Smithella sp. D17]
49520	4756	Rs_PETL	HS464-GCP2	EJK34237.1	99	88.9381	integrase/recombinase, partial [Klebsiella pneumoniae subsp. pneumoniae KPNIH22]
92536	90682	Rs_PETL	HS464-GCP2	EJK34237.1	99	88.9381	integrase/recombinase, partial [Klebsiella pneumoniae subsp. pneumoniae KPNIH22]
97144	99977	Rs_PETL	HS464-GCP2	EJK34237.1	100	88.9381	integrase/recombinase, partial [Klebsiella pneumoniae subsp. pneumoniae KPNIH22]
16874	139428	Rs_PETL	HS464-GCP2	ABD62536.1	70	88.9571	integrase, partial [uncultured bacterium]
147109	274051	Rs_Pune	HS464-GCP2	ABD62687.1	73	88.9571	integrase, partial [uncultured bacterium]
27860	159084	Rs_PETL	HS464-GCP2	ABD62628.1	75	88.9571	integrase, partial [uncultured bacterium]
51722	9116	Rs_PETL	HS464-GCP2	OGR61628.1	66	88.959	integrase [Elusimicrobia bacterium GWA2_69_24]
214253	424467	Rs_Pune	HS464-GCP2	AMP47871.1	97	88.9831	integrase_gron: integron integrase, partial [uncultured bacterium]
181815	347225	Rs_Pune	HS464-GCP2	AMP47871.1	99	88.9831	integrase_gron: integron integrase, partial [uncultured bacterium]
26773	157160	Rs_PETL	HS464-GCP2	CEN54789.1	64	89.0196	IntI protein, partial [uncultured bacterium]
188126	362016	Rs_Pune	HS464-GCP2	WP_058177665.1	98	89.0244	class 1 integron integrase IntI1, partial [Pseudomonas aeruginosa]
43886	187846	Rs_PETL	HS464-GCP2	WP_044692242.1	99	89.0244	class 1 integron integrase IntI1, partial [Escherichia coli]
163615	304184	Rs_Pune	HS464-GCP2	AMP47387.1	59	89.0411	phage integrase, N-terminal SAM-like domain protein, partial [uncultured bacterium]
96214	98083	Rs_PETL	HS464-GCP2	WP_040211455.1	100	89.0566	class 1 integron integrase IntI1, partial [Klebsiella pneumoniae]
60961	27641	Rs_PETL	HS464-GCP2	WP_048271789.1	98	89.0625	class 1 integron integrase IntI1, partial [Klebsiella pneumoniae]
91230	88062	Rs_PETL	HS464-GCP2	EXA92212.1	98	89.1892	integron integrase family protein, partial [Acinetobacter baumannii 1294217]
47703	1093	Rs_PETL	HS464-GCP2	ABQ96624.1	99	89.2216	IntI1, partial (plasmid) [Salmonella enterica subsp. enterica serovar Typhimurium]
51599	8886	Rs_PETL	HS464-GCP2	WP_012372822.1	99	89.2241	class 1 integron integrase IntI1 [Escherichia coli]
182634	349183	Rs_Pune	HS464-GCP2	ACV33249.1	100	89.3519	DNA integrase, partial (plasmid) [Klebsiella pneumoniae]
129962	243842	Rs_Pune	HS464-GCP2	CCA92369.1	80	89.3548	phage integrase family protein [Novosphingobium sp. PP1Y]
49562	4839	Rs_PETL	HS464-GCP2	WP_050345983.1	99	89.3805	class 1 integron integrase IntI1, partial [Klebsiella pneumoniae]
88572	82759	Rs_PETL	HS464-GCP2	WP_050345983.1	100	89.3805	class 1 integron integrase IntI1, partial [Klebsiella pneumoniae]
178675	339744	Rs_Pune	HS464-GCP2	ACP39552.1	67	89.3891	putative integron integrase, partial [uncultured microorganism]
39085	179225	Rs_PETL	HS464-GCP2	EJJ93840.1	99	89.4009	integrase/recombinase, partial [Klebsiella pneumoniae subsp. pneumoniae KPNIH14]
205596	403666	Rs_Pune	HS464-GCP2	AMP47871.1	98	89.4068	integrase_gron: integron integrase, partial [uncultured bacterium]
54061	13789	Rs_PETL	HS464-GCP2	WP_042094692.1	100	89.4309	class 1 integron integrase IntI1, partial [Escherichia coli]
56107	17778	Rs_PETL	HS464-GCP2	WP_052899668.1	100	89.4472	class 1 integron integrase IntI1 [Escherichia coli]
211506	417875	Rs_Pune	HS464-GCP2	ACS73608.1	56	89.5238	IntI1, partial [uncultured bacterium]
214251	424462	Rs_Pune	HS464-GCP2	CEN54841.1	94	89.5349	IntI protein, partial [uncultured bacterium]
182154	348036	Rs_Pune	HS464-GCP2	AGH56081.1	97	89.5397	truncated class 1 integron integrase [Aeromonas caviae]
54175	14022	Rs_PETL	HS464-GCP2	AGH56081.1	99	89.5397	truncated class 1 integron integrase [Aeromonas caviae]
38658	178421	Rs_PETL	HS464-GCP2	WP_059422632.1	81	89.6024	integron integrase [Sulfuricella sp. T08]
216590	430179	Rs_Pune	HS464-GCP2	WP_012312003.1	100	89.6907	class 1 integron integrase IntI1, partial [Salmonella enterica]
94595	94820	Rs_PETL	HS464-GCP2	WP_001981733.1	100	89.6947	MULTISPECIES: class I integron integrase, partial [Gammaproteobacteria]
169590	318270	Rs_Pune	HS464-GCP2	WP_050446438.1	54	89.7059	integrase [Achromobacter spanius]
48530	2764	Rs_PETL	HS464-GCP2	AFA35195.1	57	89.7674	integrase, partial [uncultured bacterium]
162660	301901	Rs_Pune	HS464-GCP2	WP_040211455.1	100	89.8113	class 1 integron integrase IntI1, partial [Klebsiella pneumoniae]
79027	63872	Rs_PETL	HS464-GCP2	CSB38325.1	100	89.8148	XerC/CodV family integrase/recombinase [Vibrio cholerae]
70293	46588	Rs_PETL	HS464-GCP2	WP_045135616.1	100	89.8438	MULTISPECIES: class 1 integron integrase IntI1, partial [Enterobacteriaceae]
92382	90367	Rs_PETL	HS464-GCP2	WP_045135616.1	100	89.8438	MULTISPECIES: class 1 integron integrase IntI1, partial [Enterobacteriaceae]
207036	736014	Rs_Pune	HS464-GCP2	ACS73646.1	60	89.8734	IntI, partial [uncultured bacterium]
88358	82374	Rs_PETL	HS464-GCP2	ENC39403.1	100	89.899	phage integrase, N-terminal SAM-like domain protein, partial [Escherichia coli P02997067.6]
82194	70122	Rs_PETL	HS464-GCP2	ODU51307.1	81	89.9083	integrase [Thiobacillus sp. SCN 63-374]
54431	14527	Rs_PETL	HS464-GCP2	WP_011405575.1	57	90.0524	integrase [Salinibacter ruber]
95856	97361	Rs_PETL	HS464-GCP2	ACS73587.1	81	90.0641	IntI, partial [uncultured bacterium]
76557	59007	Rs_PETL	HS464-GCP2	WP_012372822.1	99	90.0862	class 1 integron integrase IntI1 [Escherichia coli]
176162	728056	Rs_Pune	HS464-GCP2	KZO63557.1	98	90.0901	integrase, partial [Escherichia coli]
50356	6448	Rs_PETL	HS464-GCP2	WP_063628487.1	99	90.1141	integrase, partial [Escherichia coli]
48108	1872	Rs_PETL	HS464-GCP2	AMP52139.1	98	90.1235	phage integrase, N-terminal SAM-like domain protein, partial [uncultured bacterium]
48096	1856	Rs_PETL	HS464-GCP2	WP_006326829.1	97	90.1554	class I integron integrase [Escherichia coli]
48523	2750	Rs_PETL	HS464-GCP2	WP_006326829.1	99	90.1554	class I integron integrase [Escherichia coli]
99611	104999	Rs_PETL	HS464-GCP2	BAF36554.1	100	90.1639	IntI1 integrase, partial [Pseudomonas aeruginosa]
153333	285045	Rs_Pune	HS464-GCP2	AAN60213.1	100	90.1639	integrase, partial [Salmonella enterica subsp. enterica serovar Albany]
71187	48315	Rs_PETL	HS464-GCP2	ABD62532.1	63	90.184	integrase, partial [uncultured bacterium]
32233	166906	Rs_PETL	HS464-GCP2	ABD62687.1	69	90.184	integrase, partial [uncultured bacterium]
54356	14378	Rs_PETL	HS464-GCP2	WP_042021295.1	96	90.1869	class 1 integron integrase IntI1 [Escherichia coli]
211424	417673	Rs_Pune	HS464-GCP2	ACS73646.1	61	90.1899	IntI, partial [uncultured bacterium]
213864	423505	Rs_Pune	HS464-GCP2	ANQ86892.1	56	90.1961	integrase [Azoarcus olearius]
197943	385367	Rs_Pune	HS464-GCP2	CEN54648.1	79	90.1961	IntI protein, partial [uncultured bacterium]
90500	86605	Rs_PETL	HS464-GCP2	WP_040881820.1	98	90.2062	class 1 integron integrase IntI1, partial [Corynebacterium diphtheriae]
57700	20967	Rs_PETL	HS464-GCP2	WP_043774374.1	100	90.2174	class 1 integron integrase IntI1 [Aeromonas salmonicida]
40696	182128	Rs_PETL	HS464-GCP2	EJK34237.1	99	90.2655	integrase/recombinase, partial [Klebsiella pneumoniae subsp. pneumoniae KPNIH22]
67593	41095	Rs_PETL	HS464-GCP2	ACV33249.1	99	90.2778	DNA integrase, partial (plasmid) [Klebsiella pneumoniae]
179388	341406	Rs_Pune	HS464-GCP2	ACV33249.1	100	90.2778	DNA integrase, partial (plasmid) [Klebsiella pneumoniae]
48060	705794	Rs_PETL	HS464-GCP2	KTG67696.1	94	90.2913	integrase, partial [Klebsiella pneumoniae]
139973	261485	Rs_Pune	HS464-GCP2	OFZ66064.1	70	90.3323	integrase [Betaproteobacteria bacterium RBG_16_56_24]
48035	1740	Rs_PETL	HS464-GCP2	OGT13870.1	88	90.3323	integrase [Gallionellales bacterium RIFCSPLOWO2_12_FULL_59_22]
25557	154980	Rs_PETL	HS464-GCP2	ACP39552.1	63	90.3537	putative integron integrase, partial [uncultured microorganism]
48054	1773	Rs_PETL	HS464-GCP2	BAJ06836.1	50	90.3571	integron integrase intI, partial [uncultured bacterium]
165876	309494	Rs_Pune	HS464-GCP2	AGH56081.1	96	90.3766	truncated class 1 integron integrase [Aeromonas caviae]
94060	93743	Rs_PETL	HS464-GCP2	AAK00305.1	57	90.429	integrase IntI7, partial [uncultured bacterium PG11]
61570	28934	Rs_PETL	HS464-GCP2	ABO47758.1	100	90.4412	IntI1, partial [Pseudomonas aeruginosa]
81886	69492	Rs_PETL	HS464-GCP2	KFZ45085.1	83	90.4615	integrase [Smithella sp. D17]
100834	107509	Rs_PETL	HS464-GCP2	ABS57022.1	100	90.5063	integrase, partial [uncultured bacterium]
62001	29831	Rs_PETL	HS464-GCP2	AFA35771.1	59	90.5213	integrase, partial [uncultured bacterium]
169950	319146	Rs_Pune	HS464-GCP2	BAF36554.1	98	90.5738	IntI1 integrase, partial [Pseudomonas aeruginosa]
177299	728349	Rs_Pune	HS464-GCP2	KXS31151.1	76	90.5797	Integron integrase [Candidatus Gallionella acididurans]
25011	154010	Rs_PETL	HS464-GCP2	CEN54817.1	75	90.5882	IntI protein, partial [uncultured bacterium]
50590	706223	Rs_PETL	HS464-GCP2	EMU37231.1	100	90.5882	integrase/recombinase, partial [Acinetobacter baumannii ABNIH23]
109725	208183	Rs_Pune	HS464-GCP2	KIN91888.1	100	90.6149	phage integrase family protein [Thauera sp. SWB20]
59798	25274	Rs_PETL	HS464-GCP2	AMP57196.1	98	90.625	phage integrase, N-terminal SAM-like domain protein, partial [uncultured bacterium]
173429	327408	Rs_Pune	HS464-GCP2	OFZ66064.1	68	90.6344	integrase [Betaproteobacteria bacterium RBG_16_56_24]
76904	59674	Rs_PETL	HS464-GCP2	BAG81008.1	99	90.6433	integrase, partial (plasmid) [Klebsiella oxytoca]
71125	48187	Rs_PETL	HS464-GCP2	WP_006326829.1	99	90.6736	class I integron integrase [Escherichia coli]
191544	370143	Rs_Pune	HS464-GCP2	OGQ55808.1	72	90.678	integrase, partial [Deltaproteobacteria bacterium RIFCSPLOWO2_02_56_12]
111010	210461	Rs_Pune	HS464-GCP2	EPJ33444.1	62	90.6977	phage integrase family protein, partial [Chlamydia psittaci 06-1683]
96529	714230	Rs_PETL	HS464-GCP2	AAN60213.1	99	90.7104	integrase, partial [Salmonella enterica subsp. enterica serovar Albany]
163615	304183	Rs_Pune	HS464-GCP2	ABD62687.1	64	90.7975	integrase, partial [uncultured bacterium]
2234	113089	Rs_PETL	HS464-GCP2	ABD62693.1	69	90.7975	integrase, partial [uncultured bacterium]
69517	45008	Rs_PETL	HS464-GCP2	ACM88791.1	78	90.7975	integrase, partial [uncultured bacterium]
98618	102985	Rs_PETL	HS464-GCP2	WP_051378370.1	60	90.8602	integrase [Derxia gummosa]
187948	361593	Rs_Pune	HS464-GCP2	CAD53573.1	95	90.9091	DNA integrase, partial [Pseudomonas aeruginosa]
85165	76007	Rs_PETL	HS464-GCP2	AAL47546.1	100	90.9091	DNA integrase, partial [Pseudomonas putida]
150720	280417	Rs_Pune	HS464-GCP2	WP_005003591.1	57	90.9375	integron integrase [Nitrococcus mobilis]
60069	25835	Rs_PETL	HS464-GCP2	WP_012372822.1	99	90.9483	class 1 integron integrase IntI1 [Escherichia coli]
178715	339830	Rs_Pune	HS464-GCP2	SEP07600.1	50	90.9657	integron integrase [Aquisalimonas asiatica]
84811	75330	Rs_PETL	HS464-GCP2	WP_017901294.1	95	90.9774	MULTISPECIES: class 1 integron integrase IntI1, partial [Gammaproteobacteria]
179386	341403	Rs_Pune	HS464-GCP2	CEN54923.1	58	90.9804	IntI protein, partial [uncultured bacterium]
38913	178901	Rs_PETL	HS464-GCP2	CEN54862.1	80	90.9804	IntI protein, partial [uncultured bacterium]
86962	79603	Rs_PETL	HS464-GCP2	WP_000629455.1	99	91.0156	MULTISPECIES: class I integron integrase, partial [Gammaproteobacteria]
81705	69148	Rs_PETL	HS464-GCP2	ACS73587.1	82	91.0256	IntI, partial [uncultured bacterium]
85248	76157	Rs_PETL	HS464-GCP2	ACS73587.1	82	91.0256	IntI, partial [uncultured bacterium]
185119	354991	Rs_Pune	HS464-GCP2	AFA35375.1	61	91.0448	integrase, partial [uncultured bacterium]
188747	731243	Rs_Pune	HS464-GCP2	WP_011803130.1	73	91.0448	integrase, partial [Polaromonas naphthalenivorans]
101017	107871	Rs_PETL	HS464-GCP2	ACS73655.1	58	91.1111	IntI1, partial [uncultured bacterium]
162485	301493	Rs_Pune	HS464-GCP2	WP_042021295.1	96	91.1215	class 1 integron integrase IntI1 [Escherichia coli]
203225	398078	Rs_Pune	HS464-GCP2	ACS73646.1	57	91.1392	IntI, partial [uncultured bacterium]
41371	183330	Rs_PETL	HS464-GCP2	SEP78556.1	65	91.1458	integron integrase [Azotobacter beijerinckii]
1591	111908	Rs_PETL	HS464-GCP2	SEP78556.1	73	91.1458	integron integrase [Azotobacter beijerinckii]
142264	265537	Rs_Pune	HS464-GCP2	SEP78556.1	73	91.1458	integron integrase [Azotobacter beijerinckii]
177299	728351	Rs_Pune	HS464-GCP2	SEP78556.1	75	91.1458	integron integrase [Azotobacter beijerinckii]
57819	21214	Rs_PETL	HS464-GCP2	AAK00307.1	54	91.1475	integrase IntI6, partial [uncultured bacterium PG2]
196545	382008	Rs_Pune	HS464-GCP2	ANQ86892.1	67	91.1765	integrase [Azoarcus olearius]
47487	639	Rs_PETL	HS464-GCP2	EXT12193.1	99	91.2351	integron integrase family protein, partial [Acinetobacter baumannii 44895_4]
47564	823	Rs_PETL	HS464-GCP2	EXT12193.1	99	91.2351	integron integrase family protein, partial [Acinetobacter baumannii 44895_4]
32870	168062	Rs_PETL	HS464-GCP2	EFO55284.1	100	91.2371	integron integrase, partial [Escherichia coli MS 145-7]
200025	390298	Rs_Pune	HS464-GCP2	WP_050951378.1	98	91.3043	MULTISPECIES: integron integrase, partial [Enterobacteriaceae]
138453	258770	Rs_Pune	HS464-GCP2	CEN54753.1	59	91.3725	IntI protein, partial [uncultured bacterium]
88311	712804	Rs_PETL	HS464-GCP2	CEN54724.1	85	91.3725	IntI protein, partial [uncultured bacterium]
74444	54829	Rs_PETL	HS464-GCP2	CEN54724.1	86	91.3725	IntI protein, partial [uncultured bacterium]
47517	709	Rs_PETL	HS464-GCP2	WP_012372822.1	100	91.3793	class 1 integron integrase IntI1 [Escherichia coli]
92878	91361	Rs_PETL	HS464-GCP2	WP_012372822.1	100	91.3793	class 1 integron integrase IntI1 [Escherichia coli]
3702	115738	Rs_PETL	HS464-GCP2	ABD62699.1	65	91.411	integrase, partial [uncultured bacterium]
36704	174918	Rs_PETL	HS464-GCP2	ABD62693.1	69	91.411	integrase, partial [uncultured bacterium]
168749	316275	Rs_Pune	HS464-GCP2	AMP47741.1	95	91.4894	phage integrase, N-terminal SAM-like domain protein, partial [uncultured bacterium]
189717	365856	Rs_Pune	HS464-GCP2	ETW96035.1	72	91.5049	integrase [Candidatus Entotheonella sp. TSY2]
211328	417441	Rs_Pune	HS464-GCP2	AHK10264.1	99	91.5584	integron integrase IntI1, partial [Escherichia coli]
77165	60203	Rs_PETL	HS464-GCP2	AHK10264.1	100	91.5584	integron integrase IntI1, partial [Escherichia coli]
36653	174831	Rs_PETL	HS464-GCP2	WP_005003591.1	56	91.5625	integron integrase [Nitrococcus mobilis]
49833	5396	Rs_PETL	HS464-GCP2	WP_042021295.1	99	91.5888	class 1 integron integrase IntI1 [Escherichia coli]
71729	49377	Rs_PETL	HS464-GCP2	AAV59010.1	98	91.5966	integrase, partial [Pseudomonas aeruginosa]
177149	336101	Rs_Pune	HS464-GCP2	AAV59010.1	99	91.5966	integrase, partial [Pseudomonas aeruginosa]
77154	60179	Rs_PETL	HS464-GCP2	ACS73587.1	82	91.6667	IntI, partial [uncultured bacterium]
71426	48790	Rs_PETL	HS464-GCP2	ACV33249.1	100	91.6667	DNA integrase, partial (plasmid) [Klebsiella pneumoniae]
76368	58618	Rs_PETL	HS464-GCP2	ACS73657.1	69	91.7197	IntI, partial [uncultured bacterium]
61478	28749	Rs_PETL	HS464-GCP2	ODU51307.1	81	91.7431	integrase [Thiobacillus sp. SCN 63-374]
204891	402030	Rs_Pune	HS464-GCP2	WP_012312003.1	98	91.7526	class 1 integron integrase IntI1, partial [Salmonella enterica]
46146	191869	Rs_PETL	HS464-GCP2	CEN54796.1	79	91.7647	IntI protein, partial [uncultured bacterium]
52027	9726	Rs_PETL	HS464-GCP2	BAF36554.1	99	91.8033	IntI1 integrase, partial [Pseudomonas aeruginosa]
55149	15914	Rs_PETL	HS464-GCP2	EKK18979.1	100	91.8033	SAM-like phage integrase N-terminal domain protein, partial [Acinetobacter baumannii IS-251]
54922	15468	Rs_PETL	HS464-GCP2	BAG81008.1	100	91.8129	integrase, partial (plasmid) [Klebsiella oxytoca]
64916	35704	Rs_PETL	HS464-GCP2	WP_043774374.1	99	91.8478	class 1 integron integrase IntI1 [Aeromonas salmonicida]
91324	88235	Rs_PETL	HS464-GCP2	WP_043774374.1	99	91.8478	class 1 integron integrase IntI1 [Aeromonas salmonicida]
56584	18722	Rs_PETL	HS464-GCP2	WP_042094692.1	99	91.8699	class 1 integron integrase IntI1, partial [Escherichia coli]
35382	172560	Rs_PETL	HS464-GCP2	AMP47330.1	90	91.9192	phage integrase, N-terminal SAM-like domain protein, partial [uncultured bacterium]
60565	26843	Rs_PETL	HS464-GCP2	ENC39403.1	100	91.9192	phage integrase, N-terminal SAM-like domain protein, partial [Escherichia coli P02997067.6]
30581	163946	Rs_PETL	HS464-GCP2	AAP37601.1	75	91.9255	IntI, partial [uncultured bacterium]
93820	93244	Rs_PETL	HS464-GCP2	WP_064053777.1	66	91.9463	integrase [Pseudomonas marginalis]
58485	22575	Rs_PETL	HS464-GCP2	AMP52139.1	99	91.9753	phage integrase, N-terminal SAM-like domain protein, partial [uncultured bacterium]
62819	31459	Rs_PETL	HS464-GCP2	KFZ45085.1	83	92	integrase [Smithella sp. D17]
75596	57079	Rs_PETL	HS464-GCP2	KFZ45085.1	83	92	integrase [Smithella sp. D17]
82611	70934	Rs_PETL	HS464-GCP2	KFZ45085.1	83	92	integrase [Smithella sp. D17]
167696	313739	Rs_Pune	HS464-GCP2	KDI73667.1	100	92	integrase/recombinase, partial [Klebsiella pneumoniae CHS 28]
25708	155248	Rs_PETL	HS464-GCP2	ABD62687.1	61	92.0245	integrase, partial [uncultured bacterium]
194123	376267	Rs_Pune	HS464-GCP2	ABD62628.1	68	92.0245	integrase, partial [uncultured bacterium]
13672	133762	Rs_PETL	HS464-GCP2	ABD62693.1	69	92.0245	integrase, partial [uncultured bacterium]
58376	22347	Rs_PETL	HS464-GCP2	WP_063161689.1	99	92.0502	MULTISPECIES: integrase, partial [Enterobacteriaceae]
66812	709035	Rs_PETL	HS464-GCP2	ACV33249.1	100	92.1296	DNA integrase, partial (plasmid) [Klebsiella pneumoniae]
79846	711263	Rs_PETL	HS464-GCP2	ACV33249.1	100	92.1296	DNA integrase, partial (plasmid) [Klebsiella pneumoniae]
99739	105248	Rs_PETL	HS464-GCP2	EJJ31866.1	98	92.1429	integrase/recombinase, partial [Klebsiella pneumoniae subsp. pneumoniae KPNIH4]
208927	411717	Rs_Pune	HS464-GCP2	WP_057514558.1	97	92.1488	class 1 integron integrase IntI1, partial [Salmonella enterica]
122690	231014	Rs_Pune	HS464-GCP2	CEN54748.1	58	92.1569	IntI protein, partial [uncultured bacterium]
25774	155377	Rs_PETL	HS464-GCP2	CEN54724.1	82	92.1569	IntI protein, partial [uncultured bacterium]
68945	43833	Rs_PETL	HS464-GCP2	WP_045135616.1	100	92.1875	MULTISPECIES: class 1 integron integrase IntI1, partial [Enterobacteriaceae]
173722	328065	Rs_Pune	HS464-GCP2	CEN54918.1	94	92.2481	IntI protein, partial [uncultured bacterium]
140616	262622	Rs_Pune	HS464-GCP2	OGA26830.1	62	92.378	integrase [Betaproteobacteria bacterium RIFCSPLOWO2_02_FULL_65_24]
61455	28697	Rs_PETL	HS464-GCP2	BAG81008.1	100	92.3977	integrase, partial (plasmid) [Klebsiella oxytoca]
98934	103660	Rs_PETL	HS464-GCP2	BAG81008.1	100	92.3977	integrase, partial (plasmid) [Klebsiella oxytoca]
190546	367820	Rs_Pune	HS464-GCP2	ACS73646.1	58	92.4051	IntI, partial [uncultured bacterium]
200898	392400	Rs_Pune	HS464-GCP2	ETW96035.1	70	92.4757	integrase [Candidatus Entotheonella sp. TSY2]
47172	8	Rs_PETL	HS464-GCP2	EIT68711.1	65	92.4883	integron integrase [Hydrocarboniphaga effusa AP103]
161240	299108	Rs_Pune	HS464-GCP2	WP_005003591.1	57	92.5	integron integrase [Nitrococcus mobilis]
1561	111851	Rs_PETL	HS464-GCP2	AAP37601.1	75	92.5466	IntI, partial [uncultured bacterium]
205193	402737	Rs_Pune	HS464-GCP2	CEN54764.1	78	92.549	IntI protein, partial [uncultured bacterium]
213980	423789	Rs_Pune	HS464-GCP2	AMP47741.1	98	92.5532	phage integrase, N-terminal SAM-like domain protein, partial [uncultured bacterium]
161125	298905	Rs_Pune	HS464-GCP2	ABD62623.1	72	92.5926	integrase, partial [uncultured bacterium]
63559	32944	Rs_PETL	HS464-GCP2	ACV33249.1	100	92.5926	DNA integrase, partial (plasmid) [Klebsiella pneumoniae]
173150	326759	Rs_Pune	HS464-GCP2	KFZ45085.1	62	92.6154	integrase [Smithella sp. D17]
50792	7285	Rs_PETL	HS464-GCP2	KFZ45085.1	82	92.6154	integrase [Smithella sp. D17]
95660	96963	Rs_PETL	HS464-GCP2	KFZ45085.1	83	92.6154	integrase [Smithella sp. D17]
191455	369909	Rs_Pune	HS464-GCP2	KFZ45085.1	88	92.6154	integrase [Smithella sp. D17]
29792	162552	Rs_PETL	HS464-GCP2	ACS73587.1	71	92.6282	IntI, partial [uncultured bacterium]
32303	167027	Rs_PETL	HS464-GCP2	ABD62528.1	72	92.638	integrase, partial [uncultured bacterium]
185799	730490	Rs_Pune	HS464-GCP2	WP_050446438.1	87	92.6471	integrase [Achromobacter spanius]
52979	11608	Rs_PETL	HS464-GCP2	ODU51307.1	81	92.6606	integrase [Thiobacillus sp. SCN 63-374]
40453	181679	Rs_PETL	HS464-GCP2	WP_012372822.1	97	92.6724	class 1 integron integrase IntI1 [Escherichia coli]
25633	155116	Rs_PETL	HS464-GCP2	WP_012372822.1	99	92.6724	class 1 integron integrase IntI1 [Escherichia coli]
213491	422598	Rs_Pune	HS464-GCP2	EIL96992.1	58	92.6829	putative integrase [Rhodanobacter thiooxydans LCS2]
186562	358407	Rs_Pune	HS464-GCP2	WP_044692242.1	100	92.6829	class 1 integron integrase IntI1, partial [Escherichia coli]
156836	291230	Rs_Pune	HS464-GCP2	WP_040655666.1	53	92.7052	integron integrase [Rubidibacter lacunae]
178425	339140	Rs_Pune	HS464-GCP2	WP_061502009.1	70	92.7273	integrase [Ramlibacter tataouinensis]
13263	133018	Rs_PETL	HS464-GCP2	ENO84291.1	57	92.8328	integron integrase [Thauera linaloolentis 47Lol = DSM 12138]
62937	31682	Rs_PETL	HS464-GCP2	EJJ31866.1	100	92.8571	integrase/recombinase, partial [Klebsiella pneumoniae subsp. pneumoniae KPNIH4]
65074	36007	Rs_PETL	HS464-GCP2	ABS49894.1	100	92.8571	integrase, partial [Escherichia coli]
64892	708753	Rs_PETL	HS464-GCP2	ABS49894.1	100	92.8571	integrase, partial [Escherichia coli]
163254	303267	Rs_Pune	HS464-GCP2	ABS49894.1	100	92.8571	integrase, partial [Escherichia coli]
190904	368600	Rs_Pune	HS464-GCP2	AEA49955.1	97	92.887	integrase, partial [Aeromonas hydrophila]
212648	420616	Rs_Pune	HS464-GCP2	KFZ45085.1	61	92.9231	integrase [Smithella sp. D17]
197456	384184	Rs_Pune	HS464-GCP2	KFZ45085.1	62	92.9231	integrase [Smithella sp. D17]
75165	56244	Rs_PETL	HS464-GCP2	KFZ45085.1	87	92.9231	integrase [Smithella sp. D17]
5385	118754	Rs_PETL	HS464-GCP2	ACP39552.1	63	92.926	putative integron integrase, partial [uncultured microorganism]
93240	92070	Rs_PETL	HS464-GCP2	ENC39403.1	98	92.9293	phage integrase, N-terminal SAM-like domain protein, partial [Escherichia coli P02997067.6]
51556	8793	Rs_PETL	HS464-GCP2	ACS73587.1	82	92.9487	IntI, partial [uncultured bacterium]
49893	5513	Rs_PETL	HS464-GCP2	ODU51307.1	81	92.9664	integrase [Thiobacillus sp. SCN 63-374]
174679	330262	Rs_Pune	HS464-GCP2	OGW49890.1	67	93.0514	integrase [Nitrospirae bacterium RBG_19FT_COMBO_58_9]
186113	357360	Rs_Pune	HS464-GCP2	OGR61628.1	67	93.0599	integrase [Elusimicrobia bacterium GWA2_69_24]
57223	19983	Rs_PETL	HS464-GCP2	WP_044692242.1	99	93.0894	class 1 integron integrase IntI1, partial [Escherichia coli]
82293	70320	Rs_PETL	HS464-GCP2	WP_044692242.1	100	93.0894	class 1 integron integrase IntI1, partial [Escherichia coli]
92783	91177	Rs_PETL	HS464-GCP2	WP_012372822.1	98	93.1034	class 1 integron integrase IntI1 [Escherichia coli]
100378	106564	Rs_PETL	HS464-GCP2	WP_012372822.1	98	93.1034	class 1 integron integrase IntI1 [Escherichia coli]
15297	136613	Rs_PETL	HS464-GCP2	WP_005003591.1	57	93.125	integron integrase [Nitrococcus mobilis]
130384	244585	Rs_Pune	HS464-GCP2	WP_005003591.1	57	93.125	integron integrase [Nitrococcus mobilis]
65988	37814	Rs_PETL	HS464-GCP2	WP_059338184.1	99	93.1429	integrase [Escherichia coli]
75017	710389	Rs_PETL	HS464-GCP2	WP_025469012.1	99	93.1624	class 1 integron integrase IntI1, partial [Acinetobacter baumannii]
12840	132235	Rs_PETL	HS464-GCP2	AAP37601.1	73	93.1677	IntI, partial [uncultured bacterium]
20851	146590	Rs_PETL	HS464-GCP2	AAP37601.1	73	93.1677	IntI, partial [uncultured bacterium]
65400	36609	Rs_PETL	HS464-GCP2	WP_058721441.1	67	93.1889	integron integrase [Paucibacter sp. KCTC 42545]
185875	356800	Rs_Pune	HS464-GCP2	WP_011405575.1	56	93.1937	integrase [Salinibacter ruber]
163551	304008	Rs_Pune	HS464-GCP2	ETW96035.1	71	93.2039	integrase [Candidatus Entotheonella sp. TSY2]
63362	32572	Rs_PETL	HS464-GCP2	WP_040211455.1	92	93.2075	class 1 integron integrase IntI1, partial [Klebsiella pneumoniae]
21901	148440	Rs_PETL	HS464-GCP2	KFZ45085.1	83	93.2308	integrase [Smithella sp. D17]
35241	172302	Rs_PETL	HS464-GCP2	ABD62611.1	61	93.2515	integrase, partial [uncultured bacterium]
204094	400171	Rs_Pune	HS464-GCP2	ABC41687.1	61	93.2515	integrase, partial [uncultured bacterium]
191191	369278	Rs_Pune	HS464-GCP2	WP_058177665.1	100	93.2927	class 1 integron integrase IntI1, partial [Pseudomonas aeruginosa]
190390	367448	Rs_Pune	HS464-GCP2	EFO55284.1	100	93.299	integron integrase, partial [Escherichia coli MS 145-7]
1333	111447	Rs_PETL	HS464-GCP2	AGH56081.1	96	93.3054	truncated class 1 integron integrase [Aeromonas caviae]
6163	120161	Rs_PETL	HS464-GCP2	AFN77495.1	66	93.3121	integron integrase [Pseudomonas stutzeri DSM 10701]
178916	340289	Rs_Pune	HS464-GCP2	CEN54748.1	55	93.3333	IntI protein, partial [uncultured bacterium]
93325	92249	Rs_PETL	HS464-GCP2	OFZ97597.1	80	93.3824	integrase, partial [Betaproteobacteria bacterium RBG_19FT_COMBO_58_11]
76415	58719	Rs_PETL	HS464-GCP2	ABO47758.1	99	93.3824	IntI1, partial [Pseudomonas aeruginosa]
172987	326381	Rs_Pune	HS464-GCP2	EGU94781.1	99	93.3962	integrase/recombinase, partial [Escherichia coli MS 79-10]
82087	69909	Rs_PETL	HS464-GCP2	ABQ96624.1	98	93.4132	IntI1, partial (plasmid) [Salmonella enterica subsp. enterica serovar Typhimurium]
104010	198107	Rs_Pune	HS464-GCP2	WP_005003591.1	57	93.4375	integron integrase [Nitrococcus mobilis]
109916	208522	Rs_Pune	HS464-GCP2	WP_005003591.1	57	93.4375	integron integrase [Nitrococcus mobilis]
144988	270343	Rs_Pune	HS464-GCP2	WP_005003591.1	57	93.4375	integron integrase [Nitrococcus mobilis]
60823	27352	Rs_PETL	HS464-GCP2	WP_005003591.1	64	93.4375	integron integrase [Nitrococcus mobilis]
183572	729846	Rs_Pune	HS464-GCP2	OGS39423.1	70	93.4375	integrase [Elusimicrobia bacterium RIFOXYD12_FULL_66_9]
61464	28716	Rs_PETL	HS464-GCP2	EKK18979.1	100	93.4426	SAM-like phage integrase N-terminal domain protein, partial [Acinetobacter baumannii IS-251]
169219	317369	Rs_Pune	HS464-GCP2	WP_027156862.1	88	93.4985	integron integrase [Methylobacter luteus]
51309	8301	Rs_PETL	HS464-GCP2	CAD53573.1	100	93.5065	DNA integrase, partial [Pseudomonas aeruginosa]
172928	326228	Rs_Pune	HS464-GCP2	AFZ75291.1	99	93.5714	IntI1, partial [Proteus mirabilis]
169677	318477	Rs_Pune	HS464-GCP2	SDM79407.1	67	93.578	Phage integrase, N-terminal SAM-like domain [Polaromonas sp. JS666]
66066	37967	Rs_PETL	HS464-GCP2	WP_025469012.1	99	93.5897	class 1 integron integrase IntI1, partial [Acinetobacter baumannii]
59528	24709	Rs_PETL	HS464-GCP2	EXT12193.1	99	93.6255	integron integrase family protein, partial [Acinetobacter baumannii 44895_4]
63064	31941	Rs_PETL	HS464-GCP2	EXT12193.1	100	93.6255	integron integrase family protein, partial [Acinetobacter baumannii 44895_4]
214410	424835	Rs_Pune	HS464-GCP2	OGQ55808.1	71	93.6441	integrase, partial [Deltaproteobacteria bacterium RIFCSPLOWO2_02_56_12]
54427	14521	Rs_PETL	HS464-GCP2	WP_001381195.1	99	93.6842	class 1 integron integrase IntI1 [Escherichia coli]
54319	14301	Rs_PETL	HS464-GCP2	KDI73667.1	99	93.7143	integrase/recombinase, partial [Klebsiella pneumoniae CHS 28]
61132	27991	Rs_PETL	HS464-GCP2	ABI81491.1	100	93.7238	IntI1, partial [Acinetobacter baumannii]
59290	24233	Rs_PETL	HS464-GCP2	CEN54810.1	66	93.7255	IntI protein, partial [uncultured bacterium]
48290	2270	Rs_PETL	HS464-GCP2	CEN54847.1	94	93.7255	IntI protein, partial [uncultured bacterium]
78940	63707	Rs_PETL	HS464-GCP2	OGF16649.1	53	93.75	integrase [Candidatus Eisenbacteria bacterium RBG_16_71_46]
142731	266381	Rs_Pune	HS464-GCP2	WP_005003591.1	57	93.75	integron integrase [Nitrococcus mobilis]
66200	708932	Rs_PETL	HS464-GCP2	WP_012312003.1	84	93.8144	class 1 integron integrase IntI1, partial [Salmonella enterica]
31671	165907	Rs_PETL	HS464-GCP2	WP_012312003.1	89	93.8144	class 1 integron integrase IntI1, partial [Salmonella enterica]
178898	728722	Rs_Pune	HS464-GCP2	WP_012312003.1	100	93.8144	class 1 integron integrase IntI1, partial [Salmonella enterica]
64511	34872	Rs_PETL	HS464-GCP2	AFA38011.1	99	93.8272	integrase class 1, partial [Pseudomonas aeruginosa]
17598	140722	Rs_PETL	HS464-GCP2	OGK97148.1	56	93.8511	integrase [Candidatus Rokubacteria bacterium RIFCSPHIGHO2_02_FULL_73_26]
2862	114246	Rs_PETL	HS464-GCP2	OGK97148.1	59	93.8511	integrase [Candidatus Rokubacteria bacterium RIFCSPHIGHO2_02_FULL_73_26]
14204	134700	Rs_PETL	HS464-GCP2	OGL04722.1	59	93.8511	integrase [Candidatus Rokubacteria bacterium RIFCSPHIGHO2_12_FULL_73_22]
34036	170133	Rs_PETL	HS464-GCP2	OGL04722.1	59	93.8511	integrase [Candidatus Rokubacteria bacterium RIFCSPHIGHO2_12_FULL_73_22]
107845	204862	Rs_Pune	HS464-GCP2	OGL04722.1	59	93.8511	integrase [Candidatus Rokubacteria bacterium RIFCSPHIGHO2_12_FULL_73_22]
52081	9832	Rs_PETL	HS464-GCP2	BAF36554.1	100	93.8525	IntI1 integrase, partial [Pseudomonas aeruginosa]
30206	163299	Rs_PETL	HS464-GCP2	ABD62611.1	60	93.865	integrase, partial [uncultured bacterium]
29215	161514	Rs_PETL	HS464-GCP2	ABD62598.1	66	93.865	integrase, partial [uncultured bacterium]
77087	60041	Rs_PETL	HS464-GCP2	WP_052808431.1	68	93.9163	integron integrase [Methylococcaceae bacterium 73a]
60041	25777	Rs_PETL	HS464-GCP2	ENC39403.1	100	93.9394	phage integrase, N-terminal SAM-like domain protein, partial [Escherichia coli P02997067.6]
58505	22631	Rs_PETL	HS464-GCP2	WP_042044567.1	99	93.9516	class 1 integron integrase IntI1, partial [Escherichia coli]
66311	38448	Rs_PETL	HS464-GCP2	AFK93430.1	98	93.9759	integrase, partial [Aeromonas sp. MM.1.6]
78183	62182	Rs_PETL	HS464-GCP2	ACV33249.1	99	93.9815	DNA integrase, partial (plasmid) [Klebsiella pneumoniae]
168749	316279	Rs_Pune	HS464-GCP2	ACV33249.1	99	93.9815	DNA integrase, partial (plasmid) [Klebsiella pneumoniae]
174430	727645	Rs_Pune	HS464-GCP2	ACS73646.1	58	93.9873	IntI, partial [uncultured bacterium]
181373	346172	Rs_Pune	HS464-GCP2	WP_001381195.1	98	94.0351	class 1 integron integrase IntI1 [Escherichia coli]
170718	321014	Rs_Pune	HS464-GCP2	OGS39423.1	65	94.0625	integrase [Elusimicrobia bacterium RIFOXYD12_FULL_66_9]
13829	134052	Rs_PETL	HS464-GCP2	OFW43934.1	68	94.081	integrase [Acidobacteria bacterium RIFCSPLOWO2_12_FULL_67_14b]
49636	4979	Rs_PETL	HS464-GCP2	WP_036251023.1	80	94.1176	integron integrase [Methylobacter sp. BBA5.1]
194285	376651	Rs_Pune	HS464-GCP2	AEA49955.1	97	94.1423	integrase, partial [Aeromonas hydrophila]
73100	52121	Rs_PETL	HS464-GCP2	BAG81008.1	100	94.152	integrase, partial (plasmid) [Klebsiella oxytoca]
64425	34695	Rs_PETL	HS464-GCP2	AHK10264.1	100	94.1558	integron integrase IntI1, partial [Escherichia coli]
168218	314977	Rs_Pune	HS464-GCP2	WP_047548884.1	82	94.1718	integron integrase [Methylotenera sp. G11]
66397	38616	Rs_PETL	HS464-GCP2	ODU51307.1	81	94.1896	integrase [Thiobacillus sp. SCN 63-374]
24506	153111	Rs_PETL	HS464-GCP2	KXS31151.1	74	94.2029	Integron integrase [Candidatus Gallionella acididurans]
21870	148382	Rs_PETL	HS464-GCP2	KXS31151.1	75	94.2029	Integron integrase [Candidatus Gallionella acididurans]
202891	734909	Rs_Pune	HS464-GCP2	KXS31151.1	77	94.2029	Integron integrase [Candidatus Gallionella acididurans]
64858	35586	Rs_PETL	HS464-GCP2	ACP39552.1	79	94.2122	putative integron integrase, partial [uncultured microorganism]
198701	733850	Rs_Pune	HS464-GCP2	SEP78556.1	75	94.2708	integron integrase [Azotobacter beijerinckii]
75331	56562	Rs_PETL	HS464-GCP2	OGR61628.1	59	94.3218	integrase [Elusimicrobia bacterium GWA2_69_24]
163763	304515	Rs_Pune	HS464-GCP2	OGR61628.1	67	94.3218	integrase [Elusimicrobia bacterium GWA2_69_24]
91886	89349	Rs_PETL	HS464-GCP2	EFO55284.1	99	94.3299	integron integrase, partial [Escherichia coli MS 145-7]
126781	238213	Rs_Pune	HS464-GCP2	AHG92903.1	56	94.3574	integron integrase (plasmid) [Gemmatirosa kalamazoonesis]
68427	42787	Rs_PETL	HS464-GCP2	OHD95144.1	70	94.375	integrase [Sulfurimonas sp. GWF2_37_8]
189071	364362	Rs_Pune	HS464-GCP2	WP_036299459.1	66	94.4272	integron integrase [Methylobacter whittenburyi]
188777	363627	Rs_Pune	HS464-GCP2	BAF75922.1	67	94.4444	integron integrase, partial [uncultured bacterium]
54751	15137	Rs_PETL	HS464-GCP2	ABL95930.1	99	94.4444	integrase, partial [Salmonella enterica subsp. enterica serovar Typhimurium]
89092	83774	Rs_PETL	HS464-GCP2	ACS73585.1	65	94.4625	IntI, partial [uncultured bacterium]
34979	171828	Rs_PETL	HS464-GCP2	OGK97148.1	59	94.4984	integrase [Candidatus Rokubacteria bacterium RIFCSPHIGHO2_02_FULL_73_26]
89966	85563	Rs_PETL	HS464-GCP2	CEN54653.1	77	94.5098	IntI protein, partial [uncultured bacterium]
58510	22642	Rs_PETL	HS464-GCP2	AMP47387.1	58	94.5205	phage integrase, N-terminal SAM-like domain protein, partial [uncultured bacterium]
83115	71931	Rs_PETL	HS464-GCP2	AMP47387.1	58	94.5205	phage integrase, N-terminal SAM-like domain protein, partial [uncultured bacterium]
215337	427105	Rs_Pune	HS464-GCP2	AMP47387.1	58	94.5205	phage integrase, N-terminal SAM-like domain protein, partial [uncultured bacterium]
99846	105468	Rs_PETL	HS464-GCP2	CAI47808.1	97	94.5312	DNA integrase, partial [Pseudomonas aeruginosa]
49083	3887	Rs_PETL	HS464-GCP2	ACP39552.1	65	94.5338	putative integron integrase, partial [uncultured microorganism]
130228	244308	Rs_Pune	HS464-GCP2	WP_057692434.1	92	94.5378	integron integrase, partial [Acinetobacter baumannii]
82567	70842	Rs_PETL	HS464-GCP2	ACS73587.1	82	94.5513	IntI, partial [uncultured bacterium]
192937	373408	Rs_Pune	HS464-GCP2	ACS73646.1	60	94.6203	IntI, partial [uncultured bacterium]
72694	51292	Rs_PETL	HS464-GCP2	AMP48718.1	62	94.6237	integrase_gron: integron integrase, partial [uncultured bacterium]
49243	4215	Rs_PETL	HS464-GCP2	BAF36554.1	99	94.6721	IntI1 integrase, partial [Pseudomonas aeruginosa]
130984	245615	Rs_Pune	HS464-GCP2	OFW43934.1	71	94.704	integrase [Acidobacteria bacterium RIFCSPLOWO2_12_FULL_67_14b]
56335	18228	Rs_PETL	HS464-GCP2	WP_036299459.1	81	94.7368	integron integrase [Methylobacter whittenburyi]
8372	124175	Rs_PETL	HS464-GCP2	OHE19326.1	70	94.7883	integrase [Syntrophobacterales bacterium GWF2_56_9]
210513	415462	Rs_Pune	HS464-GCP2	WP_006326829.1	100	94.8187	class I integron integrase [Escherichia coli]
53831	706766	Rs_PETL	HS464-GCP2	EXT12193.1	97	94.8207	integron integrase family protein, partial [Acinetobacter baumannii 44895_4]
48659	3032	Rs_PETL	HS464-GCP2	WP_040881820.1	100	94.8454	class 1 integron integrase IntI1, partial [Corynebacterium diphtheriae]
74941	55793	Rs_PETL	HS464-GCP2	WP_012312003.1	100	94.8454	class 1 integron integrase IntI1, partial [Salmonella enterica]
92585	90789	Rs_PETL	HS464-GCP2	WP_012312003.1	100	94.8454	class 1 integron integrase IntI1, partial [Salmonella enterica]
48247	2181	Rs_PETL	HS464-GCP2	ABO47758.1	100	94.8529	IntI1, partial [Pseudomonas aeruginosa]
72468	50832	Rs_PETL	HS464-GCP2	ABO47758.1	100	94.8529	IntI1, partial [Pseudomonas aeruginosa]
194333	376761	Rs_Pune	HS464-GCP2	KDI73667.1	99	94.8571	integrase/recombinase, partial [Klebsiella pneumoniae CHS 28]
69309	44589	Rs_PETL	HS464-GCP2	CEN54724.1	82	94.902	IntI protein, partial [uncultured bacterium]
63650	33119	Rs_PETL	HS464-GCP2	ACV33249.1	98	94.9074	DNA integrase, partial (plasmid) [Klebsiella pneumoniae]
135775	254027	Rs_Pune	HS464-GCP2	ACS73646.1	60	94.9367	IntI, partial [uncultured bacterium]
53708	13060	Rs_PETL	HS464-GCP2	ENC39403.1	100	94.9495	phage integrase, N-terminal SAM-like domain protein, partial [Escherichia coli P02997067.6]
189020	364241	Rs_Pune	HS464-GCP2	AAV59010.1	98	94.958	integrase, partial [Pseudomonas aeruginosa]
138537	258914	Rs_Pune	HS464-GCP2	OGF16649.1	67	95	integrase [Candidatus Eisenbacteria bacterium RBG_16_71_46]
93423	92432	Rs_PETL	HS464-GCP2	OHD95144.1	71	95	integrase [Sulfurimonas sp. GWF2_37_8]
92912	91423	Rs_PETL	HS464-GCP2	WP_036267722.1	65	95.0156	integron integrase [Methylocaldum szegediense]
122681	230997	Rs_Pune	HS464-GCP2	WP_036299459.1	66	95.0464	integron integrase [Methylobacter whittenburyi]
204095	400174	Rs_Pune	HS464-GCP2	WP_036299459.1	66	95.0464	integron integrase [Methylobacter whittenburyi]
62485	30801	Rs_PETL	HS464-GCP2	AAN60213.1	100	95.082	integrase, partial [Salmonella enterica subsp. enterica serovar Albany]
185799	730497	Rs_Pune	HS464-GCP2	ABD62528.1	71	95.092	integrase, partial [uncultured bacterium]
52473	10589	Rs_PETL	HS464-GCP2	AMP48581.1	98	95.1087	phage integrase, N-terminal SAM-like domain protein, partial [uncultured bacterium]
80950	67674	Rs_PETL	HS464-GCP2	WP_058177665.1	99	95.122	class 1 integron integrase IntI1, partial [Pseudomonas aeruginosa]
216338	738486	Rs_Pune	HS464-GCP2	WP_012584415.1	95	95.1338	integrase [Thauera sp. MZ1T]
101230	108315	Rs_PETL	HS464-GCP2	WP_012584415.1	100	95.1338	integrase [Thauera sp. MZ1T]
53064	11793	Rs_PETL	HS464-GCP2	WP_024296699.1	78	95.1368	integron integrase [Methylosarcina lacus]
173479	327516	Rs_Pune	HS464-GCP2	KTG67696.1	99	95.1456	integrase, partial [Klebsiella pneumoniae]
16559	138856	Rs_PETL	HS464-GCP2	ACP39552.1	63	95.1768	putative integron integrase, partial [uncultured microorganism]
42308	185020	Rs_PETL	HS464-GCP2	ACP39552.1	63	95.1768	putative integron integrase, partial [uncultured microorganism]
89020	83636	Rs_PETL	HS464-GCP2	ACS73587.1	75	95.1923	IntI, partial [uncultured bacterium]
51970	9613	Rs_PETL	HS464-GCP2	ABQ96624.1	99	95.2096	IntI1, partial (plasmid) [Salmonella enterica subsp. enterica serovar Typhimurium]
76132	58149	Rs_PETL	HS464-GCP2	AMP56177.1	98	95.283	integrase_gron: integron integrase [uncultured bacterium]
194396	376898	Rs_Pune	HS464-GCP2	CEN54826.1	98	95.3125	IntI protein, partial [uncultured bacterium]
13675	133766	Rs_PETL	HS464-GCP2	OFW43934.1	66	95.3271	integrase [Acidobacteria bacterium RIFCSPLOWO2_12_FULL_67_14b]
43742	187565	Rs_PETL	HS464-GCP2	OFW43934.1	66	95.3271	integrase [Acidobacteria bacterium RIFCSPLOWO2_12_FULL_67_14b]
58913	23447	Rs_PETL	HS464-GCP2	WP_006326829.1	100	95.3368	class I integron integrase [Escherichia coli]
48762	3232	Rs_PETL	HS464-GCP2	OGQ55808.1	52	95.339	integrase, partial [Deltaproteobacteria bacterium RIFCSPLOWO2_02_56_12]
7672	122901	Rs_PETL	HS464-GCP2	EGG98978.1	51	95.3488	Integron integrase [gamma proteobacterium IMCC2047]
86433	78511	Rs_PETL	HS464-GCP2	EGG98978.1	51	95.3488	Integron integrase [gamma proteobacterium IMCC2047]
171690	323271	Rs_Pune	HS464-GCP2	WP_027156862.1	88	95.356	integron integrase [Methylobacter luteus]
170565	320630	Rs_Pune	HS464-GCP2	ETW96035.1	71	95.3884	integrase [Candidatus Entotheonella sp. TSY2]
50640	6980	Rs_PETL	HS464-GCP2	WP_044075501.1	100	95.4023	class 1 integron integrase IntI1, partial [Escherichia coli]
50839	7379	Rs_PETL	HS464-GCP2	ACS73585.1	67	95.4397	IntI, partial [uncultured bacterium]
166493	310949	Rs_Pune	HS464-GCP2	WP_057514558.1	100	95.4545	class 1 integron integrase IntI1, partial [Salmonella enterica]
81548	68832	Rs_PETL	HS464-GCP2	ACP39552.1	74	95.4984	putative integron integrase, partial [uncultured microorganism]
51862	9415	Rs_PETL	HS464-GCP2	AAX07479.1	100	95.5357	DNA integrase, partial [Pseudomonas putida]
55664	16906	Rs_PETL	HS464-GCP2	KCV92068.1	100	95.5665	integron integrase family protein, partial [Acinetobacter baumannii 44839_8]
91431	713361	Rs_PETL	HS464-GCP2	AAN60213.1	99	95.6284	integrase, partial [Salmonella enterica subsp. enterica serovar Albany]
65041	35943	Rs_PETL	HS464-GCP2	CEN54724.1	77	95.6863	IntI protein, partial [uncultured bacterium]
47785	1242	Rs_PETL	HS464-GCP2	WP_012372822.1	99	95.6897	class 1 integron integrase IntI1 [Escherichia coli]
155233	723101	Rs_Pune	HS464-GCP2	ABD62622.1	76	95.7055	integrase, partial [uncultured bacterium]
201264	393307	Rs_Pune	HS464-GCP2	ABD62619.1	82	95.7055	integrase, partial [uncultured bacterium]
54503	14669	Rs_PETL	HS464-GCP2	EJJ31866.1	99	95.7143	integrase/recombinase, partial [Klebsiella pneumoniae subsp. pneumoniae KPNIH4]
94328	94318	Rs_PETL	HS464-GCP2	ACS73587.1	75	95.8333	IntI, partial [uncultured bacterium]
24115	152410	Rs_PETL	HS464-GCP2	ACS73587.1	82	95.8333	IntI, partial [uncultured bacterium]
169946	319135	Rs_Pune	HS464-GCP2	EFO55284.1	100	95.8763	integron integrase, partial [Escherichia coli MS 145-7]
85410	712240	Rs_PETL	HS464-GCP2	WP_052899668.1	98	95.9799	class 1 integron integrase IntI1 [Escherichia coli]
54233	706813	Rs_PETL	HS464-GCP2	WP_052899668.1	99	95.9799	class 1 integron integrase IntI1 [Escherichia coli]
49197	4119	Rs_PETL	HS464-GCP2	WP_052899668.1	100	95.9799	class 1 integron integrase IntI1 [Escherichia coli]
81957	69634	Rs_PETL	HS464-GCP2	ABL95930.1	97	96.0317	integrase, partial [Salmonella enterica subsp. enterica serovar Typhimurium]
208171	409887	Rs_Pune	HS464-GCP2	WP_043762659.1	52	96.0557	integron integrase [Marichromatium purpuratum]
213829	423415	Rs_Pune	HS464-GCP2	CEN54918.1	94	96.124	IntI protein, partial [uncultured bacterium]
143029	266894	Rs_Pune	HS464-GCP2	ACP39552.1	80	96.1415	putative integron integrase, partial [uncultured microorganism]
57760	21092	Rs_PETL	HS464-GCP2	ACS73587.1	76	96.1538	IntI, partial [uncultured bacterium]
49171	4060	Rs_PETL	HS464-GCP2	AAN60213.1	100	96.1749	integrase, partial [Salmonella enterica subsp. enterica serovar Albany]
89240	712968	Rs_PETL	HS464-GCP2	AAN60213.1	100	96.1749	integrase, partial [Salmonella enterica subsp. enterica serovar Albany]
174215	329197	Rs_Pune	HS464-GCP2	EIL95673.1	52	96.1783	integron integrase [Rhodanobacter sp. 115]
97648	101014	Rs_PETL	HS464-GCP2	AMP47871.1	99	96.1864	integrase_gron: integron integrase, partial [uncultured bacterium]
15904	137719	Rs_PETL	HS464-GCP2	WP_036299459.1	81	96.2848	integron integrase [Methylobacter whittenburyi]
71599	49110	Rs_PETL	HS464-GCP2	WP_036251023.1	81	96.2848	integron integrase [Methylobacter sp. BBA5.1]
192102	732151	Rs_Pune	HS464-GCP2	ACV33249.1	97	96.2963	DNA integrase, partial (plasmid) [Klebsiella pneumoniae]
49789	5311	Rs_PETL	HS464-GCP2	CEN54787.1	62	96.31	IntI protein, partial [uncultured bacterium]
75524	56940	Rs_PETL	HS464-GCP2	BAF36554.1	100	96.3115	IntI1 integrase, partial [Pseudomonas aeruginosa]
214210	424359	Rs_Pune	HS464-GCP2	ABD62615.1	66	96.319	integrase, partial [uncultured bacterium]
186492	358252	Rs_Pune	HS464-GCP2	ABD62619.1	82	96.319	integrase, partial [uncultured bacterium]
92113	89819	Rs_PETL	HS464-GCP2	OFZ97597.1	80	96.3235	integrase, partial [Betaproteobacteria bacterium RBG_19FT_COMBO_58_11]
101178	108205	Rs_PETL	HS464-GCP2	OFZ97597.1	80	96.3235	integrase, partial [Betaproteobacteria bacterium RBG_19FT_COMBO_58_11]
61153	28036	Rs_PETL	HS464-GCP2	WP_058177665.1	98	96.3415	class 1 integron integrase IntI1, partial [Pseudomonas aeruginosa]
100468	106744	Rs_PETL	HS464-GCP2	WP_058177665.1	99	96.3415	class 1 integron integrase IntI1, partial [Pseudomonas aeruginosa]
53635	12926	Rs_PETL	HS464-GCP2	WP_006326829.1	98	96.3731	class I integron integrase [Escherichia coli]
31043	164770	Rs_PETL	HS464-GCP2	ACP39537.1	63	96.4052	putative integron integrase, partial [uncultured microorganism]
46889	193224	Rs_PETL	HS464-GCP2	ACP39552.1	64	96.463	putative integron integrase, partial [uncultured microorganism]
81958	69636	Rs_PETL	HS464-GCP2	ACP39552.1	73	96.463	putative integron integrase, partial [uncultured microorganism]
57723	21011	Rs_PETL	HS464-GCP2	ACP39552.1	80	96.463	putative integron integrase, partial [uncultured microorganism]
166084	309992	Rs_Pune	HS464-GCP2	CEN54786.1	58	96.4706	IntI protein, partial [uncultured bacterium]
98805	103392	Rs_PETL	HS464-GCP2	EMU37231.1	100	96.4706	integrase/recombinase, partial [Acinetobacter baumannii ABNIH23]
92489	90588	Rs_PETL	HS464-GCP2	ACS73587.1	75	96.4744	IntI, partial [uncultured bacterium]
186721	358775	Rs_Pune	HS464-GCP2	ACS73646.1	61	96.519	IntI, partial [uncultured bacterium]
69452	44889	Rs_PETL	HS464-GCP2	OGF16649.1	54	96.5625	integrase [Candidatus Eisenbacteria bacterium RBG_16_71_46]
90500	86606	Rs_PETL	HS464-GCP2	ABK27308.1	100	96.5812	IntI1, partial [Achromobacter xylosoxidans]
188492	731156	Rs_Pune	HS464-GCP2	WP_036299459.1	66	96.5944	integron integrase [Methylobacter whittenburyi]
17163	139953	Rs_PETL	HS464-GCP2	WP_036251023.1	81	96.5944	integron integrase [Methylobacter sp. BBA5.1]
74100	54158	Rs_PETL	HS464-GCP2	WP_036251023.1	81	96.5944	integron integrase [Methylobacter sp. BBA5.1]
90461	86528	Rs_PETL	HS464-GCP2	EIL92286.1	58	96.7153	integron integrase [Rhodanobacter spathiphylli B39]
53439	706715	Rs_PETL	HS464-GCP2	AAN60213.1	100	96.7213	integrase, partial [Salmonella enterica subsp. enterica serovar Albany]
58770	23165	Rs_PETL	HS464-GCP2	ABO14712.1	98	96.7391	GroEL/integrase fusion protein, partial [Salmonella enterica subsp. enterica serovar Emek]
54257	14183	Rs_PETL	HS464-GCP2	AHK10264.1	99	96.7532	integron integrase IntI1, partial [Escherichia coli]
32414	167216	Rs_PETL	HS464-GCP2	ACP39552.1	63	96.7846	putative integron integrase, partial [uncultured microorganism]
65531	36872	Rs_PETL	HS464-GCP2	ACP39552.1	65	96.7846	putative integron integrase, partial [uncultured microorganism]
96769	99213	Rs_PETL	HS464-GCP2	ACP39552.1	65	96.7846	putative integron integrase, partial [uncultured microorganism]
75959	57805	Rs_PETL	HS464-GCP2	ACP39552.1	80	96.7846	putative integron integrase, partial [uncultured microorganism]
83984	73709	Rs_PETL	HS464-GCP2	ACS73587.1	76	96.7949	IntI, partial [uncultured bacterium]
180092	343181	Rs_Pune	HS464-GCP2	CEN54786.1	58	96.8627	IntI protein, partial [uncultured bacterium]
40254	181311	Rs_PETL	HS464-GCP2	CEN54732.1	77	96.8627	IntI protein, partial [uncultured bacterium]
59303	24260	Rs_PETL	HS464-GCP2	AMP57196.1	98	96.875	phage integrase, N-terminal SAM-like domain protein, partial [uncultured bacterium]
99208	104230	Rs_PETL	HS464-GCP2	WP_036251023.1	81	96.904	integron integrase [Methylobacter sp. BBA5.1]
24897	153801	Rs_PETL	HS464-GCP2	ABD62560.1	53	96.9325	integrase, partial [uncultured bacterium]
74088	54134	Rs_PETL	HS464-GCP2	ABD62559.1	71	96.9325	integrase, partial [uncultured bacterium]
40442	181659	Rs_PETL	HS464-GCP2	ACM88776.1	79	96.9325	integrase, partial [uncultured bacterium]
65779	37355	Rs_PETL	HS464-GCP2	WP_058177665.1	98	96.9512	class 1 integron integrase IntI1, partial [Pseudomonas aeruginosa]
173895	328468	Rs_Pune	HS464-GCP2	ABO47758.1	99	97.0588	IntI1, partial [Pseudomonas aeruginosa]
67997	41937	Rs_PETL	HS464-GCP2	WP_025468960.1	100	97.0833	class 1 integron integrase IntI1, partial [Acinetobacter baumannii]
79695	711239	Rs_PETL	HS464-GCP2	EXH97492.1	98	97.2222	phage integrase, N-terminal SAM-like domain protein, partial [Acinetobacter baumannii 607805]
51716	9107	Rs_PETL	HS464-GCP2	ACV33249.1	100	97.2222	DNA integrase, partial (plasmid) [Klebsiella pneumoniae]
76852	59572	Rs_PETL	HS464-GCP2	CEN54817.1	69	97.2549	IntI protein, partial [uncultured bacterium]
83497	72705	Rs_PETL	HS464-GCP2	CEN54817.1	75	97.2549	IntI protein, partial [uncultured bacterium]
210520	415479	Rs_Pune	HS464-GCP2	ACQ77167.1	97	97.2603	IntI1, partial [Pseudomonas aeruginosa]
58233	707513	Rs_PETL	HS464-GCP2	AAN60213.1	98	97.2678	integrase, partial [Salmonella enterica subsp. enterica serovar Albany]
183601	351462	Rs_Pune	HS464-GCP2	AAN60213.1	98	97.2678	integrase, partial [Salmonella enterica subsp. enterica serovar Albany]
61597	28977	Rs_PETL	HS464-GCP2	AAX54875.1	99	97.2727	integrase, partial [Pseudomonas aeruginosa]
74590	55108	Rs_PETL	HS464-GCP2	AMP48581.1	98	97.2826	phage integrase, N-terminal SAM-like domain protein, partial [uncultured bacterium]
86601	712481	Rs_PETL	HS464-GCP2	AMP48581.1	100	97.2826	phage integrase, N-terminal SAM-like domain protein, partial [uncultured bacterium]
163153	724853	Rs_Pune	HS464-GCP2	ACS73646.1	59	97.4684	IntI, partial [uncultured bacterium]
49102	3921	Rs_PETL	HS464-GCP2	WP_052899668.1	100	97.4874	class 1 integron integrase IntI1 [Escherichia coli]
88805	712892	Rs_PETL	HS464-GCP2	WP_069325484.1	100	97.5089	integrase, partial [Citrobacter sp. CFSAN044567]
212736	420846	Rs_Pune	HS464-GCP2	WP_027156862.1	87	97.5232	integron integrase [Methylobacter luteus]
96959	99592	Rs_PETL	HS464-GCP2	AMP52139.1	98	97.5309	phage integrase, N-terminal SAM-like domain protein, partial [uncultured bacterium]
57035	19628	Rs_PETL	HS464-GCP2	ABD62559.1	71	97.546	integrase, partial [uncultured bacterium]
71367	48682	Rs_PETL	HS464-GCP2	ABD62559.1	71	97.546	integrase, partial [uncultured bacterium]
98866	103519	Rs_PETL	HS464-GCP2	OFZ70749.1	81	97.546	integrase [Betaproteobacteria bacterium RBG_16_58_11]
80008	65772	Rs_PETL	HS464-GCP2	ABD62528.1	99	97.546	integrase, partial [uncultured bacterium]
199515	389071	Rs_Pune	HS464-GCP2	WP_060591625.1	63	97.6271	integron integrase [Klebsiella pneumoniae]
99180	104161	Rs_PETL	HS464-GCP2	CEN54764.1	55	97.6471	IntI protein, partial [uncultured bacterium]
81653	69036	Rs_PETL	HS464-GCP2	CEN54817.1	77	97.6471	IntI protein, partial [uncultured bacterium]
208231	410024	Rs_Pune	HS464-GCP2	CAI47808.1	97	97.6562	DNA integrase, partial [Pseudomonas aeruginosa]
56331	18219	Rs_PETL	HS464-GCP2	ACP39544.1	88	97.6589	putative integron integrase, partial [uncultured microorganism]
173006	326422	Rs_Pune	HS464-GCP2	AAK49458.1	98	97.6744	integrase, partial [Pseudomonas aeruginosa]
39809	704623	Rs_PETL	HS464-GCP2	ACV33249.1	98	97.6852	DNA integrase, partial (plasmid) [Klebsiella pneumoniae]
56784	19129	Rs_PETL	HS464-GCP2	ABO47758.1	100	97.7941	IntI1, partial [Pseudomonas aeruginosa]
163372	303557	Rs_Pune	HS464-GCP2	WP_012372822.1	97	97.8448	class 1 integron integrase IntI1 [Escherichia coli]
185618	356191	Rs_Pune	HS464-GCP2	WP_039076743.1	97	97.8571	class 1 integron integrase IntI1, partial [Shigella boydii]
157593	292592	Rs_Pune	HS464-GCP2	BAF31251.1	91	97.9079	integron integrase, partial [uncultured bacterium]
48051	1769	Rs_PETL	HS464-GCP2	WP_006326829.1	100	97.9275	class I integron integrase [Escherichia coli]
180917	345098	Rs_Pune	HS464-GCP2	WP_012312003.1	100	97.9381	class 1 integron integrase IntI1, partial [Salmonella enterica]
7220	122098	Rs_PETL	HS464-GCP2	ACP39550.1	64	98	putative integron integrase, partial [uncultured microorganism]
100799	107442	Rs_PETL	HS464-GCP2	ACP39537.1	65	98.0392	putative integron integrase, partial [uncultured microorganism]
48752	3213	Rs_PETL	HS464-GCP2	ACS73585.1	66	98.0456	IntI, partial [uncultured bacterium]
50937	7566	Rs_PETL	HS464-GCP2	KTG67696.1	99	98.0583	integrase, partial [Klebsiella pneumoniae]
85828	77310	Rs_PETL	HS464-GCP2	KTG67696.1	99	98.0583	integrase, partial [Klebsiella pneumoniae]
65097	36048	Rs_PETL	HS464-GCP2	ACP39552.1	75	98.0707	putative integron integrase, partial [uncultured microorganism]
74147	54243	Rs_PETL	HS464-GCP2	ACS73646.1	61	98.1013	IntI, partial [uncultured bacterium]
81044	67860	Rs_PETL	HS464-GCP2	KTG64626.1	100	98.1132	integrase, partial [Klebsiella pneumoniae]
19940	144946	Rs_PETL	HS464-GCP2	ACM88792.1	61	98.1595	integrase, partial [uncultured bacterium]
205663	403835	Rs_Pune	HS464-GCP2	ABD62614.1	65	98.1595	integrase, partial [uncultured bacterium]
42416	185195	Rs_PETL	HS464-GCP2	ABD62687.1	69	98.1595	integrase, partial [uncultured bacterium]
68586	43112	Rs_PETL	HS464-GCP2	ABD62559.1	71	98.1595	integrase, partial [uncultured bacterium]
150941	722151	Rs_Pune	HS464-GCP2	ABD62622.1	77	98.1595	integrase, partial [uncultured bacterium]
147831	275302	Rs_Pune	HS464-GCP2	ABD62622.1	78	98.1595	integrase, partial [uncultured bacterium]
149119	721796	Rs_Pune	HS464-GCP2	ABD62622.1	78	98.1595	integrase, partial [uncultured bacterium]
69318	44608	Rs_PETL	HS464-GCP2	OFZ97597.1	80	98.1618	integrase, partial [Betaproteobacteria bacterium RBG_19FT_COMBO_58_11]
208457	410579	Rs_Pune	HS464-GCP2	ABS49894.1	100	98.2143	integrase, partial [Escherichia coli]
5302	118610	Rs_PETL	HS464-GCP2	AAK00307.1	56	98.3607	integrase IntI6, partial [uncultured bacterium PG2]
159712	296325	Rs_Pune	HS464-GCP2	ACS73646.1	59	98.4177	IntI, partial [uncultured bacterium]
167458	313176	Rs_Pune	HS464-GCP2	ACS73646.1	59	98.4177	IntI, partial [uncultured bacterium]
170230	319822	Rs_Pune	HS464-GCP2	ACS73646.1	59	98.4177	IntI, partial [uncultured bacterium]
184234	352900	Rs_Pune	HS464-GCP2	ACS73646.1	59	98.4177	IntI, partial [uncultured bacterium]
126656	237999	Rs_Pune	HS464-GCP2	CEN54665.1	61	98.4314	IntI protein, partial [uncultured bacterium]
49333	4388	Rs_PETL	HS464-GCP2	WP_040881820.1	98	98.4536	class 1 integron integrase IntI1, partial [Corynebacterium diphtheriae]
91756	89081	Rs_PETL	HS464-GCP2	WP_040881820.1	99	98.4536	class 1 integron integrase IntI1, partial [Corynebacterium diphtheriae]
195044	378459	Rs_Pune	HS464-GCP2	CEN54857.1	99	98.4674	IntI protein, partial [uncultured bacterium]
183685	351649	Rs_Pune	HS464-GCP2	ABO47758.1	100	98.5294	IntI1, partial [Pseudomonas aeruginosa]
51727	9125	Rs_PETL	HS464-GCP2	ACV33249.1	99	98.6111	DNA integrase, partial (plasmid) [Klebsiella pneumoniae]
59938	25558	Rs_PETL	HS464-GCP2	AAK00307.1	55	98.6885	integrase IntI6, partial [uncultured bacterium PG2]
119694	225740	Rs_Pune	HS464-GCP2	ACS73646.1	59	98.7342	IntI, partial [uncultured bacterium]
167558	313402	Rs_Pune	HS464-GCP2	ACS73646.1	59	98.7342	IntI, partial [uncultured bacterium]
185298	355448	Rs_Pune	HS464-GCP2	ACS73646.1	59	98.7342	IntI, partial [uncultured bacterium]
91539	88668	Rs_PETL	HS464-GCP2	EJJ79282.1	98	98.75	GroEL/integrase fusion protein, partial [Klebsiella pneumoniae subsp. pneumoniae KPNIH11]
64354	34563	Rs_PETL	HS464-GCP2	ACM88792.1	61	98.773	integrase, partial [uncultured bacterium]
30604	163979	Rs_PETL	HS464-GCP2	ACM88792.1	62	98.773	integrase, partial [uncultured bacterium]
62353	30547	Rs_PETL	HS464-GCP2	ABD62599.1	64	98.773	integrase, partial [uncultured bacterium]
60966	27650	Rs_PETL	HS464-GCP2	ABD62602.1	66	98.773	integrase, partial [uncultured bacterium]
70414	46816	Rs_PETL	HS464-GCP2	ACM88775.1	72	98.773	integrase, partial [uncultured bacterium]
20743	146396	Rs_PETL	HS464-GCP2	ABD62622.1	77	98.773	integrase, partial [uncultured bacterium]
132249	247819	Rs_Pune	HS464-GCP2	ABD62622.1	78	98.773	integrase, partial [uncultured bacterium]
205951	404529	Rs_Pune	HS464-GCP2	ACM88775.1	79	98.773	integrase, partial [uncultured bacterium]
80830	67452	Rs_PETL	HS464-GCP2	ABD62528.1	99	98.773	integrase, partial [uncultured bacterium]
201709	394405	Rs_Pune	HS464-GCP2	CEN54878.1	62	98.8235	IntI protein, partial [uncultured bacterium]
82553	70817	Rs_PETL	HS464-GCP2	CEN54865.1	84	98.8281	IntI protein, partial [uncultured bacterium]
80072	65893	Rs_PETL	HS464-GCP2	OFZ97597.1	83	98.8971	integrase, partial [Betaproteobacteria bacterium RBG_19FT_COMBO_58_11]
94032	713824	Rs_PETL	HS464-GCP2	ABO14712.1	81	98.913	GroEL/integrase fusion protein, partial [Salmonella enterica subsp. enterica serovar Emek]
60959	27639	Rs_PETL	HS464-GCP2	CAJ42283.1	100	98.9474	IntI1, partial (plasmid) [Klebsiella pneumoniae]
201187	734456	Rs_Pune	HS464-GCP2	SEP78556.1	74	98.9583	integron integrase [Azotobacter beijerinckii]
187613	360818	Rs_Pune	HS464-GCP2	WP_012312003.1	78	98.9691	class 1 integron integrase IntI1, partial [Salmonella enterica]
199672	734062	Rs_Pune	HS464-GCP2	WP_040881820.1	97	98.9691	class 1 integron integrase IntI1, partial [Corynebacterium diphtheriae]
49148	4003	Rs_PETL	HS464-GCP2	WP_040881820.1	99	98.9691	class 1 integron integrase IntI1, partial [Corynebacterium diphtheriae]
203076	397702	Rs_Pune	HS464-GCP2	WP_040881820.1	99	98.9691	class 1 integron integrase IntI1, partial [Corynebacterium diphtheriae]
20010	145071	Rs_PETL	HS464-GCP2	ACP39537.1	63	99.0196	putative integron integrase, partial [uncultured microorganism]
51000	7688	Rs_PETL	HS464-GCP2	ACS73585.1	64	99.0228	IntI, partial [uncultured bacterium]
47940	1560	Rs_PETL	HS464-GCP2	AFC16434.1	64	99.0476	integrase, partial [Enterobacter sp. 11601AL]
131487	246484	Rs_Pune	HS464-GCP2	AFC16434.1	64	99.0476	integrase, partial [Enterobacter sp. 11601AL]
178716	339833	Rs_Pune	HS464-GCP2	AFC16434.1	64	99.0476	integrase, partial [Enterobacter sp. 11601AL]
202822	397062	Rs_Pune	HS464-GCP2	AFA35763.1	61	99.0521	integrase, partial [uncultured bacterium]
69524	45023	Rs_PETL	HS464-GCP2	ACV33249.1	99	99.0741	DNA integrase, partial (plasmid) [Klebsiella pneumoniae]
89715	85056	Rs_PETL	HS464-GCP2	OFZ70749.1	79	99.0798	integrase [Betaproteobacteria bacterium RBG_16_58_11]
128963	242060	Rs_Pune	HS464-GCP2	CAL68656.1	56	99.1228	putative integrase, partial [Pseudomonas putida]
58036	21665	Rs_PETL	HS464-GCP2	AAX76773.1	99	99.1228	DNA integrase, partial [Acinetobacter pittii]
52251	10164	Rs_PETL	HS464-GCP2	CAS02317.1	100	99.1228	integron integrase, partial [uncultured bacterium]
63474	32783	Rs_PETL	HS464-GCP2	AMP47871.1	97	99.1525	integrase_gron: integron integrase, partial [uncultured bacterium]
53624	706731	Rs_PETL	HS464-GCP2	BAF36554.1	98	99.1803	IntI1 integrase, partial [Pseudomonas aeruginosa]
77985	61806	Rs_PETL	HS464-GCP2	ABS17643.1	100	99.1803	integrase, partial [Acinetobacter baumannii]
187415	360364	Rs_Pune	HS464-GCP2	CEN54764.1	78	99.2157	IntI protein, partial [uncultured bacterium]
163272	303308	Rs_Pune	HS464-GCP2	CEN54764.1	79	99.2157	IntI protein, partial [uncultured bacterium]
166266	310425	Rs_Pune	HS464-GCP2	CEN54648.1	84	99.2157	IntI protein, partial [uncultured bacterium]
51792	706395	Rs_PETL	HS464-GCP2	CEN54872.1	90	99.2157	IntI protein, partial [uncultured bacterium]
156728	291036	Rs_Pune	HS464-GCP2	CEN54872.1	91	99.2157	IntI protein, partial [uncultured bacterium]
168164	314836	Rs_Pune	HS464-GCP2	CEN54918.1	93	99.2248	IntI protein, partial [uncultured bacterium]
173473	327501	Rs_Pune	HS464-GCP2	CEN54918.1	93	99.2248	IntI protein, partial [uncultured bacterium]
189810	366078	Rs_Pune	HS464-GCP2	CEN54841.1	93	99.2248	IntI protein, partial [uncultured bacterium]
175212	331542	Rs_Pune	HS464-GCP2	CEN54841.1	94	99.2248	IntI protein, partial [uncultured bacterium]
183811	351944	Rs_Pune	HS464-GCP2	CEN54918.1	94	99.2248	IntI protein, partial [uncultured bacterium]
187075	359586	Rs_Pune	HS464-GCP2	CEN54918.1	94	99.2248	IntI protein, partial [uncultured bacterium]
79622	65030	Rs_PETL	HS464-GCP2	CEN54857.1	99	99.2337	IntI protein, partial [uncultured bacterium]
59826	707843	Rs_PETL	HS464-GCP2	WP_026687373.1	96	99.2386	integrase [Azovibrio restrictus]
191757	370626	Rs_Pune	HS464-GCP2	AFK79076.1	98	99.2537	integron integrase IntI1, partial [Escherichia coli]
86239	78131	Rs_PETL	HS464-GCP2	ABO47758.1	99	99.2647	IntI1, partial [Pseudomonas aeruginosa]
79287	64371	Rs_PETL	HS464-GCP2	ACS73587.1	81	99.359	IntI, partial [uncultured bacterium]
61633	29056	Rs_PETL	HS464-GCP2	ACS73587.1	82	99.359	IntI, partial [uncultured bacterium]
69309	44590	Rs_PETL	HS464-GCP2	ACS73587.1	82	99.359	IntI, partial [uncultured bacterium]
88830	83270	Rs_PETL	HS464-GCP2	ACS73587.1	82	99.359	IntI, partial [uncultured bacterium]
216461	429843	Rs_Pune	HS464-GCP2	ACS73608.1	59	99.3651	IntI1, partial [uncultured bacterium]
195579	379724	Rs_Pune	HS464-GCP2	ACD62263.1	98	99.3671	IntI1 integrase, partial [uncultured bacterium]
70755	47483	Rs_PETL	HS464-GCP2	ABS57022.1	100	99.3671	integrase, partial [uncultured bacterium]
107659	715818	Rs_Pune	HS464-GCP2	ABS57022.1	100	99.3671	integrase, partial [uncultured bacterium]
88966	83535	Rs_PETL	HS464-GCP2	ABD62559.1	72	99.3865	integrase, partial [uncultured bacterium]
93890	93401	Rs_PETL	HS464-GCP2	ABD62559.1	72	99.3865	integrase, partial [uncultured bacterium]
15008	136095	Rs_PETL	HS464-GCP2	ABD62681.1	75	99.3865	integrase, partial [uncultured bacterium]
15713	137378	Rs_PETL	HS464-GCP2	ABD62681.1	75	99.3865	integrase, partial [uncultured bacterium]
21598	147911	Rs_PETL	HS464-GCP2	ABD62681.1	75	99.3865	integrase, partial [uncultured bacterium]
180655	344497	Rs_Pune	HS464-GCP2	WP_058177665.1	99	99.3902	class 1 integron integrase IntI1, partial [Pseudomonas aeruginosa]
48660	3033	Rs_PETL	HS464-GCP2	EJK28742.1	99	99.4709	integrase/recombinase, partial [Klebsiella pneumoniae subsp. pneumoniae KPNIH22]
51789	9259	Rs_PETL	HS464-GCP2	WP_040881820.1	99	99.4845	class 1 integron integrase IntI1, partial [Corynebacterium diphtheriae]
51882	9453	Rs_PETL	HS464-GCP2	EFO55284.1	100	99.4845	integron integrase, partial [Escherichia coli MS 145-7]
197714	384819	Rs_Pune	HS464-GCP2	CEN54782.1	69	99.6078	IntI protein, partial [uncultured bacterium]
209221	736496	Rs_Pune	HS464-GCP2	CEN54872.1	88	99.6078	IntI protein, partial [uncultured bacterium]
59221	24099	Rs_PETL	HS464-GCP2	CEN54865.1	84	99.6094	IntI protein, partial [uncultured bacterium]
179086	340670	Rs_Pune	HS464-GCP2	CEN54918.1	93	99.6124	IntI protein, partial [uncultured bacterium]
111933	212080	Rs_Pune	HS464-GCP2	CEN54918.1	94	99.6124	IntI protein, partial [uncultured bacterium]
59487	24635	Rs_PETL	HS464-GCP2	EXV96932.1	100	99.6198	integron integrase family protein, partial [Acinetobacter baumannii 25766_9]
58298	22192	Rs_PETL	HS464-GCP2	WP_032265246.1	50	99.6633	integrase [Escherichia coli]
61388	28565	Rs_PETL	HS464-GCP2	WP_032265246.1	50	99.6633	integrase [Escherichia coli]
75794	57487	Rs_PETL	HS464-GCP2	ACP39550.1	61	99.6667	putative integron integrase, partial [uncultured microorganism]
84975	75647	Rs_PETL	HS464-GCP2	ACS73585.1	64	99.6743	IntI, partial [uncultured bacterium]
47263	181	Rs_PETL	HS464-GCP2	ACS73587.1	82	99.6795	IntI, partial [uncultured bacterium]
74842	55601	Rs_PETL	HS464-GCP2	WP_056129708.1	55	99.6815	integron integrase [Lysobacter sp. Root494]
65896	708896	Rs_PETL	HS464-GCP2	ACS73592.1	93	99.6825	IntI1, partial [uncultured bacterium]
49428	4559	Rs_PETL	HS464-GCP2	OFW40734.1	53	100	integrase, partial [Acidobacteria bacterium RIFCSPLOWO2_12_FULL_67_14]
47272	195	Rs_PETL	HS464-GCP2	EIL87615.1	56	100	integron integrase [Rhodanobacter fulvus Jip2]
77750	61339	Rs_PETL	HS464-GCP2	EIL87615.1	56	100	integron integrase [Rhodanobacter fulvus Jip2]
166382	310700	Rs_Pune	HS464-GCP2	OGF16649.1	57	100	integrase [Candidatus Eisenbacteria bacterium RBG_16_71_46]
197322	383870	Rs_Pune	HS464-GCP2	AFA35195.1	59	100	integrase, partial [uncultured bacterium]
204934	402131	Rs_Pune	HS464-GCP2	ACS73608.1	59	100	IntI1, partial [uncultured bacterium]
68788	43523	Rs_PETL	HS464-GCP2	CEN54771.1	62	100	IntI protein, partial [uncultured bacterium]
2633	113825	Rs_PETL	HS464-GCP2	CEN54718.1	69	100	IntI protein, partial [uncultured bacterium]
131198	245982	Rs_Pune	HS464-GCP2	CEN54912.1	75	100	IntI protein, partial [uncultured bacterium]
58985	23596	Rs_PETL	HS464-GCP2	OFZ97597.1	80	100	integrase, partial [Betaproteobacteria bacterium RBG_19FT_COMBO_58_11]
61505	28798	Rs_PETL	HS464-GCP2	CRK54779.1	80	100	integron integrase IntI, partial [uncultured bacterium]
91031	87658	Rs_PETL	HS464-GCP2	CRK54779.1	80	100	integron integrase IntI, partial [uncultured bacterium]
38357	177862	Rs_PETL	HS464-GCP2	ACS73587.1	82	100	IntI, partial [uncultured bacterium]
51988	9649	Rs_PETL	HS464-GCP2	ACS73587.1	82	100	IntI, partial [uncultured bacterium]
206373	405585	Rs_Pune	HS464-GCP2	CEN54857.1	85	100	IntI protein, partial [uncultured bacterium]
128781	241742	Rs_Pune	HS464-GCP2	CEN54872.1	88	100	IntI protein, partial [uncultured bacterium]
216115	738429	Rs_Pune	HS464-GCP2	CEN54638.1	89	100	IntI protein, partial [uncultured bacterium]
183630	729858	Rs_Pune	HS464-GCP2	AHK10485.1	94	100	integron integrase IntI1, partial [Escherichia coli]
96070	714154	Rs_PETL	HS464-GCP2	ABO47745.1	96	100	type I integrase, partial [Pseudomonas aeruginosa]
177229	336269	Rs_Pune	HS464-GCP2	CEN54638.1	97	100	IntI protein, partial [uncultured bacterium]
23003	702357	Rs_PETL	HS464-GCP2	KDI73667.1	98	100	integrase/recombinase, partial [Klebsiella pneumoniae CHS 28]
49067	3858	Rs_PETL	HS464-GCP2	EJJ31878.1	98	100	integrase/recombinase, partial [Klebsiella pneumoniae subsp. pneumoniae KPNIH2]
65658	37114	Rs_PETL	HS464-GCP2	CEN54826.1	98	100	IntI protein, partial [uncultured bacterium]
76557	59008	Rs_PETL	HS464-GCP2	AAX07479.1	98	100	DNA integrase, partial [Pseudomonas putida]
81416	68573	Rs_PETL	HS464-GCP2	ADU86601.1	98	100	integron integrase, partial [Pseudomonas aeruginosa]
88632	82878	Rs_PETL	HS464-GCP2	AGU41829.1	98	100	IntI1, partial [Achromobacter xylosoxidans]
108463	205955	Rs_Pune	HS464-GCP2	CEN54638.1	98	100	IntI protein, partial [uncultured bacterium]
111667	211626	Rs_Pune	HS464-GCP2	CEN54638.1	98	100	IntI protein, partial [uncultured bacterium]
148178	275920	Rs_Pune	HS464-GCP2	CEN54826.1	98	100	IntI protein, partial [uncultured bacterium]
111471	716275	Rs_Pune	HS464-GCP2	CEN54857.1	98	100	IntI protein, partial [uncultured bacterium]
171664	323206	Rs_Pune	HS464-GCP2	CEN54638.1	98	100	IntI protein, partial [uncultured bacterium]
176258	334035	Rs_Pune	HS464-GCP2	AAN60213.1	98	100	integrase, partial [Salmonella enterica subsp. enterica serovar Albany]
166885	725756	Rs_Pune	HS464-GCP2	CEN54857.1	98	100	IntI protein, partial [uncultured bacterium]
53114	11889	Rs_PETL	HS464-GCP2	AAT90389.1	99	100	integrase, partial [Pseudomonas pseudoalcaligenes]
57460	20473	Rs_PETL	HS464-GCP2	ENC39403.1	99	100	phage integrase, N-terminal SAM-like domain protein, partial [Escherichia coli P02997067.6]
91709	89000	Rs_PETL	HS464-GCP2	WP_063628487.1	99	100	integrase, partial [Escherichia coli]
100195	106181	Rs_PETL	HS464-GCP2	BAG81008.1	99	100	integrase, partial (plasmid) [Klebsiella oxytoca]
158003	293330	Rs_Pune	HS464-GCP2	CEN54638.1	99	100	IntI protein, partial [uncultured bacterium]
29291	161649	Rs_PETL	HS464-GCP2	ABL63238.1	100	100	DNA integrase IntI1, partial [Acinetobacter bereziniae]
47576	848	Rs_PETL	HS464-GCP2	ACV33249.1	100	100	DNA integrase, partial (plasmid) [Klebsiella pneumoniae]
58571	22774	Rs_PETL	HS464-GCP2	AHK10264.1	100	100	integron integrase IntI1, partial [Escherichia coli]
63184	32183	Rs_PETL	HS464-GCP2	AAX76773.1	100	100	DNA integrase, partial [Acinetobacter pittii]
72760	51418	Rs_PETL	HS464-GCP2	EJK12584.1	100	100	integrase/recombinase, partial [Klebsiella pneumoniae subsp. pneumoniae KPNIH20]
91767	89103	Rs_PETL	HS464-GCP2	ABO37109.1	100	100	integrase, partial (plasmid) [Escherichia coli]
67178	709111	Rs_PETL	HS464-GCP2	EJK12584.1	100	100	integrase/recombinase, partial [Klebsiella pneumoniae subsp. pneumoniae KPNIH20]
8000	123490	Rs_PETL	HS464-GCP2	WP_045026781.1	79	41.0667	DNA polymerase III subunit beta [Draconibacterium sediminis]
142560	266067	Rs_Pune	HS464-GCP2	KFO68350.1	73	46.1538	3-isopropylmalate dehydrogenase [Smithella sp. SCADC]
16508	138775	Rs_PETL	HS458-HS459	CUH70230.1	100	55.4545	qacE2 [Acinetobacter johnsonii]
118262	223232	Rs_Pune	MRG284-MRG285	WP_040040907.1	74	56.6292	phosphoglucosamine mutase [Herbaspirillum sp. TSA66]
22401	149316	Rs_PETL	HS464-GCP2	WP_063832529.1	59	57.3668	integrase [Opitutaceae bacterium TAV5]
205513	403471	Rs_Pune	MRG284-MRG285	WP_066880565.1	73	62.4161	methyltransferase type 12 [Dechloromonas denitrificans]
80222	66233	Rs_PETL	HS464-GCP2	CUH70230.1	100	62.7273	qacE2 [Acinetobacter johnsonii]
66370	38566	Rs_PETL	MRG284-MRG285	SEN20174.1	68	66.3636	small multidrug resistance pump [Duganella sp. CF517]
171353	322506	Rs_Pune	HS458-HS459	ALJ92865.1	100	66.6667	quaternary ammonium compound resistance protein, partial [Salmonella enterica subsp. enterica serovar Typhimurium]
159672	296258	Rs_Pune	HS458-HS459	AAB60178.1	100	68.9655	unknown, partial (plasmid) [Escherichia coli]
181262	345914	Rs_Pune	HS458-HS459	WP_033841804.1	98	70.4545	ethidium bromide resistance protein, partial [Acinetobacter baumannii]
100912	107664	Rs_PETL	HS458-HS459	ALJ92865.1	100	71.2644	quaternary ammonium compound resistance protein, partial [Salmonella enterica subsp. enterica serovar Typhimurium]
175828	727969	Rs_Pune	HS458-HS459	AAB60178.1	100	72.4138	unknown, partial (plasmid) [Escherichia coli]
87981	81619	Rs_PETL	HS458-HS459	WP_042062362.1	100	73.1959	ethidium bromide resistance protein [Escherichia coli]
67354	40585	Rs_PETL	HS458-HS459	AAB60178.1	98	73.5632	unknown, partial (plasmid) [Escherichia coli]
176257	334034	Rs_Pune	HS458-HS459	AAB60178.1	100	77.0115	unknown, partial (plasmid) [Escherichia coli]
72725	51350	Rs_PETL	HS464-GCP2	ABD62615.1	71	77.3006	integrase, partial [uncultured bacterium]
35802	173312	Rs_PETL	MRG284-MRG285	ODN65333.1	95	77.7328	RepA replication protein, partial [Burkholderia cenocepacia]
2610	113784	Rs_PETL	HS464-GCP2	WP_029922608.1	61	77.8656	hypothetical protein [Nevskia soli]
14951	135989	Rs_PETL	HS458-HS459	AAB60178.1	98	78.1609	unknown, partial (plasmid) [Escherichia coli]
161864	300237	Rs_Pune	HS464-GCP2	ALJ92865.1	100	78.1609	quaternary ammonium compound resistance protein, partial [Salmonella enterica subsp. enterica serovar Typhimurium]
9171	125614	Rs_PETL	HS458-HS459	AAB60178.1	100	78.1609	unknown, partial (plasmid) [Escherichia coli]
63326	32487	Rs_PETL	HS458-HS459	AAB60178.1	100	78.1609	unknown, partial (plasmid) [Escherichia coli]
134361	251514	Rs_Pune	HS458-HS459	AAB60178.1	100	78.1609	unknown, partial (plasmid) [Escherichia coli]
157243	291948	Rs_Pune	HS458-HS459	ALJ92865.1	100	78.1609	quaternary ammonium compound resistance protein, partial [Salmonella enterica subsp. enterica serovar Typhimurium]
23067	702362	Rs_PETL	HS464-GCP2	ALB05653.1	98	78.8889	QacEDelta1, partial [Klebsiella oxytoca]
7051	121785	Rs_PETL	HS458-HS459	AAB60178.1	100	79.3103	unknown, partial (plasmid) [Escherichia coli]
13722	133850	Rs_PETL	HS458-HS459	WP_058646820.1	100	79.5918	QacE family quaternary ammonium compound efflux SMR transporter, partial [Enterobacter hormaechei]
20266	145529	Rs_PETL	HS464-GCP2	KHQ45654.1	98	81.1594	ethidium bromide resistance protein, partial [Klebsiella pneumoniae]
30114	163136	Rs_PETL	HS458-HS459	AAB60178.1	95	81.6092	unknown, partial (plasmid) [Escherichia coli]
42596	185521	Rs_PETL	MRG284-MRG285	ALJ92865.1	97	81.6092	quaternary ammonium compound resistance protein, partial [Salmonella enterica subsp. enterica serovar Typhimurium]
32891	168098	Rs_PETL	HS464-GCP2	ALJ92865.1	97	81.6092	quaternary ammonium compound resistance protein, partial [Salmonella enterica subsp. enterica serovar Typhimurium]
77262	60386	Rs_PETL	HS458-HS459	AEV45772.1	100	81.9149	QacEdelta1 (plasmid) [Salmonella enterica subsp. enterica serovar Paratyphi B]
86636	78905	Rs_PETL	HS464-GCP2	KHQ45654.1	71	82.6087	ethidium bromide resistance protein, partial [Klebsiella pneumoniae]
2389	113376	Rs_PETL	HS458-HS459	ACN22612.1	83	82.7273	qacE [uncultured bacterium]
18420	142202	Rs_PETL	HS464-GCP2	ALJ92865.1	98	82.7586	quaternary ammonium compound resistance protein, partial [Salmonella enterica subsp. enterica serovar Typhimurium]
171386	322575	Rs_Pune	HS464-GCP2	ALJ92865.1	98	82.7586	quaternary ammonium compound resistance protein, partial [Salmonella enterica subsp. enterica serovar Typhimurium]
38935	178939	Rs_PETL	HS458-HS459	WP_059039569.1	98	82.7957	QacE family quaternary ammonium compound efflux SMR transporter [Escherichia coli]
53844	13361	Rs_PETL	HS458-HS459	WP_070401647.1	100	83.3333	quaternary ammonium compound efflux SMR transporter QacF [uncultured bacterium]
48555	2824	Rs_PETL	HS458-HS459	KDF02511.1	98	84.8485	quaternary ammonium compound-resistance protein qacE, partial [Citrobacter sp. MGH 55]
79091	63993	Rs_PETL	HS458-HS459	KDF02511.1	100	84.8485	quaternary ammonium compound-resistance protein qacE, partial [Citrobacter sp. MGH 55]
178467	339231	Rs_Pune	HS458-HS459	KDF02511.1	100	84.8485	quaternary ammonium compound-resistance protein qacE, partial [Citrobacter sp. MGH 55]
43000	186248	Rs_PETL	HS458-HS459	ALJ92865.1	100	85.0575	quaternary ammonium compound resistance protein, partial [Salmonella enterica subsp. enterica serovar Typhimurium]
126291	237365	Rs_Pune	HS458-HS459	AAB60178.1	93	86.2069	unknown, partial (plasmid) [Escherichia coli]
180877	345008	Rs_Pune	HS458-HS459	AAB60178.1	73	87.3563	unknown, partial (plasmid) [Escherichia coli]
115005	217522	Rs_Pune	HS458-HS459	ALJ92865.1	97	87.3563	quaternary ammonium compound resistance protein, partial [Salmonella enterica subsp. enterica serovar Typhimurium]
44016	188083	Rs_PETL	HS458-HS459	ALJ92865.1	98	87.3563	quaternary ammonium compound resistance protein, partial [Salmonella enterica subsp. enterica serovar Typhimurium]
73813	53574	Rs_PETL	HS458-HS459	ALJ92865.1	98	87.3563	quaternary ammonium compound resistance protein, partial [Salmonella enterica subsp. enterica serovar Typhimurium]
148049	721561	Rs_Pune	HS458-HS459	ALJ92865.1	100	87.3563	quaternary ammonium compound resistance protein, partial [Salmonella enterica subsp. enterica serovar Typhimurium]
12575	131749	Rs_PETL	HS458-HS459	AAW30387.1	93	87.7778	QacEdelta1, partial [Pseudomonas aeruginosa]
213313	422183	Rs_Pune	HS458-HS459	KDF02511.1	100	87.8788	quaternary ammonium compound-resistance protein qacE, partial [Citrobacter sp. MGH 55]
126415	237581	Rs_Pune	HS458-HS459	ALJ92865.1	97	88.5057	quaternary ammonium compound resistance protein, partial [Salmonella enterica subsp. enterica serovar Typhimurium]
72208	50321	Rs_PETL	HS458-HS459	ALJ92865.1	100	88.5057	quaternary ammonium compound resistance protein, partial [Salmonella enterica subsp. enterica serovar Typhimurium]
147057	721357	Rs_Pune	HS458-HS459	ALJ92865.1	100	88.5057	quaternary ammonium compound resistance protein, partial [Salmonella enterica subsp. enterica serovar Typhimurium]
162541	301611	Rs_Pune	HS458-HS459	ALJ92865.1	100	88.5057	quaternary ammonium compound resistance protein, partial [Salmonella enterica subsp. enterica serovar Typhimurium]
36433	174424	Rs_PETL	HS458-HS459	EKG66001.1	100	89.2308	small Multidrug Resistance family protein, partial [Vibrio cholerae HC-56A1]
180333	343736	Rs_Pune	HS458-HS459	EKG66001.1	100	89.2308	small Multidrug Resistance family protein, partial [Vibrio cholerae HC-56A1]
34916	171720	Rs_PETL	HS458-HS459	WP_040233344.1	88	90.3846	ethidium bromide resistance protein, partial [Klebsiella pneumoniae]
10048	700593	Rs_PETL	HS458-HS459	ALJ92865.1	94	90.8046	quaternary ammonium compound resistance protein, partial [Salmonella enterica subsp. enterica serovar Typhimurium]
104826	199553	Rs_Pune	HS458-HS459	ALJ92865.1	97	90.8046	quaternary ammonium compound resistance protein, partial [Salmonella enterica subsp. enterica serovar Typhimurium]
33931	169941	Rs_PETL	HS464-GCP2	ALJ92865.1	98	90.8046	quaternary ammonium compound resistance protein, partial [Salmonella enterica subsp. enterica serovar Typhimurium]
14645	135461	Rs_PETL	HS458-HS459	ALJ92865.1	98	90.8046	quaternary ammonium compound resistance protein, partial [Salmonella enterica subsp. enterica serovar Typhimurium]
23211	150782	Rs_PETL	HS458-HS459	ALJ92865.1	98	90.8046	quaternary ammonium compound resistance protein, partial [Salmonella enterica subsp. enterica serovar Typhimurium]
805	110503	Rs_PETL	MRG284-MRG285	ALJ92865.1	100	90.8046	quaternary ammonium compound resistance protein, partial [Salmonella enterica subsp. enterica serovar Typhimurium]
14042	134422	Rs_PETL	MRG284-MRG285	ALJ92865.1	100	90.8046	quaternary ammonium compound resistance protein, partial [Salmonella enterica subsp. enterica serovar Typhimurium]
21966	148547	Rs_PETL	MRG284-MRG285	ALJ92865.1	100	90.8046	quaternary ammonium compound resistance protein, partial [Salmonella enterica subsp. enterica serovar Typhimurium]
41363	704880	Rs_PETL	MRG284-MRG285	ALJ92865.1	100	90.8046	quaternary ammonium compound resistance protein, partial [Salmonella enterica subsp. enterica serovar Typhimurium]
49482	4683	Rs_PETL	MRG284-MRG285	ALJ92865.1	100	90.8046	quaternary ammonium compound resistance protein, partial [Salmonella enterica subsp. enterica serovar Typhimurium]
2300	113212	Rs_PETL	HS464-GCP2	ALJ92865.1	100	90.8046	quaternary ammonium compound resistance protein, partial [Salmonella enterica subsp. enterica serovar Typhimurium]
7798	123133	Rs_PETL	HS464-GCP2	ALJ92865.1	100	90.8046	quaternary ammonium compound resistance protein, partial [Salmonella enterica subsp. enterica serovar Typhimurium]
20119	145264	Rs_PETL	HS464-GCP2	ALJ92865.1	100	90.8046	quaternary ammonium compound resistance protein, partial [Salmonella enterica subsp. enterica serovar Typhimurium]
37156	175725	Rs_PETL	HS464-GCP2	ALJ92865.1	100	90.8046	quaternary ammonium compound resistance protein, partial [Salmonella enterica subsp. enterica serovar Typhimurium]
37382	176125	Rs_PETL	HS464-GCP2	ALJ92865.1	100	90.8046	quaternary ammonium compound resistance protein, partial [Salmonella enterica subsp. enterica serovar Typhimurium]
45225	190231	Rs_PETL	HS464-GCP2	ALJ92865.1	100	90.8046	quaternary ammonium compound resistance protein, partial [Salmonella enterica subsp. enterica serovar Typhimurium]
45267	190306	Rs_PETL	HS464-GCP2	ALJ92865.1	100	90.8046	quaternary ammonium compound resistance protein, partial [Salmonella enterica subsp. enterica serovar Typhimurium]
133128	249370	Rs_Pune	HS464-GCP2	ALJ92865.1	100	90.8046	quaternary ammonium compound resistance protein, partial [Salmonella enterica subsp. enterica serovar Typhimurium]
168282	315152	Rs_Pune	HS458-HS459	ALJ92865.1	100	90.8046	quaternary ammonium compound resistance protein, partial [Salmonella enterica subsp. enterica serovar Typhimurium]
172761	325835	Rs_Pune	MRG284-MRG285	KDF02511.1	100	90.9091	quaternary ammonium compound-resistance protein qacE, partial [Citrobacter sp. MGH 55]
3844	115996	Rs_PETL	HS458-HS459	KHQ45654.1	77	91.3043	ethidium bromide resistance protein, partial [Klebsiella pneumoniae]
4840	117810	Rs_PETL	HS464-GCP2	WP_002650270.1	67	92.1466	SMC-Scp complex subunit ScpB [Blastopirellula marina]
145547	271300	Rs_Pune	HS458-HS459	EKG66001.1	98	92.3077	small Multidrug Resistance family protein, partial [Vibrio cholerae HC-56A1]
193980	375936	Rs_Pune	HS458-HS459	EKG66001.1	98	92.3077	small Multidrug Resistance family protein, partial [Vibrio cholerae HC-56A1]
33713	169559	Rs_PETL	HS458-HS459	EKG66001.1	100	92.3077	small Multidrug Resistance family protein, partial [Vibrio cholerae HC-56A1]
46775	193009	Rs_PETL	HS458-HS459	EKG66001.1	100	92.3077	small Multidrug Resistance family protein, partial [Vibrio cholerae HC-56A1]
17394	701602	Rs_PETL	HS458-HS459	EKG66001.1	100	92.3077	small Multidrug Resistance family protein, partial [Vibrio cholerae HC-56A1]
15140	136337	Rs_PETL	MRG284-MRG285	EKG45413.1	100	92.6471	small Multidrug Resistance family protein, partial [Vibrio cholerae HC-50A1]
92876	91357	Rs_PETL	HS458-HS459	ACN22612.1	82	92.7273	qacE [uncultured bacterium]
199932	734138	Rs_Pune	HS464-GCP2	ALJ92865.1	100	93.1034	quaternary ammonium compound resistance protein, partial [Salmonella enterica subsp. enterica serovar Typhimurium]
54523	14712	Rs_PETL	HS458-HS459	ADE58460.1	100	93.4426	QacEdelta1, partial [Enterobacter cloacae]
192416	732249	Rs_Pune	HS458-HS459	WP_053002717.1	98	93.8272	ethidium bromide resistance protein, partial [Shigella sonnei]
66548	38936	Rs_PETL	HS458-HS459	WP_053002717.1	100	93.8272	ethidium bromide resistance protein, partial [Shigella sonnei]
176033	333499	Rs_Pune	HS458-HS459	WP_053002717.1	100	93.8272	ethidium bromide resistance protein, partial [Shigella sonnei]
114207	216082	Rs_Pune	HS458-HS459	EKG66001.1	100	93.8462	small Multidrug Resistance family protein, partial [Vibrio cholerae HC-56A1]
52295	10253	Rs_PETL	HS458-HS459	KDF02511.1	98	93.9394	quaternary ammonium compound-resistance protein qacE, partial [Citrobacter sp. MGH 55]
8436	124287	Rs_PETL	HS464-GCP2	ALJ92865.1	97	94.2529	quaternary ammonium compound resistance protein, partial [Salmonella enterica subsp. enterica serovar Typhimurium]
13095	132714	Rs_PETL	HS464-GCP2	ALJ92865.1	97	94.2529	quaternary ammonium compound resistance protein, partial [Salmonella enterica subsp. enterica serovar Typhimurium]
109945	208572	Rs_Pune	HS464-GCP2	ALJ92865.1	97	94.2529	quaternary ammonium compound resistance protein, partial [Salmonella enterica subsp. enterica serovar Typhimurium]
13722	133850	Rs_PETL	HS458-HS459	WP_031969042.1	100	94.2529	ethidium bromide resistance protein, partial [Acinetobacter baumannii]
186079	357285	Rs_Pune	HS458-HS459	WP_031969042.1	100	94.2529	ethidium bromide resistance protein, partial [Acinetobacter baumannii]
71703	49316	Rs_PETL	HS464-GCP2	WP_036267722.1	64	94.3925	integron integrase [Methylocaldum szegediense]
179728	342244	Rs_Pune	HS458-HS459	WP_053002717.1	97	95.0617	ethidium bromide resistance protein, partial [Shigella sonnei]
87670	80995	Rs_PETL	HS458-HS459	EKG66001.1	98	95.3846	small Multidrug Resistance family protein, partial [Vibrio cholerae HC-56A1]
117744	222330	Rs_Pune	HS458-HS459	EKG66001.1	98	95.3846	small Multidrug Resistance family protein, partial [Vibrio cholerae HC-56A1]
33292	168801	Rs_PETL	HS458-HS459	EKG66001.1	100	95.3846	small Multidrug Resistance family protein, partial [Vibrio cholerae HC-56A1]
70187	46368	Rs_PETL	HS458-HS459	WP_031969042.1	100	95.4023	ethidium bromide resistance protein, partial [Acinetobacter baumannii]
53283	12239	Rs_PETL	HS458-HS459	KDF02511.1	100	95.4545	quaternary ammonium compound-resistance protein qacE, partial [Citrobacter sp. MGH 55]
11647	130094	Rs_PETL	HS458-HS459	ACS73588.1	63	95.8333	QacG, partial [uncultured bacterium]
53036	11738	Rs_PETL	HS458-HS459	ACS73624.1	81	95.8333	QacG, partial [uncultured bacterium]
24253	152665	Rs_PETL	HS464-GCP2	KPR45988.1	100	95.9459	ethidium bromide resistance protein, partial [Citrobacter freundii]
63613	33050	Rs_PETL	HS458-HS459	KPR45988.1	100	95.9459	ethidium bromide resistance protein, partial [Citrobacter freundii]
67727	41364	Rs_PETL	HS458-HS459	WP_063844766.1	100	96.0526	hypothetical protein, partial [Enterobacter cloacae]
58076	21757	Rs_PETL	HS458-HS459	WP_053002717.1	97	96.2963	ethidium bromide resistance protein, partial [Shigella sonnei]
32471	167335	Rs_PETL	HS458-HS459	WP_053002717.1	100	96.2963	ethidium bromide resistance protein, partial [Shigella sonnei]
145599	721049	Rs_Pune	MRG284-MRG285	ANF29848.1	95	96.4706	quaternary ammonium resistance protein, partial [Escherichia coli]
1148	111125	Rs_PETL	HS464-GCP2	WP_031969115.1	100	96.8085	MULTISPECIES: QacE family quaternary ammonium compound efflux SMR transporter, partial [Gammaproteobacteria]
179942	342794	Rs_Pune	HS458-HS459	EKG66001.1	100	96.9231	small Multidrug Resistance family protein, partial [Vibrio cholerae HC-56A1]
185844	356731	Rs_Pune	HS458-HS459	KDF02511.1	98	96.9697	quaternary ammonium compound-resistance protein qacE, partial [Citrobacter sp. MGH 55]
49815	5363	Rs_PETL	HS458-HS459	KDF02511.1	100	96.9697	quaternary ammonium compound-resistance protein qacE, partial [Citrobacter sp. MGH 55]
71121	48180	Rs_PETL	HS458-HS459	KDF02511.1	100	96.9697	quaternary ammonium compound-resistance protein qacE, partial [Citrobacter sp. MGH 55]
48600	705925	Rs_PETL	HS458-HS459	KDF02511.1	100	96.9697	quaternary ammonium compound-resistance protein qacE, partial [Citrobacter sp. MGH 55]
52709	706573	Rs_PETL	HS458-HS459	KDF02511.1	100	96.9697	quaternary ammonium compound-resistance protein qacE, partial [Citrobacter sp. MGH 55]
51645	8971	Rs_PETL	HS458-HS459	EKL19615.1	100	97.1014	small Multidrug Resistance family protein, partial [Vibrio cholerae HC-59A1]
110965	210387	Rs_Pune	HS458-HS459	EKL19615.1	100	97.1014	small Multidrug Resistance family protein, partial [Vibrio cholerae HC-59A1]
205390	403189	Rs_Pune	HS458-HS459	EKL19615.1	100	97.1014	small Multidrug Resistance family protein, partial [Vibrio cholerae HC-59A1]
160234	724163	Rs_Pune	MRG284-MRG285	WP_002515455.1	78	97.2973	MULTISPECIES: nicotinate-nicotinamide nucleotide adenylyltransferase [Propionibacterium]
167310	312841	Rs_Pune	HS458-HS459	WP_064757991.1	96	97.619	hypothetical protein, partial [Klebsiella pneumoniae]
7941	123392	Rs_PETL	HS464-GCP2	ACP39552.1	75	98.0707	putative integron integrase, partial [uncultured microorganism]
92206	713505	Rs_PETL	MRG284-MRG285	ACN22612.1	82	98.1818	qacE [uncultured bacterium]
62696	31224	Rs_PETL	HS464-GCP2	EKG66001.1	98	98.4615	small Multidrug Resistance family protein, partial [Vibrio cholerae HC-56A1]
65134	36120	Rs_PETL	HS464-GCP2	EKG66001.1	98	98.4615	small Multidrug Resistance family protein, partial [Vibrio cholerae HC-56A1]
76767	59419	Rs_PETL	HS458-HS459	EKG66001.1	98	98.4615	small Multidrug Resistance family protein, partial [Vibrio cholerae HC-56A1]
190222	367033	Rs_Pune	HS458-HS459	EKG66001.1	98	98.4615	small Multidrug Resistance family protein, partial [Vibrio cholerae HC-56A1]
163455	724935	Rs_Pune	HS458-HS459	EKG66001.1	98	98.4615	small Multidrug Resistance family protein, partial [Vibrio cholerae HC-56A1]
30198	163283	Rs_PETL	HS458-HS459	EKG45413.1	100	98.5294	small Multidrug Resistance family protein, partial [Vibrio cholerae HC-50A1]
54169	14004	Rs_PETL	HS458-HS459	EKG45413.1	100	98.5294	small Multidrug Resistance family protein, partial [Vibrio cholerae HC-50A1]
176257	334034	Rs_Pune	HS458-HS459	KRR30581.1	100	98.5714	ethidium bromide resistance protein, partial (plasmid) [Klebsiella pneumoniae]
176286	334108	Rs_Pune	HS458-HS459	WP_000679422.1	98	98.7342	hypothetical protein, partial [Escherichia coli]
4883	117885	Rs_PETL	HS458-HS459	WP_053002717.1	98	98.7654	ethidium bromide resistance protein, partial [Shigella sonnei]
40119	181068	Rs_PETL	HS464-GCP2	WP_053002717.1	100	98.7654	ethidium bromide resistance protein, partial [Shigella sonnei]
85780	77222	Rs_PETL	HS458-HS459	WP_059039569.1	98	98.9247	QacE family quaternary ammonium compound efflux SMR transporter [Escherichia coli]
61378	28529	Rs_PETL	HS464-GCP2	KTG63206.1	99	99	ethidium bromide resistance protein, partial [Klebsiella pneumoniae]
180684	344561	Rs_Pune	HS458-HS459	ADO00937.1	99	99	QacE delta, partial [uncultured bacterium]
183572	729850	Rs_Pune	HS464-GCP2	OGK97148.1	63	100	integrase [Candidatus Rokubacteria bacterium RIFCSPHIGHO2_02_FULL_73_26]
47669	1028	Rs_PETL	HS458-HS459	ACN22612.1	81	100	qacE [uncultured bacterium]
33841	169792	Rs_PETL	HS458-HS459	ACS73588.1	88	100	QacG, partial [uncultured bacterium]
198806	387390	Rs_Pune	HS458-HS459	KPR45988.1	90	100	ethidium bromide resistance protein, partial [Citrobacter freundii]
6596	120947	Rs_PETL	HS458-HS459	AFR43758.1	94	100	quaternary ammonium compound resistance (plasmid) [uncultured bacterium]
174657	330197	Rs_Pune	HS458-HS459	WP_031969115.1	97	100	MULTISPECIES: QacE family quaternary ammonium compound efflux SMR transporter, partial [Gammaproteobacteria]
59144	23926	Rs_PETL	HS458-HS459	WP_001700144.1	98	100	multidrug SMR transporter [Enterobacter cloacae]
69169	44306	Rs_PETL	HS458-HS459	EKG45413.1	98	100	small Multidrug Resistance family protein, partial [Vibrio cholerae HC-50A1]
139715	261039	Rs_Pune	HS458-HS459	KDF02511.1	98	100	quaternary ammonium compound-resistance protein qacE, partial [Citrobacter sp. MGH 55]
180684	344561	Rs_Pune	HS458-HS459	WP_003830719.1	98	100	MULTISPECIES: quaternary ammonium compound efflux SMR transporter QacG2 [Gammaproteobacteria]
181262	345914	Rs_Pune	HS458-HS459	AHN09979.1	98	100	quaternary ammonium compound-resistance protein [Vibrio vulnificus]
34677	171283	Rs_PETL	MRG284-MRG285	WP_003830719.1	99	100	MULTISPECIES: quaternary ammonium compound efflux SMR transporter QacG2 [Gammaproteobacteria]
83283	72279	Rs_PETL	HS464-GCP2	ACN22644.1	99	100	qacE2 [uncultured bacterium]
9217	125699	Rs_PETL	HS458-HS459	WP_003830719.1	99	100	MULTISPECIES: quaternary ammonium compound efflux SMR transporter QacG2 [Gammaproteobacteria]
11647	130094	Rs_PETL	HS458-HS459	WP_003830719.1	99	100	MULTISPECIES: quaternary ammonium compound efflux SMR transporter QacG2 [Gammaproteobacteria]
11709	130201	Rs_PETL	HS458-HS459	WP_003830719.1	99	100	MULTISPECIES: quaternary ammonium compound efflux SMR transporter QacG2 [Gammaproteobacteria]
12570	131740	Rs_PETL	HS458-HS459	WP_003830719.1	99	100	MULTISPECIES: quaternary ammonium compound efflux SMR transporter QacG2 [Gammaproteobacteria]
22164	148887	Rs_PETL	HS458-HS459	WP_003830719.1	99	100	MULTISPECIES: quaternary ammonium compound efflux SMR transporter QacG2 [Gammaproteobacteria]
39277	179572	Rs_PETL	HS458-HS459	ACN22644.1	99	100	qacE2 [uncultured bacterium]
42260	184928	Rs_PETL	HS458-HS459	WP_003830719.1	99	100	MULTISPECIES: quaternary ammonium compound efflux SMR transporter QacG2 [Gammaproteobacteria]
47480	624	Rs_PETL	HS458-HS459	WP_003830719.1	99	100	MULTISPECIES: quaternary ammonium compound efflux SMR transporter QacG2 [Gammaproteobacteria]
49174	4064	Rs_PETL	HS458-HS459	WP_003830719.1	99	100	MULTISPECIES: quaternary ammonium compound efflux SMR transporter QacG2 [Gammaproteobacteria]
92918	91440	Rs_PETL	HS458-HS459	WP_003830719.1	99	100	MULTISPECIES: quaternary ammonium compound efflux SMR transporter QacG2 [Gammaproteobacteria]
129544	243080	Rs_Pune	HS458-HS459	WP_003830719.1	99	100	MULTISPECIES: quaternary ammonium compound efflux SMR transporter QacG2 [Gammaproteobacteria]
33338	168881	Rs_PETL	MRG284-MRG285	AHN09979.1	100	100	quaternary ammonium compound-resistance protein [Vibrio vulnificus]
30616	703411	Rs_PETL	HS464-GCP2	KTG63206.1	100	100	ethidium bromide resistance protein, partial [Klebsiella pneumoniae]
21188	147185	Rs_PETL	HS458-HS459	WP_001700144.1	100	100	multidrug SMR transporter [Enterobacter cloacae]
48216	2099	Rs_PETL	HS458-HS459	WP_064754521.1	100	100	hypothetical protein, partial [Klebsiella pneumoniae]
49907	5540	Rs_PETL	HS458-HS459	KRR30581.1	100	100	ethidium bromide resistance protein, partial (plasmid) [Klebsiella pneumoniae]
64031	33896	Rs_PETL	HS458-HS459	KPR45988.1	100	100	ethidium bromide resistance protein, partial [Citrobacter freundii]
68565	43070	Rs_PETL	HS458-HS459	KDF02511.1	100	100	quaternary ammonium compound-resistance protein qacE, partial [Citrobacter sp. MGH 55]
164470	306146	Rs_Pune	HS458-HS459	WP_000679422.1	100	100	hypothetical protein, partial [Escherichia coli]
177940	337944	Rs_Pune	HS458-HS459	WP_001700144.1	100	100	multidrug SMR transporter [Enterobacter cloacae]
187448	360434	Rs_Pune	HS458-HS459	EKG66001.1	100	100	small Multidrug Resistance family protein, partial [Vibrio cholerae HC-56A1]
192690	372850	Rs_Pune	HS458-HS459	ACS73680.1	100	100	QacE, partial [uncultured bacterium]
212743	420858	Rs_Pune	HS458-HS459	EKG45413.1	100	100	small Multidrug Resistance family protein, partial [Vibrio cholerae HC-50A1]
101256	715008	Rs_PETL	HS458-HS459	WP_063929656.1	93	41.4365	hypothetical protein, partial [Enterobacter cloacae]
119189	224845	Rs_Pune	HS458-HS459	CHQ04724.1	66	44.7183	aminoglycoside resistance protein [Salmonella enterica subsp. enterica serovar Typhi]
24634	153348	Rs_PETL	HS458-HS459	WP_023622803.1	100	50.5435	MULTISPECIES: AAC(6)-II family aminoglycoside 6-N-acetyltransferase [Proteobacteria]
46505	705570	Rs_PETL	MRG284-MRG285	KDK71335.1	68	51.6279	hypothetical protein AF23_01490, partial [Klebsiella pneumoniae CHS 67]
167174	312521	Rs_Pune	HS458-HS459	ABQ59227.1	100	55.0633	aminoglycoside-modifying enzyme, partial [Acinetobacter baumannii]
77448	60721	Rs_PETL	HS464-GCP2	CHQ04724.1	93	56.338	aminoglycoside resistance protein [Salmonella enterica subsp. enterica serovar Typhi]
176349	334243	Rs_Pune	HS464-GCP2	AAU93764.1	99	56.8106	AadA [Integration vector pJK202]
31829	166189	Rs_PETL	HS458-HS459	KDI73668.1	98	57.529	hypothetical protein AE84_03441 [Klebsiella pneumoniae CHS 28]
77246	60350	Rs_PETL	HS464-GCP2	AAU93764.1	99	57.8073	AadA [Integration vector pJK202]
96097	714161	Rs_PETL	HS458-HS459	AEB52076.1	98	58.5821	aminoglycoside adenyltransferase, partial [Salmonella enterica subsp. enterica serovar Oslo]
50481	6697	Rs_PETL	HS464-GCP2	AAU93764.1	99	59.1362	AadA [Integration vector pJK202]
68602	43146	Rs_PETL	HS464-GCP2	EDR32758.1	88	60.7973	streptomycin 3-adenylyltransferase [Yersinia pestis biovar Orientalis str. IP275]
76651	59177	Rs_PETL	HS464-GCP2	AAU93764.1	99	62.7907	AadA [Integration vector pJK202]
198243	386059	Rs_Pune	HS464-GCP2	KME39649.1	100	63.0996	streptomycin 3-adenylyltransferase, partial [Klebsiella pneumoniae]
196261	381336	Rs_Pune	HS458-HS459	ACT09077.1	95	63.3205	AadA1 [Vibrio cholerae]
86760	79181	Rs_PETL	HS464-GCP2	KDI73668.1	100	63.3205	hypothetical protein AE84_03441 [Klebsiella pneumoniae CHS 28]
39919	180723	Rs_PETL	HS458-HS459	ACO81888.1	100	65.035	aminoglycoside 6-N-acetyltransferase Ib, partial [Escherichia coli]
63769	33369	Rs_PETL	HS464-GCP2	AAU93764.1	99	65.4485	AadA [Integration vector pJK202]
160787	298298	Rs_Pune	HS464-GCP2	GAS58775.1	99	66.6667	streptomycin 3-adenylyltransferase [Salmonella enterica]
92617	90851	Rs_PETL	HS464-GCP2	AAU93764.1	99	67.4419	AadA [Integration vector pJK202]
136639	255551	Rs_Pune	HS458-HS459	AEB52076.1	98	67.5373	aminoglycoside adenyltransferase, partial [Salmonella enterica subsp. enterica serovar Oslo]
47658	1007	Rs_PETL	HS464-GCP2	AAU93764.1	99	68.1063	AadA [Integration vector pJK202]
47346	345	Rs_PETL	HS458-HS459	GAS68894.1	99	68.1992	streptomycin 3-adenylyltransferase [Salmonella enterica]
131335	718618	Rs_Pune	HS464-GCP2	WP_008951930.1	74	68.2119	hypothetical protein [Alishewanella jeotgali]
48527	2755	Rs_PETL	HS464-GCP2	ABE03749.1	100	68.6667	AacA4, partial [Pseudomonas aeruginosa]
95187	96030	Rs_PETL	MRG284-MRG285	AIP98297.1	96	68.7259	aminoglycoside-3-adenylyltransferase [Acinetobacter sp. NF120117(CD6)]
83122	711841	Rs_PETL	HS458-HS459	WP_063840440.1	95	69.112	ANT(3)-Ia family aminoglycoside nucleotidyltransferase AadA24 [Salmonella enterica]
192849	373207	Rs_Pune	HS458-HS459	WP_049194286.1	100	69.5876	adenylyltransferase, partial [Klebsiella pneumoniae]
64434	34711	Rs_PETL	HS458-HS459	WP_063857693.1	100	69.962	ANT(3)-Ia family aminoglycoside nucleotidyltransferase AadA8 AadA8b [Escherichia coli]
76153	58190	Rs_PETL	HS458-HS459	ABE03749.1	100	70	AacA4, partial [Pseudomonas aeruginosa]
145306	270887	Rs_Pune	HS458-HS459	ABQ59227.1	100	70.2532	aminoglycoside-modifying enzyme, partial [Acinetobacter baumannii]
74177	54297	Rs_PETL	HS464-GCP2	AAU93764.1	99	70.4319	AadA [Integration vector pJK202]
74875	55662	Rs_PETL	HS464-GCP2	AIP98297.1	96	70.6564	aminoglycoside-3-adenylyltransferase [Acinetobacter sp. NF120117(CD6)]
54808	15247	Rs_PETL	HS464-GCP2	ACI23388.1	99	71.1628	aminoglycoside adenylyltransferase type A1, partial [Escherichia coli]
210386	415155	Rs_Pune	HS458-HS459	WP_022675713.1	100	71.1744	MULTISPECIES: ANT(3)-Ia family aminoglycoside nucleotidyltransferase AadA6 [Proteobacteria]
20407	145787	Rs_PETL	HS458-HS459	ABE03749.1	99	71.3333	AacA4, partial [Pseudomonas aeruginosa]
96336	98323	Rs_PETL	HS464-GCP2	SAU31453.1	94	71.4286	aminoglycoside resistance protein [Klebsiella pneumoniae]
55522	16628	Rs_PETL	HS464-GCP2	AAU93764.1	99	71.4286	AadA [Integration vector pJK202]
71352	48641	Rs_PETL	HS458-HS459	WP_024432171.1	100	71.875	aminoglycoside nucleotidyltransferase ANT(2)-Ia, partial [Acinetobacter baumannii]
88169	82010	Rs_PETL	HS464-GCP2	AAU93764.1	98	72.093	AadA [Integration vector pJK202]
86243	78137	Rs_PETL	HS464-GCP2	AAU93764.1	99	72.4252	AadA [Integration vector pJK202]
14377	134994	Rs_PETL	HS464-GCP2	ACI23388.1	99	72.5581	aminoglycoside adenylyltransferase type A1, partial [Escherichia coli]
29656	162299	Rs_PETL	HS464-GCP2	WP_058199457.1	100	72.5806	adenylyltransferase, partial [Pseudomonas aeruginosa]
89942	85516	Rs_PETL	HS458-HS459	KDL77028.1	100	73.0159	hypothetical protein AD99_05119, partial [Klebsiella pneumoniae MGH 73]
24026	152240	Rs_PETL	HS464-GCP2	AMP54056.1	94	73.1602	ANT3, partial [uncultured bacterium]
119189	224845	Rs_Pune	HS458-HS459	WP_031615585.1	84	73.2075	ANT(3) family aminoglycoside nucleotidyltransferase [Salmonella enterica]
131335	718618	Rs_Pune	HS464-GCP2	WP_001257731.1	89	73.3333	hypothetical protein [Acinetobacter baumannii]
38796	178677	Rs_PETL	HS458-HS459	WP_060588403.1	93	73.4177	ANT(3) family aminoglycoside nucleotidyltransferase, partial [Klebsiella pneumoniae]
188989	364175	Rs_Pune	HS458-HS459	ABQ59227.1	100	73.4177	aminoglycoside-modifying enzyme, partial [Acinetobacter baumannii]
153115	284657	Rs_Pune	HS458-HS459	WP_004571199.1	97	73.5955	MULTISPECIES: aminoglycoside nucleotidyltransferase, partial [Gammaproteobacteria]
13809	134020	Rs_PETL	HS458-HS459	ABE03749.1	100	74	AacA4, partial [Pseudomonas aeruginosa]
704	110321	Rs_PETL	HS458-HS459	WP_003226746.1	100	74.0113	aminoglycoside nucleotidyltransferase, partial [Acinetobacter baumannii]
66714	39277	Rs_PETL	HS464-GCP2	ACI23388.1	99	74.4186	aminoglycoside adenylyltransferase type A1, partial [Escherichia coli]
181609	346725	Rs_Pune	HS464-GCP2	WP_024651181.1	100	75.1269	aminoglycoside nucleotidyltransferase, partial [Pseudomonas syringae]
196353	381559	Rs_Pune	HS464-GCP2	WP_024651181.1	100	75.1269	aminoglycoside nucleotidyltransferase, partial [Pseudomonas syringae]
95640	96919	Rs_PETL	HS458-HS459	WP_053276428.1	100	75.2632	adenylyltransferase, partial [Escherichia coli]
186512	358294	Rs_Pune	HS458-HS459	ABQ59227.1	99	75.3165	aminoglycoside-modifying enzyme, partial [Acinetobacter baumannii]
89030	83653	Rs_PETL	HS464-GCP2	AMP54056.1	93	75.3247	ANT3, partial [uncultured bacterium]
22384	149286	Rs_PETL	HS464-GCP2	AMP54056.1	95	75.3247	ANT3, partial [uncultured bacterium]
34876	171649	Rs_PETL	HS464-GCP2	WP_032415598.1	100	75.4545	ANT(3) family aminoglycoside nucleotidyltransferase, partial [Klebsiella pneumoniae]
190636	368012	Rs_Pune	HS464-GCP2	ACI23388.1	99	75.814	aminoglycoside adenylyltransferase type A1, partial [Escherichia coli]
205201	402753	Rs_Pune	HS458-HS459	KDH99767.1	100	75.9434	hypothetical protein AE70_05634 [Klebsiella pneumoniae CHS 14]
4483	117167	Rs_PETL	HS458-HS459	SAU31453.1	93	76.0618	aminoglycoside resistance protein [Klebsiella pneumoniae]
48109	705806	Rs_PETL	HS464-GCP2	CDK96216.1	96	76.5487	Streptomycin 3-O-adenylyltransferase @ Spectinomycin 9-O-adenylyltransferase [Klebsiella pneumoniae IS33]
193426	374598	Rs_Pune	HS464-GCP2	WP_001206355.1	86	76.6497	aminoglycoside nucleotidyltransferase, partial [Escherichia coli]
8319	124075	Rs_PETL	HS464-GCP2	WP_044808699.1	100	76.6949	ANT(3) family aminoglycoside nucleotidyltransferase, partial [Escherichia coli]
215881	738376	Rs_Pune	HS458-HS459	CAX16464.1	83	76.8	streptomycin/spectinomycin adenyltransferase, partial [uncultured bacterium]
35209	172251	Rs_PETL	HS458-HS459	EMU19521.1	100	77.13	aminoglycoside resistance protein, partial [Acinetobacter baumannii ABNIH10]
94227	94088	Rs_PETL	HS458-HS459	WP_053276428.1	100	77.3684	adenylyltransferase, partial [Escherichia coli]
171029	321730	Rs_Pune	HS464-GCP2	AAU93764.1	94	77.7409	AadA [Integration vector pJK202]
15885	137685	Rs_PETL	HS464-GCP2	EMU19521.1	100	78.9238	aminoglycoside resistance protein, partial [Acinetobacter baumannii ABNIH10]
73431	52836	Rs_PETL	HS464-GCP2	ACR67086.1	99	79.397	aminoglycoside-3-adenyltransferase, partial [Klebsiella pneumoniae]
68602	43147	Rs_PETL	HS464-GCP2	KZB27497.1	83	79.5455	adenylyltransferase, partial [Salmonella enterica subsp. enterica serovar Paratyphi B]
73372	52717	Rs_PETL	HS458-HS459	ABE03749.1	85	80.6667	AacA4, partial [Pseudomonas aeruginosa]
74681	55297	Rs_PETL	HS464-GCP2	ABE03749.1	99	80.6667	AacA4, partial [Pseudomonas aeruginosa]
23986	152164	Rs_PETL	HS458-HS459	SAU31453.1	94	80.695	aminoglycoside resistance protein [Klebsiella pneumoniae]
52438	10523	Rs_PETL	HS458-HS459	WP_024651181.1	100	80.7107	aminoglycoside nucleotidyltransferase, partial [Pseudomonas syringae]
29037	161194	Rs_PETL	HS464-GCP2	EMU19521.1	100	80.7175	aminoglycoside resistance protein, partial [Acinetobacter baumannii ABNIH10]
79547	64866	Rs_PETL	HS458-HS459	AAM52498.1	100	80.7453	streptomycin/spectinomycin adenyl transferase, partial [Vibrio cholerae]
155950	723227	Rs_Pune	HS458-HS459	ACR67086.1	99	80.9045	aminoglycoside-3-adenyltransferase, partial [Klebsiella pneumoniae]
29696	162380	Rs_PETL	MRG284-MRG285	ACI23388.1	98	80.9302	aminoglycoside adenylyltransferase type A1, partial [Escherichia coli]
91068	87736	Rs_PETL	HS458-HS459	ACI23388.1	99	81.3953	aminoglycoside adenylyltransferase type A1, partial [Escherichia coli]
181834	347268	Rs_Pune	HS458-HS459	ACR67086.1	96	81.407	aminoglycoside-3-adenyltransferase, partial [Klebsiella pneumoniae]
77118	60104	Rs_PETL	HS464-GCP2	KDH99767.1	100	81.6038	hypothetical protein AE70_05634 [Klebsiella pneumoniae CHS 14]
92970	91545	Rs_PETL	HS458-HS459	AIP98246.1	77	81.7204	aminoglycoside-(3)(9)-adenylyltransferase, partial [Klebsiella pneumoniae]
55397	16395	Rs_PETL	HS458-HS459	WP_063929656.1	81	81.768	hypothetical protein, partial [Enterobacter cloacae]
94749	95153	Rs_PETL	HS464-GCP2	SAU31453.1	93	81.8533	aminoglycoside resistance protein [Klebsiella pneumoniae]
64807	35474	Rs_PETL	HS458-HS459	WP_053276428.1	100	82.1053	adenylyltransferase, partial [Escherichia coli]
31145	703514	Rs_PETL	MRG284-MRG285	ABQ59227.1	98	82.2785	aminoglycoside-modifying enzyme, partial [Acinetobacter baumannii]
135676	253849	Rs_Pune	HS458-HS459	ABQ59227.1	98	82.2785	aminoglycoside-modifying enzyme, partial [Acinetobacter baumannii]
85043	75787	Rs_PETL	HS464-GCP2	WP_028624758.1	100	82.8877	aminoglycoside nucleotidyltransferase, partial [Pseudomonas sp. Ant30-3]
53932	13529	Rs_PETL	MRG284-MRG285	ADA82240.1	100	83	aminoglycoside adenylyltransferase, partial [Pseudomonas aeruginosa]
178467	339230	Rs_Pune	HS458-HS459	WP_053276428.1	100	83.1579	adenylyltransferase, partial [Escherichia coli]
68658	43247	Rs_PETL	HS458-HS459	WP_028624758.1	100	83.4225	aminoglycoside nucleotidyltransferase, partial [Pseudomonas sp. Ant30-3]
92672	90952	Rs_PETL	HS458-HS459	OAA00043.1	100	83.9378	Streptomycin 3-adenylyltransferase [Klebsiella pneumoniae]
36241	704174	Rs_PETL	HS458-HS459	ACI23388.1	91	84.186	aminoglycoside adenylyltransferase type A1, partial [Escherichia coli]
111801	211848	Rs_Pune	MRG284-MRG285	WP_024651181.1	97	84.264	aminoglycoside nucleotidyltransferase, partial [Pseudomonas syringae]
35840	173376	Rs_PETL	HS458-HS459	ACI23388.1	98	84.6512	aminoglycoside adenylyltransferase type A1, partial [Escherichia coli]
[truncated: 2,742 more rows]
