# Supplementary material for: Discovery of the fourth mobile sulfonamide resistance gene
Source: Microbiome. 2017 Dec 15;5:160. doi: 10.1186/s40168-017-0379-y (PMC5732528; doi:10.1186/s40168-017-0379-y)
Supplement: Supplementary file 5 — Relative abundance of mobile sulfonamide resistance genes (sul1–4) in metagenomic samples containing sul4. (XLSX 28 kb) [file 40168_2017_379_MOESM5_ESM.xlsx]

## Sheet: Sheet1
		Raw Counts				Normalized Counts
sample	rnaCount	sul1_r	sul2_r	sul3_r	sul4_r	sul1_n	sul2_n	sul3_n	sul4_n	biome	feature	material	location	country	collection_date
mgm4714564.3	38013	145	177	0	37	0.00956346	0.0120174	0	0.00237254	terrestrial biome	organic feature	sludge	Beijing	China	2014-12-29
mgm4494854.3	5212	199	111	0	25	0.0957255	0.0549651	0	0.0116918	aquatic biome	wastewater treatment plant	activated sludge	Zhecheng Henan province	China	2011-12-25
mgm4671865.3	33908	2410	4097	0	24	0.178194	0.31184	0	0.00172526	terrestrial biome	habitat	anthropogenic environmental material	Hangzhou	China	2014-04-01
mgm4671867.3	33696	2347	3910	0	18	0.174628	0.299479	0	0.00130208	terrestrial biome	habitat	anthropogenic environmental material	Hangzhou	China	2014-04-01
mgm4671866.3	26705	1799	2660	445	17	0.168895	0.257073	0.0443099	0.00155168	terrestrial biome	habitat	anthropogenic environmental material	Hangzhou	China	2014-04-01
mgm4517064.3	47932	639	389	0	14	0.0334237	0.0209456	0	0.000711946	air	air	air	Beijing	China	2013-01-13
mgm4494855.3	6049	237	124	0	13	0.0982299	0.0529062	0	0.00523847	aquatic biome	wastewater treatment plant	activated sludge	Zhecheng Henan province	China	2011-12-25
mgm4735473.3	17816	198	514	0	12	0.0278634	0.0744597	0	0.00164178	freshwater biome	abandoned watercourse	sewage	Beijing WWTP	China	2013-03-01
mgm4671878.3	26545	1727	2496	434	11	0.163113	0.242678	0.0434751	0.00101008	terrestrial biome	habitat	anthropogenic environmental material	Hangzhou	China	2014-04-01
mgm4516637.3	45843	88	116	0	10	0.0048127	0.0065306	0	0.000531706	air	air	air	Beijing	China	2013-01-08
mgm4714567.3	30405	284	804	0	9	0.0234181	0.0682463	0	0.00072151	terrestrial biome	organic feature	sludge	Beijing	China	2014-12-29
mgm4719096.3	14632	16	8	0	8	0.00274154	0.00141109	0	0.0013327	aquatic biome	microbial feature	water	siping road 1239, shanghai	China	2016-07-25
mgm4671877.3	51565	426	870	16	7	0.0207126	0.0435444	0.000825084	0.000330893	terrestrial biome	habitat	anthropogenic environmental material	Hangzhou	China	2014-04-01
mgm4516651.3	40566	306	192	0	6	0.018912	0.0122154	0	0.000360524	air	air	air	Beijing	China	2013-01-11
mgm4713022.3	16865	19	61	0	6	0.00282453	0.00933494	0	0.000867181	marine oxygen minimum zone	anaerobic bioreactor	waste water	Room 101, Laodixuelou, Peking University	China	2014-12-31
mgm4713031.3	17172	22	71	0	6	0.00321204	0.010671	0	0.000851677	marine oxygen minimum zone	anaerobic bioreactor	waste water	Room 101, Laodixuelou, Peking University	China	2014-12-31
mgm4714569.3	51640	233	453	4	6	0.0113122	0.0226402	0.000205971	0.000283211	terrestrial biome	organic feature	sludge	Beijing	China	2015-01-12
mgm4675014.3	19738	162	90	0	5	0.0205774	0.0117681	0	0.000617464	Small lake biome	wastewater treatment plant	soil	Heyuan	China	2015-07-09
mgm4675016.3	14702	139	85	0	5	0.0237038	0.0149214	0	0.000828969	Small lake biome	wastewater treatment plant	water	Heyuan	China	2015-07-09
mgm4713025.3	19139	8	68	0	5	0.00104797	0.00916976	0	0.000636789	marine oxygen minimum zone	anaerobic bioreactor	waste water	Room 101, Laodixuelou, Peking University	China	2015-07-01
mgm4714568.3	42477	270	223	1	5	0.0159364	0.0135494	6.26007e-05	0.00028692	terrestrial biome	organic feature	sludge	Beijing	China	2015-01-12
mgm4537907.3	9101	8	0	0	34	0.00220384	0	0	0.00910614	aquatic biome	wastewater treatment plant	waste water	WWTP in HKU	Hong Kong	2013-03-30
jl33	6632	2009	117094	3	6372	0.759477	45.5678	0.00120285	2.34194	small lake biome	lake	sediment	hyderabad	India	2008-03-28
111	104175	5445	1665	12	505	0.131043	0.0412495	0.000306303	0.0118161	aquatic biome	hospital effluent	water	pune	India	2014-03-26
105	126258	1365	566	176	411	0.0271052	0.0115698	0.0037067	0.00793465	river biome	Outskirts	sediment	pune	India	2014-03-26
jl27	2730	831	554005	5	284	0.763163	523.744	0.00487013	0.253571	river biome	river	sediment	hyderabad	India	2008-03-28
108	118476	964	415	18	264	0.0203998	0.00904036	0.000403994	0.00543148	river biome	city	sediment	pune	India	2014-03-26
110	92609	1012	418	63	258	0.0273972	0.0116491	0.00180892	0.00679065	river biome	Outskirts	sediment	pune	India	2014-03-26
109	212657	2860	830	37	222	0.0337183	0.0100732	0.000462653	0.00254459	river biome	Middle	sediment	pune	India	2014-03-26
103	135527	1549	1114	47	216	0.0286553	0.0212142	0.000922158	0.00388483	river biome	city	sediment	pune	India	2014-03-26
mgm4701413.3	15068	688	296	11	171	0.114475	0.0506996	0.0019412	0.0276621	Small lake biome	lake	sediment	Hyderabad	India	2012-01-31
mgm4701417.3	15068	688	291	8	163	0.114475	0.0498432	0.00141178	0.026368	Small lake biome	lake	sediment	Hyderabad	India	2012-01-31
jl28	3803	1003	1207765	3	147	0.661232	819.642	0.00209763	0.0942184	river biome	river	sediment	hyderabad	India	2008-03-28
jl32	7348	625	8824	8	147	0.21325	3.09931	0.00289504	0.0487633	river biome	river	sediment	hyderabad	India	2008-03-28
mgm4622354.3	40912	2	0	0	136	0.000122563	0	0	0.00810276	Small lake biome	lake	water	Kolkata India	India	2014-11-10
jl29	1767	493	277485	6	127	0.699503	405.295	0.00902917	0.175191	river biome	river	sediment	hyderabad	India	2008-03-28
104	181698	1788	1175	20	89	0.0246716	0.01669	0.000292693	0.00119395	river biome	Middle	sediment	pune	India	2014-03-26
mgm4701422.3	5361	137	59	2	85	0.0640699	0.0284037	0.000992013	0.0386472	Small river biome	river	sediment	Hyderabad	India	2012-01-31
jl31	4863	318	14321	0	84	0.163946	7.60041	0	0.0421036	river biome	river	sediment	hyderabad	India	2008-03-28
jl30	1374	538	55581	0	83	0.981691	104.402	0	0.147243	river biome	river	sediment	hyderabad	India	2008-03-28
mgm4701425.3	5361	131	62	3	83	0.0612639	0.0298479	0.00148802	0.0377378	Small river biome	river	sediment	Hyderabad	India	2012-01-31
mgm4701429.3	5883	396	171	38	81	0.168762	0.075018	0.0171758	0.0335607	Small lake biome	lake	sediment	Hyderabad	India	2012-01-31
mgm4701418.3	5883	345	157	38	80	0.147028	0.0688762	0.0171758	0.0331464	Small lake biome	lake	sediment	Hyderabad	India	2012-01-31
jl19	4091	15	122	0	65	0.00919265	0.0769659	0	0.0387283	river biome	river	sediment	hyderabad	India	2008-03-28
mgm4680904.3	30914	0	0	0	51	0	0	0	0.00402124	freshwater algal bloom	freshwater habitat	surface water	kolkata,west bengal	India	2015-01-15
mgm4701431.3	13011	83	17	6	50	0.0159936	0.00337215	0.00122624	0.00936707	river biome	river	sediment	hyderabad	India	2016-01-08
mgm4701416.3	7136	67	15	1	43	0.0235396	0.00542506	0.00037263	0.0146879	Small river biome	river	sediment	Hyderabad	India	2012-01-31
jl20	12685	81	71	0	38	0.0160093	0.0144456	0	0.00730193	river biome	river	sediment	hyderabad	India	2008-03-28
mgm4680906.3	10096	0	0	0	37	0	0	0	0.00893299	freshwater algal bloom	freshwater habitat	surface water	kolkata,west bengal	India	2015-01-15
mgm4673360.3	22791	0	0	0	27	0	0	0	0.00288765	freshwater algal bloom	freshwater habitat	surface water	kolkata,west bengal	India	2015-01-15
mgm4673361.3	22791	0	0	0	27	0	0	0	0.00288765	freshwater algal bloom	freshwater habitat	surface water	kolkata,west bengal	India	2015-01-15
mgm4673646.3	22791	0	0	0	27	0	0	0	0.00288765	freshwater algal bloom	freshwater habitat	surface water	kolkata,west bengal	India	2015-01-15
mgm4673647.3	22791	0	0	0	27	0	0	0	0.00288765	freshwater algal bloom	freshwater habitat	surface water	kolkata,west bengal	India	2015-01-15
mgm4680905.3	19612	0	0	0	25	0	0	0	0.00310715	freshwater algal bloom	freshwater habitat	surface water	kolkata,west bengal	India	2015-01-15
mgm4673358.3	15598	0	0	0	24	0	0	0	0.00375048	freshwater algal bloom	freshwater habitat	surface water	kolkata,west bengal	India	2015-01-15
mgm4673644.3	15598	0	0	0	24	0	0	0	0.00375048	freshwater algal bloom	freshwater habitat	surface water	kolkata,west bengal	India	2015-01-15
mgm4673359.3	14101	0	0	0	17	0	0	0	0.00293862	freshwater algal bloom	freshwater habitat	surface water	kolkata,west bengal	India	2015-01-15
mgm4673645.3	14101	0	0	0	17	0	0	0	0.00293862	freshwater algal bloom	freshwater habitat	surface water	kolkata,west bengal	India	2015-01-15
jl6	3686	19	2	0	12	0.0129234	0.00140037	0	0.00793543	soil	soil	soil	hyderabad	India	2008-03-28
mgm4510219.3	19504	18	0	0	15	0.00231381	0	0	0.00187462	Mangrove Biome	Wetland	Peat soil	Batu Maung, Pulau Pinang	Malaysia	2011-07-05
swestp60	33819	57	5	1	40	0.00422565	0.000381573	7.86271e-05	0.00288299	anthropogenic terrestrial biome	sewage plant	biosolids	Kappala	sweden	2012-09-26
swestp15	36883	20	4	5	30	0.00135951	0.000279899	0.000360476	0.00198262	anthropogenic terrestrial biome	sewage plant	biosolids	Kappala	sweden	2012-09-26
swestp13	30849	69	6	1	25	0.00560773	0.000501971	8.6197e-05	0.00197535	anthropogenic terrestrial biome	sewage plant	biosolids	Kappala	sweden	2012-09-26
swestp14	34584	64	3	3	23	0.00463964	0.000223879	0.000230664	0.00162105	anthropogenic terrestrial biome	sewage plant	biosolids	Kappala	sweden	2012-09-26
swestp17	34078	24	2	3	19	0.0017657	0.000151469	0.000234089	0.00135901	anthropogenic terrestrial biome	sewage plant	biosolids	Kappala	sweden	2012-09-26
swestp10	25110	54	33	13	18	0.00539171	0.00339184	0.00137667	0.00174731	anthropogenic terrestrial biome	sewage plant	biosolids	Uppsala	sweden	2012-09-26
swestp25	16274	50	4	3	18	0.00770291	0.000634357	0.000490185	0.00269602	anthropogenic terrestrial biome	sewage plant	biosolids	Henriksdal	sweden	2012-09-25
swestp27	25624	82	12	5	17	0.00802317	0.00120866	0.000518867	0.00161714	anthropogenic terrestrial biome	sewage plant	biosolids	Henriksdal	sweden	2012-09-25
swestp12	28387	83	31	11	16	0.00733057	0.00281845	0.0010304	0.00137387	anthropogenic terrestrial biome	sewage plant	biosolids	Kappala	sweden	2012-09-26
swestp26	18138	83	12	6	15	0.0114728	0.0017075	0.00087962	0.0020158	anthropogenic terrestrial biome	sewage plant	biosolids	Henriksdal	sweden	2012-09-25
swestp16	28879	26	1	5	14	0.0022572	8.93688e-05	0.000460385	0.00118165	anthropogenic terrestrial biome	sewage plant	biosolids	Kappala	sweden	2012-09-26
swestp28	22121	59	9	8	14	0.00668692	0.00105004	0.000961653	0.00154265	anthropogenic terrestrial biome	sewage plant	biosolids	Henriksdal	sweden	2012-09-25
swestp11	21664	64	28	7	13	0.00740663	0.0033357	0.000859197	0.00146268	anthropogenic terrestrial biome	sewage plant	biosolids	Uppsala	sweden	2012-09-26
swestp47	68988	212	50	0	13	0.00770445	0.00187053	0	0.000459319	anthropogenic terrestrial biome	sewage plant	sewage	Henriksdal	sweden	2012-09-25
swestp57	18914	188	56	1	13	0.0249203	0.0076414	0.000140589	0.00167535	anthropogenic terrestrial biome	sewage plant	surface water	Uppsala	sweden	2012-09-26
swestp9	24928	75	39	13	13	0.00754315	0.00403781	0.00138672	0.00127116	anthropogenic terrestrial biome	sewage plant	biosolids	Uppsala	sweden	2012-09-26
swestp35	61531	163	48	1	12	0.0066416	0.00201333	4.32155e-05	0.00047537	anthropogenic terrestrial biome	sewage plant	sewage	Kappala	sweden	2012-09-26
swestp32	48739	402	136	1	10	0.020679	0.00720162	5.45578e-05	0.000500113	anthropogenic terrestrial biome	sewage plant	sewage	Uppsala	sweden	2012-09-26
swestp6	21788	110	60	0	10	0.0126577	0.00710726	0	0.00111874	anthropogenic terrestrial biome	sewage plant	activated sludge	Uppsala	sweden	2012-09-26
swestp61	26822	40	1	1	10	0.00373893	9.62226e-05	9.91384e-05	0.000908769	anthropogenic terrestrial biome	sewage plant	biosolids	Kappala	sweden	2012-09-26
swestp7	27660	105	63	1	9	0.00951735	0.00587837	9.61349e-05	0.000793113	anthropogenic terrestrial biome	sewage plant	activated sludge	Uppsala	sweden	2012-09-26
swestp1	39859	197	79	1	8	0.0123914	0.00511527	6.67124e-05	0.000489225	anthropogenic terrestrial biome	sewage plant	sludge	Uppsala	sweden	2012-09-26
swestp58	21355	195	72	0	8	0.0228936	0.00870164	0	0.000913135	anthropogenic terrestrial biome	sewage plant	surface water	Uppsala	sweden	2012-09-26
swestp8	25502	73	27	12	8	0.00717675	0.00273248	0.00125124	0.000764646	anthropogenic terrestrial biome	sewage plant	biosolids	Uppsala	sweden	2012-09-26
swestp4	22196	84	67	0	7	0.0094882	0.00779055	0	0.00076872	anthropogenic terrestrial biome	sewage plant	activated sludge	Uppsala	sweden	2012-09-26
swestp5	24011	110	75	0	7	0.0114858	0.00806156	0	0.000710612	anthropogenic terrestrial biome	sewage plant	activated sludge	Uppsala	sweden	2012-09-26
swestp29	54514	121	76	1	6	0.00556489	0.0035981	4.87781e-05	0.00026828	anthropogenic terrestrial biome	sewage plant	sewage	Henriksdal	sweden	2012-09-25
swestp36	64378	178	43	0	6	0.00693205	0.00172385	0	0.000227174	anthropogenic terrestrial biome	sewage plant	sewage	Kappala	sweden	2012-09-26
swestp30	58600	106	54	2	5	0.0045351	0.00237829	9.0754e-05	0.000207978	anthropogenic terrestrial biome	sewage plant	sewage	Henriksdal	sweden	2012-09-25
swestp37	55055	134	41	0	5	0.00610221	0.00192201	0	0.00022137	anthropogenic terrestrial biome	sewage plant	sewage	Henriksdal	sweden	2012-09-25
swestp59	34414	185	82	0	5	0.0134777	0.0061496	0	0.000354144	anthropogenic terrestrial biome	sewage plant	sludge	Uppsala	sweden	2012-09-26
swestp67	87555	100	49	1	5	0.00286351	0.00144439	3.03705e-05	0.000139198	anthropogenic terrestrial biome	sewage plant	raw primary sludge	Henriksdal	sweden	2012-09-25
mgm4569569.3	29121	129	794	0	10	0.0111061	0.0703692	0	0.000837025	aquatic biome	organic feature	anthropogenic environmental material	Geneva	Switzerland	2014-03-06
mgm4569570.3	27932	161	920	0	9	0.0144512	0.0850069	0	0.00078539	aquatic biome	organic feature	anthropogenic environmental material	Geneva	Switzerland	2014-03-07
mgm4568625.3	14894	54	129	0	8	0.00908995	0.0223536	0	0.00130925	aquatic biome	organic feature	anthropogenic environmental material	Geneva	Switzerland	2014-03-06
mgm4568626.3	13683	68	147	0	8	0.0124597	0.0277271	0	0.00142513	aquatic biome	organic feature	anthropogenic environmental material	Geneva	Switzerland	2014-03-07
mgm4569599.3	19326	109	131	0	6	0.0141405	0.0174943	0	0.000756753	aquatic biome	organic feature	anthropogenic environmental material	Geneva	Switzerland	2014-03-07
mgm4569598.3	20580	92	106	0	5	0.0112078	0.0132932	0	0.000592201	aquatic biome	organic feature	anthropogenic environmental material	Geneva	Switzerland	2014-03-06
mgm4709385.3	36467	89	15	1	57	0.00611884	0.0010616	7.29177e-05	0.00380995	aquatic biome	organic feature	anthropogenic environmental material	Sheffield	United Kingdom	2016-01-14
mgm4709388.3	41666	51	15	1	46	0.00306879	0.000929133	6.38192e-05	0.00269104	aquatic biome	organic feature	anthropogenic environmental material	Sheffield	United Kingdom	2016-01-14
mgm4709391.3	40059	99	21	1	43	0.00619604	0.00135297	6.63794e-05	0.00261645	aquatic biome	organic feature	anthropogenic environmental material	Sheffield	United Kingdom	2016-01-14
mgm4709392.3	12293	162	27	1	33	0.0330397	0.00566858	0.000216309	0.00654336	aquatic biome	organic feature	anthropogenic environmental material	Sheffield	United Kingdom	2016-01-14
mgm4709393.3	2070	96	13	1	30	0.116273	0.0162084	0.00128458	0.0353261	aquatic biome	organic feature	anthropogenic environmental material	York	United Kingdom	2016-01-07
mgm4709383.3	24926	164	17	0	28	0.0164957	0.00176021	0	0.0027381	aquatic biome	organic feature	anthropogenic environmental material	York	United Kingdom	2016-01-07
mgm4709384.3	30242	72	9	2	22	0.00596899	0.000768069	0.000175854	0.0017732	aquatic biome	organic feature	anthropogenic environmental material	York	United Kingdom	2016-01-07
mgm4709390.3	38020	104	4	1	22	0.00685804	0.000271529	6.99393e-05	0.00141044	aquatic biome	organic feature	anthropogenic environmental material	York	United Kingdom	2016-01-07
mgm4709382.3	60318	34	13	0	9	0.00141322	0.000556243	0	0.000363697	aquatic biome	organic feature	anthropogenic environmental material	Southampton	United Kingdom	2016-01-22
