# Supplementary material for: Discovery of the fourth mobile sulfonamide resistance gene
Source: Microbiome. 2017 Dec 15;5:160. doi: 10.1186/s40168-017-0379-y (PMC5732528; doi:10.1186/s40168-017-0379-y)
Supplement: Supplementary file 6 — List of metagenomic samples searched for sul4 genes. (XLSX 376 kb) [file 40168_2017_379_MOESM6_ESM.xlsx]

## Sheet: Sheet1
metagenomeId	biome	feature	material	envpackage	location	country	continent	latitude	longitude	collectionDate
mgm4441614.3	marine habitat	marine habitat	marine habitat	water	Indian Ocean - International water between Madagascar and South Africa			-29.3489	43.2156	2005-09-29
mgm4441615.3	marine habitat	marine habitat	marine habitat	water	Indian Ocean - International waters between Madagascar and South Africa			-30.8983	40.4203	2005-09-30
mgm4441616.3	marine habitat	marine habitat	marine habitat	water	Indian Ocean - International water between Madagascar and South Africa			-32.3992	36.5919	2005-10-01
mgm4667018.3	terrestrial biome	stony desert	soil	soil	Mount George Murray	Antarctica	antarctica	-76.1608	162.016	2015-01-19
mgm4667019.3	terrestrial biome	stony desert	soil	soil	Mount Seuss	Antarctica	antarctica	-77.0247	161.759	2015-01-17
mgm4667020.3	terrestrial biome	stony desert	soil	soil	Mount Seuss	Antarctica	antarctica	-77.0191	161.782	2015-01-12
mgm4667021.3	terrestrial biome	stony desert	soil	soil	Mount Seuss	Antarctica	antarctica	-77.0262	161.675	2015-01-14
mgm4667022.3	terrestrial biome	stony desert	soil	soil	Flatiron	Antarctica	antarctica	-77.0063	162.397	2015-01-11
mgm4667023.3	terrestrial biome	stony desert	soil	soil	Mount Seuss	Antarctica	antarctica	-77.0182	161.742	2015-01-12
mgm4667024.3	terrestrial biome	stony desert	soil	soil	Mackay Glacier	Antarctica	antarctica	-76.7834	161.45	2015-01-11
mgm4667025.3	terrestrial biome	stony desert	soil	soil	Mackay Glacier	Antarctica	antarctica	-76.8226	162.107	2015-01-11
mgm4667026.3	terrestrial biome	stony desert	soil	soil	Pegtop Mountain	Antarctica	antarctica	-77.046	161.359	2015-01-22
mgm4667027.3	terrestrial biome	stony desert	soil	soil	Benson Glacier	Antarctica	antarctica	-76.8691	161.752	2015-01-19
mgm4667028.3	terrestrial biome	stony desert	soil	soil	Mount Seuss	Antarctica	antarctica	-77.0184	161.71	2015-01-16
mgm4667029.3	terrestrial biome	stony desert	soil	soil	Mount Seuss	Antarctica	antarctica	-77.0231	161.713	2015-01-14
mgm4667030.3	terrestrial biome	stony desert	soil	soil	Mount Gran	Antarctica	antarctica	-76.9522	161.404	2015-01-17
mgm4667031.3	terrestrial biome	stony desert	soil	soil	Cliff Nunatuk	Antarctica	antarctica	-76.1105	162.014	2015-01-19
mgm4667032.3	terrestrial biome	stony desert	soil	soil	Towle Glacier	Antarctica	antarctica	-76.7288	161.012	2015-01-19
mgm4667033.3	terrestrial biome	stony desert	soil	soil	Mount Seuss	Antarctica	antarctica	-77.0109	161.767	2015-01-12
mgm4667034.3	terrestrial biome	stony desert	soil	soil	Towle Glacier	Antarctica	antarctica	-76.6546	161.093	2015-01-19
mgm4667035.3	terrestrial biome	stony desert	soil	soil	Spalding Pond	Antarctica	antarctica	-77.65	163.117	2015-01-22
mgm4667036.3	terrestrial biome	stony desert	soil	soil	Mount Gran	Antarctica	antarctica	-76.9671	161.162	2015-01-22
mgm4603523.3	freshwater biome	wastewater treatment plant	activated sludge	wastewater|sludge	Buenos Aires	Argentina	south america	-34.6536	-58.3226	2009-05-08
mgm4603524.3	freshwater biome	wastewater treatment plant	activated sludge	wastewater|sludge	Buenos Aires	Argentina	south america	-34.6536	-58.3226	2009-05-08
mgm4603525.3	freshwater biome	wastewater treatment plant	activated sludge	wastewater|sludge	Buenos Aires	Argentina	south america	-34.6536	-58.3226	2009-05-08
mgm4603526.3	freshwater biome	wastewater treatment plant	activated sludge	wastewater|sludge	Buenos Aires	Argentina	south america	-34.6536	-58.3226	2009-05-08
mgm4603527.3	freshwater biome	wastewater treatment plant	activated sludge	wastewater|sludge	Buenos Aires	Argentina	south america	-34.6536	-58.3226	2011-05-31
mgm4603528.3	freshwater biome	wastewater treatment plant	activated sludge	wastewater|sludge	Buenos Aires	Argentina	south america	-34.6536	-58.3226	2011-05-31
mgm4603529.3	freshwater biome	wastewater treatment plant	activated sludge	wastewater|sludge	Buenos Aires	Argentina	south america	-34.6536	-58.3226	2011-05-31
mgm4603530.3	freshwater biome	wastewater treatment plant	activated sludge	wastewater|sludge	Buenos Aires	Argentina	south america	-34.6536	-58.3226	2011-05-31
mgm4603531.3	freshwater biome	wastewater treatment plant	activated sludge	wastewater|sludge	Buenos Aires	Argentina	south america	-34.0672	-59.0676	2008-09-05
mgm4603532.3	freshwater biome	wastewater treatment plant	activated sludge	wastewater|sludge	Buenos Aires	Argentina	south america	-34.0672	-59.0676	2008-09-05
mgm4603533.3	freshwater biome	wastewater treatment plant	activated sludge	wastewater|sludge	Buenos Aires	Argentina	south america	-34.0672	-59.0676	2008-09-05
mgm4603534.3	freshwater biome	wastewater treatment plant	activated sludge	wastewater|sludge	Buenos Aires	Argentina	south america	-34.0672	-59.0676	2008-09-05
mgm4603535.3	freshwater biome	wastewater treatment plant	activated sludge	wastewater|sludge	Buenos Aires	Argentina	south america	-34.0672	-59.0676	2009-05-08
mgm4603536.3	freshwater biome	wastewater treatment plant	activated sludge	wastewater|sludge	Buenos Aires	Argentina	south america	-34.0672	-59.0676	2009-05-08
mgm4603537.3	freshwater biome	wastewater treatment plant	activated sludge	wastewater|sludge	Buenos Aires	Argentina	south america	-34.0672	-59.0676	2009-05-08
mgm4603538.3	freshwater biome	wastewater treatment plant	activated sludge	wastewater|sludge	Buenos Aires	Argentina	south america	-34.0672	-59.0676	2009-05-08
mgm4603539.3	freshwater biome	wastewater treatment plant	activated sludge	wastewater|sludge	Buenos Aires	Argentina	south america	-34.8398	-58.1963	2008-09-05
mgm4603540.3	freshwater biome	wastewater treatment plant	activated sludge	wastewater|sludge	Buenos Aires	Argentina	south america	-34.8398	-58.1963	2008-09-05
mgm4603541.3	freshwater biome	wastewater treatment plant	activated sludge	wastewater|sludge	Buenos Aires	Argentina	south america	-34.8398	-58.1963	2008-09-05
mgm4603542.3	freshwater biome	wastewater treatment plant	activated sludge	wastewater|sludge	Buenos Aires	Argentina	south america	-34.8398	-58.1963	2008-09-05
mgm4603543.3	freshwater biome	wastewater treatment plant	activated sludge	wastewater|sludge	Buenos Aires	Argentina	south america	-34.8398	-58.1963	2011-06-04
mgm4603544.3	freshwater biome	wastewater treatment plant	activated sludge	wastewater|sludge	Buenos Aires	Argentina	south america	-34.8398	-58.1963	2011-06-04
mgm4603545.3	freshwater biome	wastewater treatment plant	activated sludge	wastewater|sludge	Buenos Aires	Argentina	south america	-34.8398	-58.1963	2011-06-04
mgm4603546.3	freshwater biome	wastewater treatment plant	activated sludge	wastewater|sludge	Buenos Aires	Argentina	south america	-34.8398	-58.1963	2011-06-04
mgm4603551.3	freshwater biome	wastewater treatment plant	activated sludge	wastewater|sludge	C¾rdoba	Argentina	south america	-30.9401	-62.0473	2011-06-15
mgm4603552.3	freshwater biome	wastewater treatment plant	activated sludge	wastewater|sludge	C¾rdoba	Argentina	south america	-30.9401	-62.0473	2011-06-15
mgm4603553.3	freshwater biome	wastewater treatment plant	activated sludge	wastewater|sludge	C¾rdoba	Argentina	south america	-30.9401	-62.0473	2011-06-15
mgm4603554.3	freshwater biome	wastewater treatment plant	activated sludge	wastewater|sludge	C¾rdoba	Argentina	south america	-30.9401	-62.0473	2011-06-15
mgm4603555.3	freshwater biome	wastewater treatment plant	activated sludge	wastewater|sludge	Buenos Aires	Argentina	south america	-34.8249	-58.1718	2008-11-12
mgm4603556.3	freshwater biome	wastewater treatment plant	activated sludge	wastewater|sludge	Buenos Aires	Argentina	south america	-34.8249	-58.1718	2008-11-12
mgm4603557.3	freshwater biome	wastewater treatment plant	activated sludge	wastewater|sludge	Buenos Aires	Argentina	south america	-34.8249	-58.1718	2008-11-12
mgm4603558.3	freshwater biome	wastewater treatment plant	activated sludge	wastewater|sludge	Buenos Aires	Argentina	south america	-34.8249	-58.1718	2008-11-12
mgm4603559.3	freshwater biome	wastewater treatment plant	activated sludge	wastewater|sludge	Buenos Aires	Argentina	south america	-34.8249	-58.1718	2013-04-12
mgm4603560.3	freshwater biome	wastewater treatment plant	activated sludge	wastewater|sludge	Buenos Aires	Argentina	south america	-34.8249	-58.1718	2013-04-12
mgm4603561.3	freshwater biome	wastewater treatment plant	activated sludge	wastewater|sludge	Buenos Aires	Argentina	south america	-34.8249	-58.1718	2013-04-12
mgm4603562.3	freshwater biome	wastewater treatment plant	activated sludge	wastewater|sludge	Buenos Aires	Argentina	south america	-34.8249	-58.1718	2013-04-12
mgm4603563.3	freshwater biome	wastewater treatment plant	activated sludge	wastewater|sludge	Buenos Aires	Argentina	south america	-34.4734	-58.5852	2012-10-10
mgm4603564.3	freshwater biome	wastewater treatment plant	activated sludge	wastewater|sludge	Buenos Aires	Argentina	south america	-34.4734	-58.5852	2012-10-10
mgm4603565.3	freshwater biome	wastewater treatment plant	activated sludge	wastewater|sludge	Buenos Aires	Argentina	south america	-34.4734	-58.5852	2012-10-10
mgm4603566.3	freshwater biome	wastewater treatment plant	activated sludge	wastewater|sludge	Buenos Aires	Argentina	south america	-34.4734	-58.5852	2012-10-10
mgm4603567.3	freshwater biome	wastewater treatment plant	activated sludge	wastewater|sludge	Buenos Aires	Argentina	south america	-34.4734	-58.5852	2013-08-28
mgm4603568.3	freshwater biome	wastewater treatment plant	activated sludge	wastewater|sludge	Buenos Aires	Argentina	south america	-34.4734	-58.5852	2013-08-28
mgm4603569.3	freshwater biome	wastewater treatment plant	activated sludge	wastewater|sludge	Buenos Aires	Argentina	south america	-34.4734	-58.5852	2013-08-28
mgm4603570.3	freshwater biome	wastewater treatment plant	activated sludge	wastewater|sludge	Buenos Aires	Argentina	south america	-34.4734	-58.5852	2013-08-28
mgm4673203.3	marine biome	coastal water	organic material	host-associated	Portugal	Atlantic Ocean	europe	37.4636	7.20204	2014-11-01
mgm4673206.3	marine biome	coastal water	organic material	host-associated	Portugal	Atlantic Ocean	europe	32.6358	15.0698	2014-11-01
mgm4673207.3	marine biome	coastal water	organic material	host-associated	Portugal	Atlantic Ocean	europe	37.4636	7.20204	2014-11-01
mgm4673209.3	marine biome	coastal water	organic material	host-associated	Portugal	Atlantic Ocean	europe	37.4636	7.20204	2014-11-01
mgm4673211.3	marine biome	coastal water	organic material	host-associated	Portugal	Atlantic Ocean	europe	37.8204	7.20721	2014-11-01
mgm4673213.3	marine biome	coastal water	organic material	host-associated	Cape Verde	Atlantic Ocean	africa	15.281	22.247	2014-11-01
mgm4673215.3	marine biome	coastal water	organic material	host-associated	Cape Verde	Atlantic Ocean	africa	15.281	22.247	2014-11-01
mgm4673217.3	marine biome	coastal water	organic material	host-associated	Cape Verde	Atlantic Ocean	africa	15.281	22.247	2014-11-01
mgm4673219.3	marine biome	coastal water	organic material	host-associated	Portugal	Atlantic Ocean	europe	37.0103	7.0701	2014-11-01
mgm4673221.3	marine biome	coastal water	organic material	host-associated	Portugal	Atlantic Ocean	europe	37.4636	7.20204	2014-11-01
mgm4673223.3	marine biome	coastal water	organic material	host-associated	Portugal	Atlantic Ocean	europe	37.0103	7.0701	2014-11-01
mgm4673225.3	marine biome	coastal water	organic material	host-associated	Portugal	Atlantic Ocean	europe	37.0103	7.0701	2014-11-01
mgm4673227.3	marine biome	coastal water	organic material	host-associated	Portugal	Atlantic Ocean	europe	37.0103	7.0701	2014-11-01
mgm4673229.3	marine biome	coastal water	organic material	host-associated	Portugal	Atlantic Ocean	europe	37.8204	7.20721	2014-11-01
mgm4673231.3	marine biome	coastal water	organic material	host-associated	Portugal	Atlantic Ocean	europe	37.8204	7.20721	2014-11-01
mgm4673233.3	marine biome	coastal water	organic material	host-associated	Portugal	Atlantic Ocean	europe	37.8204	7.20721	2014-11-01
mgm4673235.3	marine biome	coastal water	organic material	host-associated	Portugal	Atlantic Ocean	europe	37.9489	7.12005	2014-11-01
mgm4673237.3	marine biome	coastal water	organic material	host-associated	Portugal	Atlantic Ocean	europe	37.4636	7.20204	2014-11-01
mgm4673239.3	marine biome	coastal water	organic material	host-associated	Portugal	Atlantic Ocean	europe	32.6358	15.0698	2014-11-01
mgm4673241.3	marine biome	coastal water	organic material	host-associated	Portugal	Atlantic Ocean	europe	37.9489	7.12005	2014-11-01
mgm4673242.3	marine biome	coastal water	organic material	host-associated	Portugal	Atlantic Ocean	europe	37.4636	7.20204	2014-11-01
mgm4673243.3	marine biome	coastal water	organic material	host-associated	Portugal	Atlantic Ocean	europe	32.6358	15.0698	2014-11-01
mgm4673244.3	marine biome	coastal water	organic material	host-associated	Portugal	Atlantic Ocean	europe	37.9489	7.12005	2014-11-01
mgm4673245.3	marine biome	coastal water	organic material	host-associated	Portugal	Atlantic Ocean	europe	37.8204	7.20721	2014-11-01
mgm4673247.3	marine biome	coastal water	organic material	host-associated	Portugal	Atlantic Ocean	europe	37.8204	7.20721	2014-11-01
mgm4673250.3	marine biome	coastal water	organic material	host-associated	Portugal	Atlantic Ocean	europe	37.0103	7.0701	2014-11-01
mgm4673251.3	marine biome	coastal water	organic material	host-associated	Portugal	Atlantic Ocean	europe	37.8204	7.20721	2014-11-01
mgm4673252.3	marine biome	coastal water	organic material	host-associated	Portugal	Atlantic Ocean	europe	37.9489	7.12005	2014-11-01
mgm4673253.3	marine biome	coastal water	organic material	host-associated	Portugal	Atlantic Ocean	europe	37.0103	7.0701	2014-11-01
mgm4673254.3	marine biome	coastal water	organic material	host-associated	Cape Verde	Atlantic Ocean	africa	15.281	22.247	2014-11-01
mgm4673255.3	marine biome	coastal water	organic material	host-associated	Portugal	Atlantic Ocean	europe	37.4636	7.20204	2014-11-01
mgm4673256.3	marine biome	coastal water	organic material	host-associated	Portugal	Atlantic Ocean	europe	37.0103	7.0701	2014-11-01
mgm4673257.3	marine biome	coastal water	organic material	host-associated	Portugal	Atlantic Ocean	europe	37.9489	7.12005	2014-11-01
mgm4673258.3	marine biome	coastal water	organic material	host-associated	Portugal	Atlantic Ocean	europe	37.9489	7.12005	2014-11-01
mgm4673259.3	marine biome	coastal water	organic material	host-associated	Portugal	Atlantic Ocean	europe	37.0103	7.0701	2014-11-01
mgm4673260.3	marine biome	coastal water	organic material	host-associated	Portugal	Atlantic Ocean	europe	37.0103	7.0701	2014-11-01
mgm4673261.3	marine biome	coastal water	organic material	host-associated	Portugal	Atlantic Ocean	europe	37.0103	7.0701	2014-11-01
mgm4673262.3	marine biome	coastal water	organic material	host-associated	Portugal	Atlantic Ocean	europe	32.6358	15.0698	2014-11-01
mgm4673263.3	marine biome	coastal water	organic material	host-associated	Portugal	Atlantic Ocean	europe	37.8204	7.20721	2014-11-01
mgm4673264.3	marine biome	coastal water	organic material	host-associated	Portugal	Atlantic Ocean	europe	37.4636	7.20204	2014-11-01
mgm4440984.3	estuarine biome	marine benthic feature	sandy sediment	sediment	Coorong Lagoon	Australia	Australia	35.551	138.88	2008-01-31
mgm4441020.3	estuarine biome	marine benthic feature	sandy sediment	sediment	Coorong Lagoon	Australia	Australia	35.79	139.31	2008-01-31
mgm4441021.3	estuarine biome	marine benthic feature	sandy sediment	sediment	Coorong Lagoon	Australia	Australia	35.938	139.488	2008-01-31
mgm4441022.3	estuarine biome	marine benthic feature	sandy sediment	sediment	Coorong Lagoon	Australia	Australia	36.166	139.651	2008-01-31
mgm4441092.3	sludge	sludge	sludge	-	Thornside Sewage Treatment Plant	Australia	Australia	-27.467	153.017	2004-08-18
mgm4441133.3	marine habitat	marine habitat	marine habitat	water	Indian Ocean - Coccos Keeling, Inside Lagoon	Australia	Australia	-12.0925	96.8817	2006-08-03
mgm4441139.3	marine habitat	marine habitat	marine habitat	water	Indian Ocean - Coccos Keeling, Inside Lagoon	Australia	Australia	-12.0925	96.8817	2005-08-03
mgm4441606.3	marine habitat	marine habitat	marine habitat	water	Indian Ocean - Coccos Keeling, Inside Lagoon	Australia	Australia	12.0925	96.8817	2005-08-03
mgm4443688.3	marine habitat	marine habitat	marine habitat	water	Botany Bay near Bare Island, Sydney, Australia	Australia	Australia	-33.9908	151.232	2006-10-18
mgm4443689.3	marine habitat	marine habitat	marine habitat	water	Botany Bay near Bare Island, Sydney, Australia	Australia	Australia	-33.9908	151.232	2006-10-18
mgm4443692.3	marine habitat	marine habitat	marine habitat	host-associated	Botany Bay near Bare Island, Sydney, Australia	Australia	Australia	-33.9908	151.232	2007-02-07
mgm4443693.3	marine habitat	marine habitat	marine habitat	host-associated	Botany Bay near Bare Island, Sydney, Australia	Australia	Australia	-33.9908	151.232	2007-02-07
mgm4445755.3	animal-associated habitat	animal-associated habitat	animal-associated habitat	host-associated	Nelly Bay Magnetic Island	Australia	Australia	-19.1	146.5	2002-02-07
mgm4445756.3	organism-associated habitat	organism-associated habitat	organism-associated habitat	host-associated	Nelly Bay Magnetic Island	Australia	Australia	-19.5	-146.5	2011-10-28
mgm4446341.3	estuarine biome	marine benthic feature	sandy sediment	sediment	Point Turton	Australia	Australia	1434.95	137.354	2010-03-01
mgm4446342.3	estuarine biome	marine benthic feature	sandy sediment	sediment	Port Flinders	Australia	Australia	33.1025	128.023	2010-03-03
mgm4446406.3	estuarine biome	marine pelagic feature	saline water	water	Coorong Lagoon	Australia	Australia	35.551	138.88	2009-11-01
mgm4446411.3	estuarine biome	marine pelagic feature	saline water	water	Coorong Lagoon	Australia	Australia	36.166	139.651	2009-11-02
mgm4446412.3	estuarine biome	marine pelagic feature	saline water	water	Coorong Lagoon	Australia	Australia	36.167	140.651	2009-11-03
mgm4447951.3	aquatic biome	cave	water	microbial mat|biofilm	south australia	australia	Australia	-31.6542	128.775	1999-05-26
mgm4448052.3	aquatic biome	cave	water	microbial mat|biofilm	south australia	australia	Australia	-31.6542	128.775	1999-05-26
mgm4453064.3	freshwater habitat	freshwater habitat	freshwater habitat	-	South Australia	Australia	Australia	-35.18	138.46	2011-06-09
mgm4453083.3	freshwater habitat	freshwater habitat	freshwater habitat	-	South Australia	Australia	Australia	-35.18	138.46	2010-06-16
mgm4461586.3	Tropical and subtropical grasslands, savannas, and shrubland biome	human-associated habitat	biofilm material	human-vaginal	Melbourne, VIC	Australia	Australia	37.7833	144.967	2010-08-02
mgm4461792.3	Tropical and subtropical grasslands, savannas, and shrubland biome	human-associated habitat	biofilm material	human-vaginal	Melbourne, VIC	Australia	Australia	37.7833	144.967	2010-08-02
mgm4467995.3	aquatic biome	cave	water	microbial mat|biofilm	south australia	australia	Australia	-31.6542	128.775	1999-05-26
mgm4483888.3	Human-associated habitat	Human-associated habitat	feces	host-associated	-	Australia	Australia	-27.9673	153.415	-
mgm4483889.3	Human-associated habitat	Human-associated habitat	feces	host-associated	-	Australia	Australia	-34.9128	138.599	-
mgm4483891.3	Human-associated habitat	Human-associated habitat	feces	host-associated	-	Australia	Australia	-27.9673	153.415	-
mgm4483896.3	Human-associated habitat	Human-associated habitat	feces	host-associated	-	Australia	Australia	-34.9128	138.599	-
mgm4483897.3	Human-associated habitat	Human-associated habitat	feces	host-associated	-	Australia	Australia	-34.9128	138.599	-
mgm4483898.3	Human-associated habitat	Human-associated habitat	feces	host-associated	-	Australia	Australia	-27.9673	153.415	-
mgm4483899.3	Human-associated habitat	Human-associated habitat	feces	host-associated	-	Australia	Australia	-27.9673	153.415	-
mgm4483901.3	Human-associated habitat	Human-associated habitat	feces	host-associated	-	Australia	Australia	-34.9128	138.599	-
mgm4484946.3	city	building	dust	built environment	indoors	Australia	Australia	-42.8819	147.324	2009-01-01
mgm4484947.3	city	building	dust	built environment	indoors	Australia	Australia	-42.8819	147.324	2009-01-01
mgm4484948.3	city	building	dust	built environment	indoors	Australia	Australia	-42.8819	147.324	2009-01-01
mgm4484949.3	city	building	dust	built environment	indoors	Australia	Australia	-42.8819	147.324	2009-01-01
mgm4484950.3	city	building	dust	built environment	indoors	Australia	Australia	-42.8819	147.324	2009-01-01
mgm4484951.3	city	building	dust	built environment	indoors	Australia	Australia	-42.8819	147.324	2009-01-01
mgm4484952.3	city	building	dust	built environment	indoors	Australia	Australia	-42.8819	147.324	2009-01-01
mgm4484953.3	city	building	dust	built environment	indoors	Australia	Australia	-42.8819	147.324	2009-01-01
mgm4485013.3	city	building	dust	built environment	indoors	Australia	Australia	-42.8819	147.324	2009-01-01
mgm4485014.3	city	building	dust	built environment	indoors	Australia	Australia	-42.8819	147.324	2009-01-01
mgm4485015.3	city	building	dust	built environment	indoors	Australia	Australia	-42.8819	147.324	2009-01-01
mgm4485016.3	city	building	dust	built environment	indoors	Australia	Australia	-42.8819	147.324	2009-01-01
mgm4485017.3	city	building	dust	built environment	indoors	Australia	Australia	-42.8819	147.324	2009-01-01
mgm4485018.3	city	building	dust	built environment	indoors	Australia	Australia	-42.8819	147.324	2009-01-01
mgm4485019.3	city	building	dust	built environment	indoors	Australia	Australia	-42.8819	147.324	2009-01-01
mgm4485020.3	city	building	dust	built environment	indoors	Australia	Australia	-42.8819	147.324	2009-01-01
mgm4491686.3	organism-associated habitat	organism-associated habitat	organism-associated habitat	host-associated	Ellinbank, Victoria	Australia	Australia	-38	145	2007-01-01
mgm4496883.3	warm deserts and semideserts	spring	water	water	Puttapa Springs	Australia	Australia	-30.7488	138.464	2009-06-10
mgm4513073.3	terrestrial biome	animal-associated habitat	bodily fluid	host-associated	Charleville	Australia	Australia	-26.4	146.25	2007-09-10
mgm4513074.3	terrestrial biome	animal-associated habitat	bodily fluid	host-associated	Dingo	Australia	Australia	-23.646	149.33	2007-09-14
mgm4513075.3	terrestrial biome	animal-associated habitat	bodily fluid	host-associated	Dingo	Australia	Australia	-23.646	149.33	2007-09-14
mgm4513076.3	terrestrial biome	animal-associated habitat	bodily fluid	host-associated	Charleville	Australia	Australia	-26.4	146.25	2007-09-10
mgm4513077.3	terrestrial biome	animal-associated habitat	bodily fluid	host-associated	Longreach	Australia	Australia	-23.45	144.25	2007-09-11
mgm4513078.3	terrestrial biome	animal-associated habitat	bodily fluid	host-associated	Charters Towers	Australia	Australia	-20.1	146.267	2007-09-13
mgm4513079.3	terrestrial biome	animal-associated habitat	bodily fluid	host-associated	Dingo	Australia	Australia	-23.646	149.33	2007-09-14
mgm4513080.3	terrestrial biome	animal-associated habitat	bodily fluid	host-associated	Longreach	Australia	Australia	-23.45	144.25	2007-09-11
mgm4513081.3	terrestrial biome	animal-associated habitat	bodily fluid	host-associated	Cloncurry	Australia	Australia	-20.7	140.5	2007-09-12
mgm4513082.3	terrestrial biome	animal-associated habitat	bodily fluid	host-associated	Cloncurry	Australia	Australia	-20.7	140.5	2007-09-12
mgm4513083.3	terrestrial biome	animal-associated habitat	bodily fluid	host-associated	Charleville	Australia	Australia	-26.4	146.25	2007-09-10
mgm4513084.3	terrestrial biome	animal-associated habitat	bodily fluid	host-associated	Longreach	Australia	Australia	-23.45	144.25	2007-09-11
mgm4513085.3	terrestrial biome	animal-associated habitat	bodily fluid	host-associated	Cloncurry	Australia	Australia	-20.7	140.5	2007-09-12
mgm4513086.3	terrestrial biome	animal-associated habitat	bodily fluid	host-associated	Cloncurry	Australia	Australia	-20.7	140.5	2007-09-12
mgm4513087.3	terrestrial biome	animal-associated habitat	bodily fluid	host-associated	Dingo	Australia	Australia	-23.646	149.33	2007-09-14
mgm4513088.3	terrestrial biome	animal-associated habitat	bodily fluid	host-associated	Charleville	Australia	Australia	-26.4	146.25	2007-09-10
mgm4513089.3	terrestrial biome	animal-associated habitat	bodily fluid	host-associated	Charleville	Australia	Australia	-26.4	146.25	2007-09-10
mgm4513090.3	terrestrial biome	animal-associated habitat	bodily fluid	host-associated	Longreach	Australia	Australia	-23.45	144.25	2007-09-11
mgm4513091.3	terrestrial biome	animal-associated habitat	bodily fluid	host-associated	Cloncurry	Australia	Australia	-20.7	140.5	2007-09-12
mgm4513092.3	terrestrial biome	animal-associated habitat	bodily fluid	host-associated	Dingo	Australia	Australia	-23.646	149.33	2007-09-14
mgm4518019.3	terrestrial biome	park	soil	soil	Adelaide	Australia	Australia	-35.029	138.572	2012-03-20
mgm4518020.3	terrestrial biome	park	soil	soil	Adelaide	Australia	Australia	-35.0161	138.537	2012-03-20
mgm4518021.3	terrestrial biome	park	soil	soil	Adelaide	Australia	Australia	-35.0213	138.516	2012-03-20
mgm4519873.3	terrestrial biome	livestock-associated habitat	bodily fluid	host-associated	Ellinbank, Victoria	Australia	Australia	-38.2333	145.933	2010-10-27
mgm4519874.3	terrestrial biome	livestock-associated habitat	bodily fluid	host-associated	Ellinbank, Victoria	Australia	Australia	-38.2333	145.933	2010-10-27
mgm4519885.3	terrestrial biome	livestock-associated habitat	feces	host-associated	Ellinbank, Victoria	Australia	Australia	-38.2333	145.933	2010-10-27
mgm4519886.3	terrestrial biome	livestock-associated habitat	feces	host-associated	Ellinbank, Victoria	Australia	Australia	-38.2333	145.933	2010-10-27
mgm4519887.3	terrestrial biome	livestock-associated habitat	feces	host-associated	Ellinbank, Victoria	Australia	Australia	-38.2333	145.933	2010-12-08
mgm4519888.3	terrestrial biome	livestock-associated habitat	bodily fluid	host-associated	Ellinbank, Victoria	Australia	Australia	-38.2333	145.933	2010-12-08
mgm4519889.3	terrestrial biome	livestock-associated habitat	bodily fluid	host-associated	Ellinbank, Victoria	Australia	Australia	-38.2333	145.933	2010-12-08
mgm4519890.3	terrestrial biome	livestock-associated habitat	feces	host-associated	Ellinbank, Victoria	Australia	Australia	-38.2333	145.933	2010-10-30
mgm4519891.3	terrestrial biome	livestock-associated habitat	feces	host-associated	Ellinbank, Victoria	Australia	Australia	-38.2333	145.933	2010-10-30
mgm4519892.3	terrestrial biome	livestock-associated habitat	feces	host-associated	Ellinbank, Victoria	Australia	Australia	-38.2333	145.933	2010-11-17
mgm4519893.3	terrestrial biome	livestock-associated habitat	feces	host-associated	Ellinbank, Victoria	Australia	Australia	-38.2333	145.933	2010-11-17
mgm4519894.3	terrestrial biome	livestock-associated habitat	bodily fluid	host-associated	Ellinbank, Victoria	Australia	Australia	-38.2333	145.933	2010-11-17
mgm4519895.3	terrestrial biome	livestock-associated habitat	bodily fluid	host-associated	Ellinbank, Victoria	Australia	Australia	-38.2333	145.933	2010-11-17
mgm4519896.3	terrestrial biome	livestock-associated habitat	feces	host-associated	Ellinbank, Victoria	Australia	Australia	-38.2333	145.933	2010-11-10
mgm4519897.3	terrestrial biome	livestock-associated habitat	bodily fluid	host-associated	Ellinbank, Victoria	Australia	Australia	-38.2333	145.933	2010-12-01
mgm4519898.3	terrestrial biome	livestock-associated habitat	bodily fluid	host-associated	Ellinbank, Victoria	Australia	Australia	-38.2333	145.933	2010-12-01
mgm4520058.3	terrestrial biome	livestock-associated habitat	feces	host-associated	Ellinbank, Victoria	Australia	Australia	-38.2333	145.933	2010-11-10
mgm4520059.3	terrestrial biome	livestock-associated habitat	bodily fluid	host-associated	Ellinbank, Victoria	Australia	Australia	-38.2333	145.933	2010-11-10
mgm4520060.3	terrestrial biome	livestock-associated habitat	bodily fluid	host-associated	Ellinbank, Victoria	Australia	Australia	-38.2333	145.933	2010-11-10
mgm4520061.3	terrestrial biome	livestock-associated habitat	feces	host-associated	Ellinbank, Victoria	Australia	Australia	-38.2333	145.933	2010-12-01
mgm4520062.3	terrestrial biome	livestock-associated habitat	feces	host-associated	Ellinbank, Victoria	Australia	Australia	-38.2333	145.933	2010-12-01
mgm4520063.3	terrestrial biome	livestock-associated habitat	feces	host-associated	Ellinbank, Victoria	Australia	Australia	-38.2333	145.933	2010-10-20
mgm4520064.3	terrestrial biome	livestock-associated habitat	feces	host-associated	Ellinbank, Victoria	Australia	Australia	-38.2333	145.933	2010-10-20
mgm4520065.3	terrestrial biome	livestock-associated habitat	bodily fluid	host-associated	Ellinbank, Victoria	Australia	Australia	-38.2333	145.933	2010-10-20
mgm4520066.3	terrestrial biome	livestock-associated habitat	bodily fluid	host-associated	Ellinbank, Victoria	Australia	Australia	-38.2333	145.933	2010-10-20
mgm4520067.3	terrestrial biome	livestock-associated habitat	feces	host-associated	Ellinbank, Victoria	Australia	Australia	-38.2333	145.933	2010-10-01
mgm4520068.3	terrestrial biome	livestock-associated habitat	feces	host-associated	Ellinbank, Victoria	Australia	Australia	-38.2333	145.933	2010-10-01
mgm4520069.3	terrestrial biome	livestock-associated habitat	bodily fluid	host-associated	Ellinbank, Victoria	Australia	Australia	-38.2333	145.933	2010-10-01
mgm4520070.3	terrestrial biome	livestock-associated habitat	bodily fluid	host-associated	Ellinbank, Victoria	Australia	Australia	-38.2333	145.933	2010-10-01
mgm4520071.3	terrestrial biome	livestock-associated habitat	feces	host-associated	Ellinbank, Victoria	Australia	Australia	-38.2333	145.933	2010-10-22
mgm4520072.3	terrestrial biome	livestock-associated habitat	feces	host-associated	Ellinbank, Victoria	Australia	Australia	-38.2333	145.933	2010-10-22
mgm4520073.3	terrestrial biome	livestock-associated habitat	bodily fluid	host-associated	Ellinbank, Victoria	Australia	Australia	-38.2333	145.933	2010-10-22
mgm4520074.3	terrestrial biome	livestock-associated habitat	bodily fluid	host-associated	Ellinbank, Victoria	Australia	Australia	-38.2333	145.933	2010-10-22
mgm4520075.3	terrestrial biome	livestock-associated habitat	feces	host-associated	Ellinbank, Victoria	Australia	Australia	-38.2333	145.933	2010-11-10
mgm4520076.3	terrestrial biome	livestock-associated habitat	feces	host-associated	Ellinbank, Victoria	Australia	Australia	-38.2333	145.933	2010-11-10
mgm4520077.3	terrestrial biome	livestock-associated habitat	bodily fluid	host-associated	Ellinbank, Victoria	Australia	Australia	-38.2333	145.933	2010-11-10
mgm4520078.3	terrestrial biome	livestock-associated habitat	bodily fluid	host-associated	Ellinbank, Victoria	Australia	Australia	-38.2333	145.933	2010-11-10
mgm4520079.3	terrestrial biome	livestock-associated habitat	bodily fluid	host-associated	Ellinbank, Victoria	Australia	Australia	-38.2333	145.933	2010-11-10
mgm4520080.3	terrestrial biome	livestock-associated habitat	bodily fluid	host-associated	Ellinbank, Victoria	Australia	Australia	-38.2333	145.933	2010-11-10
mgm4520081.3	terrestrial biome	livestock-associated habitat	feces	host-associated	Ellinbank, Victoria	Australia	Australia	-38.2333	145.933	2010-10-08
mgm4520082.3	terrestrial biome	livestock-associated habitat	feces	host-associated	Ellinbank, Victoria	Australia	Australia	-38.2333	145.933	2010-10-08
mgm4520083.3	terrestrial biome	livestock-associated habitat	bodily fluid	host-associated	Ellinbank, Victoria	Australia	Australia	-38.2333	145.933	2010-10-08
mgm4520084.3	terrestrial biome	livestock-associated habitat	bodily fluid	host-associated	Ellinbank, Victoria	Australia	Australia	-38.2333	145.933	2010-10-08
mgm4520085.3	terrestrial biome	livestock-associated habitat	feces	host-associated	Ellinbank, Victoria	Australia	Australia	-38.2333	145.933	2010-10-29
mgm4520086.3	terrestrial biome	livestock-associated habitat	feces	host-associated	Ellinbank, Victoria	Australia	Australia	-38.2333	145.933	2010-10-29
mgm4520087.3	terrestrial biome	livestock-associated habitat	bodily fluid	host-associated	Ellinbank, Victoria	Australia	Australia	-38.2333	145.933	2010-10-29
mgm4520088.3	terrestrial biome	livestock-associated habitat	bodily fluid	host-associated	Ellinbank, Victoria	Australia	Australia	-38.2333	145.933	2010-10-29
mgm4520089.3	terrestrial biome	livestock-associated habitat	bodily fluid	host-associated	Ellinbank, Victoria	Australia	Australia	-38.2333	145.933	2011-03-30
mgm4520090.3	terrestrial biome	livestock-associated habitat	bodily fluid	host-associated	Ellinbank, Victoria	Australia	Australia	-38.2333	145.933	2011-03-30
mgm4520091.3	terrestrial biome	livestock-associated habitat	bodily fluid	host-associated	Ellinbank, Victoria	Australia	Australia	-38.2333	145.933	2011-04-08
mgm4520092.3	terrestrial biome	livestock-associated habitat	bodily fluid	host-associated	Ellinbank, Victoria	Australia	Australia	-38.2333	145.933	2011-04-08
mgm4520093.3	terrestrial biome	livestock-associated habitat	bodily fluid	host-associated	Ellinbank, Victoria	Australia	Australia	-38.2333	145.933	2011-03-15
mgm4520094.3	terrestrial biome	livestock-associated habitat	bodily fluid	host-associated	Ellinbank, Victoria	Australia	Australia	-38.2333	145.933	2011-03-15
mgm4520095.3	terrestrial biome	livestock-associated habitat	bodily fluid	host-associated	Ellinbank, Victoria	Australia	Australia	-38.2333	145.933	2011-04-06
mgm4520096.3	terrestrial biome	livestock-associated habitat	bodily fluid	host-associated	Ellinbank, Victoria	Australia	Australia	-38.2333	145.933	2011-04-06
mgm4520097.3	terrestrial biome	livestock-associated habitat	bodily fluid	host-associated	Ellinbank, Victoria	Australia	Australia	-38.2333	145.933	2011-03-25
mgm4520098.3	terrestrial biome	livestock-associated habitat	bodily fluid	host-associated	Ellinbank, Victoria	Australia	Australia	-38.2333	145.933	2011-03-25
mgm4520099.3	terrestrial biome	livestock-associated habitat	bodily fluid	host-associated	Ellinbank, Victoria	Australia	Australia	-38.2333	145.933	2011-04-01
mgm4520100.3	terrestrial biome	livestock-associated habitat	bodily fluid	host-associated	Ellinbank, Victoria	Australia	Australia	-38.2333	145.933	2011-04-01
mgm4520101.3	terrestrial biome	livestock-associated habitat	bodily fluid	host-associated	Ellinbank, Victoria	Australia	Australia	-38.2333	145.933	2011-03-23
mgm4520102.3	terrestrial biome	livestock-associated habitat	bodily fluid	host-associated	Ellinbank, Victoria	Australia	Australia	-38.2333	145.933	2011-03-23
mgm4520103.3	terrestrial biome	livestock-associated habitat	bodily fluid	host-associated	Ellinbank, Victoria	Australia	Australia	-38.2333	145.933	2011-03-23
mgm4520104.3	terrestrial biome	livestock-associated habitat	bodily fluid	host-associated	Ellinbank, Victoria	Australia	Australia	-38.2333	145.933	2011-03-23
mgm4520105.3	terrestrial biome	livestock-associated habitat	bodily fluid	host-associated	Ellinbank, Victoria	Australia	Australia	-38.2333	145.933	2011-04-01
mgm4520106.3	terrestrial biome	livestock-associated habitat	bodily fluid	host-associated	Ellinbank, Victoria	Australia	Australia	-38.2333	145.933	2011-04-01
mgm4520132.3	terrestrial biome	livestock-associated habitat	bodily fluid	host-associated	Ellinbank, Victoria	Australia	Australia	-38.2333	145.933	2011-03-30
mgm4520133.3	terrestrial biome	livestock-associated habitat	bodily fluid	host-associated	Ellinbank, Victoria	Australia	Australia	-38.2333	145.933	2011-03-30
mgm4520134.3	terrestrial biome	livestock-associated habitat	bodily fluid	host-associated	Ellinbank, Victoria	Australia	Australia	-38.2333	145.933	2011-04-06
mgm4520135.3	terrestrial biome	livestock-associated habitat	bodily fluid	host-associated	Ellinbank, Victoria	Australia	Australia	-38.2333	145.933	2011-04-06
mgm4520136.3	terrestrial biome	livestock-associated habitat	bodily fluid	host-associated	Ellinbank, Victoria	Australia	Australia	-38.2333	145.933	2011-04-08
mgm4520137.3	terrestrial biome	livestock-associated habitat	bodily fluid	host-associated	Ellinbank, Victoria	Australia	Australia	-38.2333	145.933	2011-04-08
mgm4520138.3	terrestrial biome	livestock-associated habitat	bodily fluid	host-associated	Ellinbank, Victoria	Australia	Australia	-38.2333	145.933	2011-03-18
mgm4520139.3	terrestrial biome	livestock-associated habitat	bodily fluid	host-associated	Ellinbank, Victoria	Australia	Australia	-38.2333	145.933	2011-03-18
mgm4520140.3	terrestrial biome	livestock-associated habitat	bodily fluid	host-associated	Ellinbank, Victoria	Australia	Australia	-38.2333	145.933	2011-03-25
mgm4520141.3	terrestrial biome	livestock-associated habitat	bodily fluid	host-associated	Ellinbank, Victoria	Australia	Australia	-38.2333	145.933	2011-03-25
mgm4520142.3	terrestrial biome	livestock-associated habitat	bodily fluid	host-associated	Ellinbank, Victoria	Australia	Australia	-38.2333	145.933	2011-03-15
mgm4520143.3	terrestrial biome	livestock-associated habitat	bodily fluid	host-associated	Ellinbank, Victoria	Australia	Australia	-38.2333	145.933	2011-03-15
mgm4520144.3	terrestrial biome	livestock-associated habitat	bodily fluid	host-associated	Ellinbank, Victoria	Australia	Australia	-38.2333	145.933	2011-03-18
mgm4520145.3	terrestrial biome	livestock-associated habitat	bodily fluid	host-associated	Ellinbank, Victoria	Australia	Australia	-38.2333	145.933	2011-03-18
mgm4520750.3	estuarine biome	Estuary	Sediment	sediment	Port Jackson	Australia	Australia	33.8489	151.136	2010-01-29
mgm4520751.3	estuarine biome	Estuary	Sediment	sediment	Georges River	Australia	Australia	34.0001	151.109	2010-02-06
mgm4520752.3	estuarine biome	Estuary	Sediment	sediment	Georges River	Australia	Australia	34.0001	151.109	2010-02-06
mgm4520753.3	estuarine biome	Estuary	Sediment	sediment	Georges River	Australia	Australia	34.0001	151.109	2010-02-08
mgm4520754.3	estuarine biome	Estuary	Sediment	sediment	Georges River	Australia	Australia	34.0001	151.109	2010-02-08
mgm4520755.3	estuarine biome	Estuary	Sediment	sediment	Georges River	Australia	Australia	34.0001	151.109	2010-02-08
mgm4520756.3	estuarine biome	Estuary	Sediment	sediment	Hacking River	Australia	Australia	34.0668	151.091	2010-02-15
mgm4520757.3	estuarine biome	Estuary	Sediment	sediment	Hacking River	Australia	Australia	34.0668	151.091	2010-02-15
mgm4520758.3	estuarine biome	Estuary	Sediment	sediment	Hacking River	Australia	Australia	34.0668	151.091	2010-02-15
mgm4520759.3	estuarine biome	Estuary	Sediment	sediment	Hacking River	Australia	Australia	34.0668	151.091	2010-02-15
mgm4520760.3	estuarine biome	Estuary	Sediment	sediment	Hacking River	Australia	Australia	34.0668	151.091	2010-02-15
mgm4520761.3	estuarine biome	Estuary	Sediment	sediment	Port Jackson	Australia	Australia	33.8489	151.136	2010-01-29
mgm4520762.3	estuarine biome	Estuary	Sediment	sediment	Hacking River	Australia	Australia	34.0668	151.091	2010-02-16
mgm4520763.3	estuarine biome	Estuary	Sediment	sediment	Hacking River	Australia	Australia	34.0668	151.091	2010-02-16
mgm4520764.3	estuarine biome	Estuary	Sediment	sediment	Hacking River	Australia	Australia	34.0668	151.091	2010-02-16
mgm4520765.3	estuarine biome	Estuary	Sediment	sediment	Jervis Bay	Australia	Australia	35.0369	150.673	2010-02-20
mgm4520766.3	estuarine biome	Estuary	Sediment	sediment	Jervis Bay	Australia	Australia	35.0369	150.673	2010-02-20
mgm4520767.3	estuarine biome	Estuary	Sediment	sediment	Jervis Bay	Australia	Australia	35.0369	150.673	2010-02-20
mgm4520768.3	estuarine biome	Estuary	Sediment	sediment	Jervis Bay	Australia	Australia	35.0369	150.673	2010-02-21
mgm4520769.3	estuarine biome	Estuary	Sediment	sediment	Jervis Bay	Australia	Australia	35.0369	150.673	2010-02-21
mgm4520770.3	estuarine biome	Estuary	Sediment	sediment	Port Jackson	Australia	Australia	33.8489	151.136	2010-01-29
mgm4520771.3	estuarine biome	Estuary	Sediment	sediment	Port Kembla	Australia	Australia	34.4532	150.886	2010-02-26
mgm4520772.3	estuarine biome	Estuary	Sediment	sediment	Port Kembla	Australia	Australia	34.4532	150.886	2010-02-26
mgm4520773.3	estuarine biome	Estuary	Sediment	sediment	Port Kembla	Australia	Australia	34.4532	150.886	2010-02-26
mgm4520774.3	estuarine biome	Estuary	Sediment	sediment	Port Kembla	Australia	Australia	34.4532	150.886	2010-02-27
mgm4520775.3	estuarine biome	Estuary	Sediment	sediment	Port Kembla	Australia	Australia	34.4532	150.886	2010-02-27
mgm4520776.3	estuarine biome	Estuary	Sediment	sediment	Clyde River	Australia	Australia	35.7069	150.139	2010-03-02
mgm4520777.3	estuarine biome	Estuary	Sediment	sediment	Clyde River	Australia	Australia	35.7069	150.139	2010-03-02
mgm4520778.3	estuarine biome	Estuary	Sediment	sediment	Clyde River	Australia	Australia	35.7069	150.139	2010-03-02
mgm4520779.3	estuarine biome	Estuary	Sediment	sediment	Clyde River	Australia	Australia	35.7069	150.139	2010-03-03
mgm4520780.3	estuarine biome	Estuary	Sediment	sediment	Clyde River	Australia	Australia	35.7069	150.139	2010-03-03
mgm4520781.3	estuarine biome	Estuary	Sediment	sediment	Port Jackson	Australia	Australia	33.8489	151.136	2010-01-31
mgm4520782.3	estuarine biome	Estuary	Sediment	sediment	Clyde River	Australia	Australia	35.7069	150.139	2010-03-03
mgm4520783.3	estuarine biome	Estuary	Sediment	sediment	Port Jackson	Australia	Australia	33.8489	151.136	2010-01-31
mgm4520784.3	estuarine biome	Estuary	Sediment	sediment	Port Jackson	Australia	Australia	33.8489	151.136	2010-01-31
mgm4520785.3	estuarine biome	Estuary	Sediment	sediment	Port Jackson	Australia	Australia	33.8489	151.136	2010-01-31
mgm4520786.3	estuarine biome	Estuary	Sediment	sediment	Georges River	Australia	Australia	34.0001	151.109	2010-02-06
mgm4520787.3	estuarine biome	Estuary	Sediment	sediment	Georges River	Australia	Australia	34.0001	151.109	2010-02-06
mgm4522044.3	terrestrial biome	livestock-associated habitat	bodily fluid	host-associated	Ellinbank, Victoria	Australia	Australia	-38.2333	145.933	2011-04-09
mgm4524288.3	terrestrial biome	microbial feature	organic material	human-vaginal	Melbourne	Australia	Australia	37.8136	144.963	2008-04-28
mgm4524289.3	terrestrial biome	microbial feature	organic material	human-vaginal	Melbourne	Australia	Australia	37.8136	144.963	2008-10-20
mgm4524300.3	terrestrial biome	microbial feature	organic material	human-vaginal	Melbourne	Australia	Australia	37.8136	144.963	2009-06-21
mgm4524340.3	terrestrial biome	microbial feature	organic material	human-vaginal	Melbourne	Australia	Australia	37.8136	144.963	2009-04-19
mgm4525790.3	terrestrial biome	livestock-associated habitat	bodily fluid	host-associated	Ellinbank, Victoria	Australia	Australia	-38.2333	145.933	2011-04-08
mgm4525791.3	terrestrial biome	livestock-associated habitat	bodily fluid	host-associated	Ellinbank, Victoria	Australia	Australia	-38.2333	145.933	2011-04-08
mgm4525792.3	terrestrial biome	livestock-associated habitat	bodily fluid	host-associated	Ellinbank, Victoria	Australia	Australia	-38.2333	145.933	2011-04-08
mgm4525793.3	terrestrial biome	livestock-associated habitat	bodily fluid	host-associated	Ellinbank, Victoria	Australia	Australia	-38.2333	145.933	2011-04-08
mgm4525794.3	terrestrial biome	livestock-associated habitat	bodily fluid	host-associated	Ellinbank, Victoria	Australia	Australia	-38.2333	145.933	2011-04-08
mgm4525795.3	terrestrial biome	livestock-associated habitat	bodily fluid	host-associated	Ellinbank, Victoria	Australia	Australia	-38.2333	145.933	2011-04-08
mgm4525796.3	terrestrial biome	livestock-associated habitat	bodily fluid	host-associated	Ellinbank, Victoria	Australia	Australia	-38.2333	145.933	2011-04-08
mgm4525797.3	terrestrial biome	livestock-associated habitat	bodily fluid	host-associated	Ellinbank, Victoria	Australia	Australia	-38.2333	145.933	2011-04-08
mgm4525798.3	terrestrial biome	livestock-associated habitat	bodily fluid	host-associated	Ellinbank, Victoria	Australia	Australia	-38.2333	145.933	2011-04-08
mgm4525799.3	terrestrial biome	livestock-associated habitat	bodily fluid	host-associated	Ellinbank, Victoria	Australia	Australia	-38.2333	145.933	2011-04-08
mgm4525800.3	terrestrial biome	livestock-associated habitat	bodily fluid	host-associated	Ellinbank, Victoria	Australia	Australia	-38.2333	145.933	2011-04-08
mgm4525801.3	terrestrial biome	livestock-associated habitat	bodily fluid	host-associated	Ellinbank, Victoria	Australia	Australia	-38.2333	145.933	2011-04-08
mgm4525802.3	terrestrial biome	livestock-associated habitat	bodily fluid	host-associated	Ellinbank, Victoria	Australia	Australia	-38.2333	145.933	2011-04-08
mgm4525803.3	terrestrial biome	livestock-associated habitat	bodily fluid	host-associated	Ellinbank, Victoria	Australia	Australia	-38.2333	145.933	2011-04-08
mgm4525804.3	terrestrial biome	livestock-associated habitat	bodily fluid	host-associated	Ellinbank, Victoria	Australia	Australia	-38.2333	145.933	2011-04-08
mgm4525805.3	terrestrial biome	livestock-associated habitat	bodily fluid	host-associated	Ellinbank, Victoria	Australia	Australia	-38.2333	145.933	2011-04-08
mgm4525806.3	terrestrial biome	livestock-associated habitat	bodily fluid	host-associated	Ellinbank, Victoria	Australia	Australia	-38.2333	145.933	2011-04-08
mgm4525807.3	terrestrial biome	livestock-associated habitat	bodily fluid	host-associated	Ellinbank, Victoria	Australia	Australia	-38.2333	145.933	2011-04-08
mgm4525808.3	terrestrial biome	livestock-associated habitat	bodily fluid	host-associated	Ellinbank, Victoria	Australia	Australia	-38.2333	145.933	2011-04-08
mgm4525809.3	terrestrial biome	livestock-associated habitat	bodily fluid	host-associated	Ellinbank, Victoria	Australia	Australia	-38.2333	145.933	2011-04-08
mgm4525810.3	terrestrial biome	livestock-associated habitat	bodily fluid	host-associated	Ellinbank, Victoria	Australia	Australia	-38.2333	145.933	2011-04-08
mgm4525811.3	terrestrial biome	livestock-associated habitat	bodily fluid	host-associated	Ellinbank, Victoria	Australia	Australia	-38.2333	145.933	2011-04-08
mgm4525812.3	terrestrial biome	livestock-associated habitat	bodily fluid	host-associated	Ellinbank, Victoria	Australia	Australia	-38.2333	145.933	2011-04-08
mgm4525813.3	terrestrial biome	livestock-associated habitat	bodily fluid	host-associated	Ellinbank, Victoria	Australia	Australia	-38.2333	145.933	2011-04-08
mgm4525814.3	terrestrial biome	livestock-associated habitat	bodily fluid	host-associated	Ellinbank, Victoria	Australia	Australia	-38.2333	145.933	2011-04-08
mgm4525815.3	terrestrial biome	livestock-associated habitat	bodily fluid	host-associated	Ellinbank, Victoria	Australia	Australia	-38.2333	145.933	2011-04-08
mgm4525816.3	terrestrial biome	livestock-associated habitat	bodily fluid	host-associated	Ellinbank, Victoria	Australia	Australia	-38.2333	145.933	2011-04-08
mgm4525817.3	terrestrial biome	livestock-associated habitat	bodily fluid	host-associated	Ellinbank, Victoria	Australia	Australia	-38.2333	145.933	2011-04-08
mgm4525818.3	terrestrial biome	livestock-associated habitat	bodily fluid	host-associated	Ellinbank, Victoria	Australia	Australia	-38.2333	145.933	2011-04-08
mgm4525819.3	terrestrial biome	livestock-associated habitat	bodily fluid	host-associated	Ellinbank, Victoria	Australia	Australia	-38.2333	145.933	2011-04-08
mgm4525820.3	terrestrial biome	livestock-associated habitat	bodily fluid	host-associated	Ellinbank, Victoria	Australia	Australia	-38.2333	145.933	2011-04-08
mgm4525821.3	terrestrial biome	livestock-associated habitat	bodily fluid	host-associated	Ellinbank, Victoria	Australia	Australia	-38.2333	145.933	2011-04-08
mgm4525822.3	terrestrial biome	livestock-associated habitat	bodily fluid	host-associated	Ellinbank, Victoria	Australia	Australia	-38.2333	145.933	2011-04-08
mgm4525823.3	terrestrial biome	livestock-associated habitat	bodily fluid	host-associated	Ellinbank, Victoria	Australia	Australia	-38.2333	145.933	2011-04-08
mgm4525824.3	terrestrial biome	livestock-associated habitat	bodily fluid	host-associated	Ellinbank, Victoria	Australia	Australia	-38.2333	145.933	2011-04-08
mgm4525825.3	terrestrial biome	livestock-associated habitat	bodily fluid	host-associated	Ellinbank, Victoria	Australia	Australia	-38.2333	145.933	2011-04-08
mgm4525826.3	terrestrial biome	livestock-associated habitat	bodily fluid	host-associated	Ellinbank, Victoria	Australia	Australia	-38.2333	145.933	2011-04-08
mgm4525827.3	terrestrial biome	livestock-associated habitat	bodily fluid	host-associated	Ellinbank, Victoria	Australia	Australia	-38.2333	145.933	2011-04-08
mgm4525828.3	terrestrial biome	livestock-associated habitat	bodily fluid	host-associated	Ellinbank, Victoria	Australia	Australia	-38.2333	145.933	2011-04-08
mgm4525829.3	terrestrial biome	livestock-associated habitat	bodily fluid	host-associated	Ellinbank, Victoria	Australia	Australia	-38.2333	145.933	2011-04-08
mgm4525830.3	terrestrial biome	livestock-associated habitat	bodily fluid	host-associated	Ellinbank, Victoria	Australia	Australia	-38.2333	145.933	2011-04-08
mgm4525831.3	terrestrial biome	livestock-associated habitat	bodily fluid	host-associated	Ellinbank, Victoria	Australia	Australia	-38.2333	145.933	2011-04-08
mgm4525832.3	terrestrial biome	livestock-associated habitat	bodily fluid	host-associated	Ellinbank, Victoria	Australia	Australia	-38.2333	145.933	2011-04-08
mgm4525833.3	terrestrial biome	livestock-associated habitat	bodily fluid	host-associated	Ellinbank, Victoria	Australia	Australia	-38.2333	145.933	2011-04-08
mgm4525834.3	terrestrial biome	livestock-associated habitat	bodily fluid	host-associated	Ellinbank, Victoria	Australia	Australia	-38.2333	145.933	2011-04-08
mgm4525835.3	terrestrial biome	livestock-associated habitat	bodily fluid	host-associated	Ellinbank, Victoria	Australia	Australia	-38.2333	145.933	2011-04-08
mgm4525836.3	terrestrial biome	livestock-associated habitat	bodily fluid	host-associated	Ellinbank, Victoria	Australia	Australia	-38.2333	145.933	2011-04-08
mgm4525837.3	terrestrial biome	livestock-associated habitat	bodily fluid	host-associated	Ellinbank, Victoria	Australia	Australia	-38.2333	145.933	2011-04-08
mgm4525838.3	terrestrial biome	livestock-associated habitat	bodily fluid	host-associated	Ellinbank, Victoria	Australia	Australia	-38.2333	145.933	2011-04-08
mgm4525839.3	terrestrial biome	livestock-associated habitat	bodily fluid	host-associated	Ellinbank, Victoria	Australia	Australia	-38.2333	145.933	2011-04-08
mgm4525840.3	terrestrial biome	livestock-associated habitat	bodily fluid	host-associated	Ellinbank, Victoria	Australia	Australia	-38.2333	145.933	2011-04-08
mgm4525841.3	terrestrial biome	livestock-associated habitat	bodily fluid	host-associated	Ellinbank, Victoria	Australia	Australia	-38.2333	145.933	2011-04-08
mgm4525842.3	terrestrial biome	livestock-associated habitat	bodily fluid	host-associated	Ellinbank, Victoria	Australia	Australia	-38.2333	145.933	2011-04-08
mgm4525843.3	terrestrial biome	livestock-associated habitat	bodily fluid	host-associated	Ellinbank, Victoria	Australia	Australia	-38.2333	145.933	2011-04-08
mgm4525844.3	terrestrial biome	livestock-associated habitat	bodily fluid	host-associated	Ellinbank, Victoria	Australia	Australia	-38.2333	145.933	2011-04-08
mgm4525845.3	terrestrial biome	livestock-associated habitat	bodily fluid	host-associated	Ellinbank, Victoria	Australia	Australia	-38.2333	145.933	2011-04-08
mgm4525846.3	terrestrial biome	livestock-associated habitat	bodily fluid	host-associated	Ellinbank, Victoria	Australia	Australia	-38.2333	145.933	2011-04-08
mgm4525847.3	terrestrial biome	livestock-associated habitat	bodily fluid	host-associated	Ellinbank, Victoria	Australia	Australia	-38.2333	145.933	2011-04-08
mgm4525848.3	terrestrial biome	livestock-associated habitat	bodily fluid	host-associated	Ellinbank, Victoria	Australia	Australia	-38.2333	145.933	2011-04-08
mgm4525849.3	terrestrial biome	livestock-associated habitat	bodily fluid	host-associated	Ellinbank, Victoria	Australia	Australia	-38.2333	145.933	2011-04-08
mgm4525850.3	terrestrial biome	livestock-associated habitat	bodily fluid	host-associated	Ellinbank, Victoria	Australia	Australia	-38.2333	145.933	2011-04-08
mgm4525948.3	terrestrial biome	organ	bodily fluid	host-associated	Ellinbank, Victoria	Australia	Australia	-38.2333	145.933	2010-10-08
mgm4525949.3	terrestrial biome	organ	bodily fluid	host-associated	Ellinbank, Victoria	Australia	Australia	-38.2333	145.933	2010-10-08
mgm4525950.3	terrestrial biome	organ	bodily fluid	host-associated	Ellinbank, Victoria	Australia	Australia	-38.2333	145.933	2010-11-19
mgm4525951.3	terrestrial biome	organ	bodily fluid	host-associated	Ellinbank, Victoria	Australia	Australia	-38.2333	145.933	2010-11-19
mgm4525952.3	terrestrial biome	organ	bodily fluid	host-associated	Ellinbank, Victoria	Australia	Australia	-38.2333	145.933	2010-12-03
mgm4525953.3	terrestrial biome	organ	bodily fluid	host-associated	Ellinbank, Victoria	Australia	Australia	-38.2333	145.933	2010-12-03
mgm4525954.3	terrestrial biome	organ	bodily fluid	host-associated	Ellinbank, Victoria	Australia	Australia	-38.2333	145.933	2010-10-22
mgm4525955.3	terrestrial biome	organ	bodily fluid	host-associated	Ellinbank, Victoria	Australia	Australia	-38.2333	145.933	2010-10-22
mgm4525956.3	terrestrial biome	organ	bodily fluid	host-associated	Ellinbank, Victoria	Australia	Australia	-38.2333	145.933	2011-04-08
mgm4525957.3	terrestrial biome	organ	bodily fluid	host-associated	Ellinbank, Victoria	Australia	Australia	-38.2333	145.933	2011-04-08
mgm4525958.3	terrestrial biome	organ	bodily fluid	host-associated	Ellinbank, Victoria	Australia	Australia	-38.2333	145.933	2011-04-08
mgm4529512.3	haline habitat	lake	water	water	Sea Lake, VIC	Australia	Australia	-35.4833	142.833	2007-01-23
mgm4529846.3	terrestrial biome	environmental feature	feces	human-gut	Northern Territory Australia	Australia	Australia	-19.9	134.208	2009-03-09
mgm4529847.3	terrestrial biome	environmental feature	feces	human-gut	Northern Territory Australia	Australia	Australia	-19.9	134.208	2009-03-19
mgm4529848.3	terrestrial biome	environmental feature	feces	human-gut	Northern Territory Australia	Australia	Australia	-19.9	134.208	2009-03-26
mgm4529849.3	terrestrial biome	environmental feature	feces	human-gut	Royal Children s Hospital Melbourne Australia	Australia	Australia	-37.7938	144.949	2009-04-04
mgm4529850.3	terrestrial biome	environmental feature	feces	human-gut	Northern Territory Australia	Australia	Australia	-19.9	134.208	2009-04-04
mgm4529851.3	terrestrial biome	environmental feature	feces	human-gut	Northern Territory Australia	Australia	Australia	-19.9	134.208	2009-04-27
mgm4529852.3	terrestrial biome	environmental feature	feces	human-gut	Northern Territory Australia	Australia	Australia	-19.9	134.208	2009-04-29
mgm4529853.3	terrestrial biome	environmental feature	feces	human-gut	Royal Children s Hospital Melbourne Australia	Australia	Australia	-37.7938	144.949	2009-04-30
mgm4529854.3	terrestrial biome	environmental feature	feces	human-gut	Northern Territory Australia	Australia	Australia	-19.9	134.208	2009-05-04
mgm4529855.3	terrestrial biome	environmental feature	feces	human-gut	Northern Territory Australia	Australia	Australia	-19.9	134.208	2009-05-06
mgm4529856.3	terrestrial biome	environmental feature	feces	human-gut	Northern Territory Australia	Australia	Australia	-19.9	134.208	2009-01-12
mgm4529857.3	terrestrial biome	environmental feature	feces	human-gut	Royal Children s Hospital Melbourne Australia	Australia	Australia	-37.7938	144.949	2009-05-15
mgm4529858.3	terrestrial biome	environmental feature	feces	human-gut	Northern Territory Australia	Australia	Australia	-19.9	134.208	2009-05-22
mgm4529859.3	terrestrial biome	environmental feature	feces	human-gut	Northern Territory Australia	Australia	Australia	-19.9	134.208	2009-05-28
mgm4529860.3	terrestrial biome	environmental feature	feces	human-gut	Northern Territory Australia	Australia	Australia	-19.9	134.208	2009-06-18
mgm4529861.3	terrestrial biome	environmental feature	feces	human-gut	Northern Territory Australia	Australia	Australia	-19.9	134.208	2009-06-26
mgm4529862.3	terrestrial biome	environmental feature	feces	human-gut	Royal Children s Hospital Melbourne Australia	Australia	Australia	-37.7938	144.949	2009-06-27
mgm4529863.3	terrestrial biome	environmental feature	feces	human-gut	Royal Children s Hospital Melbourne Australia	Australia	Australia	-37.7938	144.949	2009-06-30
mgm4529864.3	terrestrial biome	environmental feature	feces	human-gut	Royal Children s Hospital Melbourne Australia	Australia	Australia	-37.7938	144.949	2009-07-10
mgm4529865.3	terrestrial biome	environmental feature	feces	human-gut	Northern Territory Australia	Australia	Australia	-19.9	134.208	2009-07-10
mgm4529866.3	terrestrial biome	environmental feature	feces	human-gut	Northern Territory Australia	Australia	Australia	-19.9	134.208	2009-07-14
mgm4529867.3	terrestrial biome	environmental feature	feces	human-gut	Northern Territory Australia	Australia	Australia	-19.9	134.208	2009-01-23
mgm4529868.3	terrestrial biome	environmental feature	feces	human-gut	Royal Children s Hospital Melbourne Australia	Australia	Australia	-37.7938	144.949	2009-07-15
mgm4529869.3	terrestrial biome	environmental feature	feces	human-gut	Royal Children s Hospital Melbourne Australia	Australia	Australia	-37.7938	144.949	2009-07-22
mgm4529870.3	terrestrial biome	environmental feature	feces	human-gut	Royal Children s Hospital Melbourne Australia	Australia	Australia	-37.7938	144.949	2009-07-30
mgm4529871.3	terrestrial biome	environmental feature	feces	human-gut	Royal Children s Hospital Melbourne Australia	Australia	Australia	-37.7938	144.949	2009-08-01
mgm4529872.3	terrestrial biome	environmental feature	feces	human-gut	Royal Children s Hospital Melbourne Australia	Australia	Australia	-37.7938	144.949	2009-08-08
mgm4529873.3	terrestrial biome	environmental feature	feces	human-gut	Northern Territory Australia	Australia	Australia	-19.9	134.208	2009-08-09
mgm4529874.3	terrestrial biome	environmental feature	feces	human-gut	Royal Children s Hospital Melbourne Australia	Australia	Australia	-37.7938	144.949	2009-08-14
mgm4529875.3	terrestrial biome	environmental feature	feces	human-gut	Royal Children s Hospital Melbourne Australia	Australia	Australia	-37.7938	144.949	2009-08-17
mgm4529876.3	terrestrial biome	environmental feature	feces	human-gut	Royal Children s Hospital Melbourne Australia	Australia	Australia	-37.7938	144.949	2009-08-19
mgm4529877.3	terrestrial biome	environmental feature	feces	human-gut	Royal Children s Hospital Melbourne Australia	Australia	Australia	-37.7938	144.949	2009-08-22
mgm4529878.3	terrestrial biome	environmental feature	feces	human-gut	Northern Territory Australia	Australia	Australia	-19.9	134.208	2009-02-01
mgm4529879.3	terrestrial biome	environmental feature	feces	human-gut	Royal Children s Hospital Melbourne Australia	Australia	Australia	-37.7938	144.949	2009-08-22
mgm4529880.3	terrestrial biome	environmental feature	feces	human-gut	Northern Territory Australia	Australia	Australia	-19.9	134.208	2009-08-24
mgm4529881.3	terrestrial biome	environmental feature	feces	human-gut	Royal Children s Hospital Melbourne Australia	Australia	Australia	-37.7938	144.949	2009-08-26
mgm4529882.3	terrestrial biome	environmental feature	feces	human-gut	Royal Children s Hospital Melbourne Australia	Australia	Australia	-37.7938	144.949	2009-08-26
mgm4529883.3	terrestrial biome	environmental feature	feces	human-gut	Northern Territory Australia	Australia	Australia	-19.9	134.208	2009-09-04
mgm4529884.3	terrestrial biome	environmental feature	feces	human-gut	Royal Children s Hospital Melbourne Australia	Australia	Australia	-37.7938	144.949	2009-09-08
mgm4529885.3	terrestrial biome	environmental feature	feces	human-gut	Northern Territory Australia	Australia	Australia	-19.9	134.208	2009-09-17
mgm4529886.3	terrestrial biome	environmental feature	feces	human-gut	Royal Children s Hospital Melbourne Australia	Australia	Australia	-37.7938	144.949	2009-09-19
mgm4529887.3	terrestrial biome	environmental feature	feces	human-gut	Northern Territory Australia	Australia	Australia	-19.9	134.208	2009-09-23
mgm4529888.3	terrestrial biome	environmental feature	feces	human-gut	Royal Children s Hospital Melbourne Australia	Australia	Australia	-37.7938	144.949	2009-09-30
mgm4529889.3	terrestrial biome	environmental feature	feces	human-gut	Northern Territory Australia	Australia	Australia	-19.9	134.208	2009-02-03
mgm4529890.3	terrestrial biome	environmental feature	feces	human-gut	Royal Children s Hospital Melbourne Australia	Australia	Australia	-37.7938	144.949	2009-10-09
mgm4529891.3	terrestrial biome	environmental feature	feces	human-gut	Northern Territory Australia	Australia	Australia	-19.9	134.208	2009-10-13
mgm4529892.3	terrestrial biome	environmental feature	feces	human-gut	Royal Children s Hospital Melbourne Australia	Australia	Australia	-37.7938	144.949	2009-10-19
mgm4529893.3	terrestrial biome	environmental feature	feces	human-gut	Royal Children s Hospital Melbourne Australia	Australia	Australia	-37.7938	144.949	2009-10-23
mgm4529894.3	terrestrial biome	environmental feature	feces	human-gut	Royal Children s Hospital Melbourne Australia	Australia	Australia	-37.7938	144.949	2009-10-24
mgm4529895.3	terrestrial biome	environmental feature	feces	human-gut	Royal Children s Hospital Melbourne Australia	Australia	Australia	-37.7938	144.949	2009-10-30
mgm4529896.3	terrestrial biome	environmental feature	feces	human-gut	Northern Territory Australia	Australia	Australia	-19.9	134.208	2009-10-31
mgm4529897.3	terrestrial biome	environmental feature	feces	human-gut	Northern Territory Australia	Australia	Australia	-19.9	134.208	2009-11-17
mgm4529898.3	terrestrial biome	environmental feature	feces	human-gut	Royal Children s Hospital Melbourne Australia	Australia	Australia	-37.7938	144.949	2009-11-18
mgm4529899.3	terrestrial biome	environmental feature	feces	human-gut	Royal Children s Hospital Melbourne Australia	Australia	Australia	-37.7938	144.949	2009-11-28
mgm4529900.3	terrestrial biome	environmental feature	feces	human-gut	Northern Territory Australia	Australia	Australia	-19.9	134.208	2009-02-11
mgm4529901.3	terrestrial biome	environmental feature	feces	human-gut	Northern Territory Australia	Australia	Australia	-19.9	134.208	2009-12-10
mgm4529902.3	terrestrial biome	environmental feature	feces	human-gut	Royal Children s Hospital Melbourne Australia	Australia	Australia	-37.7938	144.949	2010-01-01
mgm4529903.3	terrestrial biome	environmental feature	feces	human-gut	Royal Children s Hospital Melbourne Australia	Australia	Australia	-37.7938	144.949	2010-01-05
mgm4529904.3	terrestrial biome	environmental feature	feces	human-gut	Royal Children s Hospital Melbourne Australia	Australia	Australia	-37.7938	144.949	2010-01-08
mgm4529905.3	terrestrial biome	environmental feature	feces	human-gut	Northern Territory Australia	Australia	Australia	-19.9	134.208	2010-01-28
mgm4529906.3	terrestrial biome	environmental feature	feces	human-gut	Northern Territory Australia	Australia	Australia	-19.9	134.208	2010-02-14
mgm4529907.3	terrestrial biome	environmental feature	feces	human-gut	Royal Children s Hospital Melbourne Australia	Australia	Australia	-37.7938	144.949	2010-02-18
mgm4529908.3	terrestrial biome	environmental feature	feces	human-gut	Northern Territory Australia	Australia	Australia	-19.9	134.208	2010-02-24
mgm4529909.3	terrestrial biome	environmental feature	feces	human-gut	Royal Children s Hospital Melbourne Australia	Australia	Australia	-37.7938	144.949	2010-03-24
mgm4529910.3	terrestrial biome	environmental feature	feces	human-gut	Royal Children s Hospital Melbourne Australia	Australia	Australia	-37.7938	144.949	2010-03-31
mgm4529911.3	terrestrial biome	environmental feature	feces	human-gut	Northern Territory Australia	Australia	Australia	-19.9	134.208	2009-02-16
mgm4529912.3	terrestrial biome	environmental feature	feces	human-gut	Royal Children s Hospital Melbourne Australia	Australia	Australia	-37.7938	144.949	2010-04-06
mgm4529913.3	terrestrial biome	environmental feature	feces	human-gut	Northern Territory Australia	Australia	Australia	-19.9	134.208	2010-04-28
mgm4529914.3	terrestrial biome	environmental feature	feces	human-gut	Royal Children s Hospital Melbourne Australia	Australia	Australia	-37.7938	144.949	2010-05-12
mgm4529915.3	terrestrial biome	environmental feature	feces	human-gut	Northern Territory Australia	Australia	Australia	-19.9	134.208	2010-05-18
mgm4529916.3	terrestrial biome	environmental feature	feces	human-gut	Northern Territory Australia	Australia	Australia	-19.9	134.208	2010-05-21
mgm4529917.3	terrestrial biome	environmental feature	feces	human-gut	Northern Territory Australia	Australia	Australia	-19.9	134.208	2010-05-22
mgm4529918.3	terrestrial biome	environmental feature	feces	human-gut	Northern Territory Australia	Australia	Australia	-19.9	134.208	2010-05-23
mgm4529919.3	terrestrial biome	environmental feature	feces	human-gut	Northern Territory Australia	Australia	Australia	-19.9	134.208	2010-05-24
mgm4529920.3	terrestrial biome	environmental feature	feces	human-gut	Northern Territory Australia	Australia	Australia	-19.9	134.208	2010-05-26
mgm4529921.3	terrestrial biome	environmental feature	feces	human-gut	Northern Territory Australia	Australia	Australia	-19.9	134.208	2010-05-27
mgm4529922.3	terrestrial biome	environmental feature	feces	human-gut	Royal Children s Hospital Melbourne Australia	Australia	Australia	-37.7938	144.949	2009-03-03
mgm4529923.3	terrestrial biome	environmental feature	feces	human-gut	Northern Territory Australia	Australia	Australia	-19.9	134.208	2010-06-10
mgm4529924.3	terrestrial biome	environmental feature	feces	human-gut	Northern Territory Australia	Australia	Australia	-19.9	134.208	2010-07-19
mgm4529925.3	terrestrial biome	environmental feature	feces	human-gut	Northern Territory Australia	Australia	Australia	-19.9	134.208	2010-07-20
mgm4529926.3	terrestrial biome	environmental feature	feces	human-gut	Royal Children s Hospital Melbourne Australia	Australia	Australia	-37.7938	144.949	2010-07-22
mgm4529927.3	terrestrial biome	environmental feature	feces	human-gut	Royal Children s Hospital Melbourne Australia	Australia	Australia	-37.7938	144.949	2010-07-30
mgm4529928.3	terrestrial biome	environmental feature	feces	human-gut	Royal Children s Hospital Melbourne Australia	Australia	Australia	-37.7938	144.949	2010-08-10
mgm4529929.3	terrestrial biome	environmental feature	feces	human-gut	Royal Children s Hospital Melbourne Australia	Australia	Australia	-37.7938	144.949	2010-09-03
mgm4529930.3	terrestrial biome	environmental feature	feces	human-gut	Royal Children s Hospital Melbourne Australia	Australia	Australia	-37.7938	144.949	2010-09-11
mgm4529931.3	terrestrial biome	environmental feature	feces	human-gut	Northern Territory Australia	Australia	Australia	-19.9	134.208	2009-03-03
mgm4529932.3	terrestrial biome	environmental feature	feces	human-gut	Royal Children s Hospital Melbourne Australia	Australia	Australia	-37.7938	144.949	2009-03-06
mgm4530252.3	marine sponge reef	organism-associated habitat	organic material	host-associated	Bare Island, Sydney	Australia	Australia	-33.9833	151.233	2009-09-15
mgm4530253.3	marine sponge reef	organism-associated habitat	organic material	host-associated	Bare Island, Sydney	Australia	Australia	-33.9833	151.233	2009-09-15
mgm4530254.3	marine sponge reef	organism-associated habitat	organic material	host-associated	Bare Island, Sydney	Australia	Australia	-33.9833	151.233	2009-09-15
mgm4530290.3	marine sponge reef	organism-associated habitat	organic material	host-associated	Palm Island, Great Barrier Reef	Australia	Australia	-18.8167	147.633	2009-07-30
mgm4530291.3	marine sponge reef	organism-associated habitat	organic material	host-associated	Palm Island, Great Barrier Reef	Australia	Australia	-18.8167	147.633	2009-07-30
mgm4530370.3	marine sponge reef	organism-associated habitat	organic material	host-associated	Palm Island, Great Barrier Reef	Australia	Australia	-18.8167	147.633	2009-08-01
mgm4530372.3	marine sponge reef	organism-associated habitat	organic material	host-associated	Palm Island, Great Barrier Reef	Australia	Australia	-18.8167	147.633	2009-08-01
mgm4530373.3	marine sponge reef	organism-associated habitat	organic material	host-associated	Bare Island, Sydney	Australia	Australia	-33.9833	151.233	2009-09-17
mgm4530374.3	marine sponge reef	organism-associated habitat	organic material	host-associated	Bare Island, Sydney	Australia	Australia	-33.9833	151.233	2009-09-17
mgm4530427.3	marine sponge reef	organism-associated habitat	organic material	host-associated	Palm Island, Great Barrier Reef	Australia	Australia	-18.8167	147.633	2009-07-29
mgm4530428.3	marine sponge reef	organism-associated habitat	organic material	host-associated	Palm Island, Great Barrier Reef	Australia	Australia	-18.8167	147.633	2009-07-29
mgm4530429.3	marine sponge reef	organism-associated habitat	organic material	host-associated	Palm Island, Great Barrier Reef	Australia	Australia	-18.8167	147.633	2009-07-29
mgm4530430.3	marine sponge reef	organism-associated habitat	organic material	host-associated	Bare Island, Sydney	Australia	Australia	-33.9833	151.233	2009-09-17
mgm4530431.3	marine sponge reef	organism-associated habitat	organic material	host-associated	Bare Island, Sydney	Australia	Australia	-33.9833	151.233	2009-09-17
mgm4530432.3	marine sponge reef	organism-associated habitat	organic material	host-associated	Bare Island, Sydney	Australia	Australia	-33.9833	151.233	2009-09-17
mgm4530477.3	sea water	sea water	surface water	water	Bare Island, Sydney	Australia	Australia	-33.9833	151.233	2006-10-18
mgm4530478.3	sea water	sea water	surface water	water	Bare Island, Sydney	Australia	Australia	-33.9833	151.233	2006-10-18
mgm4533948.3	terrestrial biome	park	soil	soil	Adelaide	Australia	Australia	-35.029	138.572	2013-07-18
mgm4533949.3	terrestrial biome	park	soil	soil	Adelaide	Australia	Australia	-35.029	138.572	2013-07-18
mgm4533950.3	terrestrial biome	park	soil	soil	Adelaide	Australia	Australia	-35.029	138.572	2013-07-18
mgm4533951.3	terrestrial biome	park	soil	soil	Adelaide	Australia	Australia	-35.0161	138.537	2013-07-18
mgm4533952.3	terrestrial biome	park	soil	soil	Adelaide	Australia	Australia	-35.0161	138.537	2013-07-18
mgm4533953.3	terrestrial biome	park	soil	soil	Adelaide	Australia	Australia	-35.0161	138.537	2013-07-18
mgm4534202.3	terrestrial biome	livestock-associated habitat	bodily fluid	host-associated	Ellinbank, Victoria	Australia	Australia	-38.2333	145.933	2011-04-08
mgm4534203.3	terrestrial biome	livestock-associated habitat	bodily fluid	host-associated	Ellinbank, Victoria	Australia	Australia	-38.2333	145.933	2011-04-08
mgm4534204.3	terrestrial biome	livestock-associated habitat	bodily fluid	host-associated	Ellinbank, Victoria	Australia	Australia	-38.2333	145.933	2011-04-08
mgm4534205.3	terrestrial biome	livestock-associated habitat	bodily fluid	host-associated	Ellinbank, Victoria	Australia	Australia	-38.2333	145.933	2011-04-08
mgm4534206.3	terrestrial biome	livestock-associated habitat	bodily fluid	host-associated	Ellinbank, Victoria	Australia	Australia	-38.2333	145.933	2011-04-08
mgm4534207.3	terrestrial biome	livestock-associated habitat	bodily fluid	host-associated	Ellinbank, Victoria	Australia	Australia	-38.2333	145.933	2011-04-08
mgm4534208.3	terrestrial biome	livestock-associated habitat	bodily fluid	host-associated	Ellinbank, Victoria	Australia	Australia	-38.2333	145.933	2011-04-08
mgm4534209.3	terrestrial biome	livestock-associated habitat	bodily fluid	host-associated	Ellinbank, Victoria	Australia	Australia	-38.2333	145.933	2011-04-08
mgm4534210.3	terrestrial biome	livestock-associated habitat	bodily fluid	host-associated	Ellinbank, Victoria	Australia	Australia	-38.2333	145.933	2011-04-08
mgm4534211.3	terrestrial biome	livestock-associated habitat	bodily fluid	host-associated	Ellinbank, Victoria	Australia	Australia	-38.2333	145.933	2011-04-08
mgm4534212.3	terrestrial biome	livestock-associated habitat	bodily fluid	host-associated	Ellinbank, Victoria	Australia	Australia	-38.2333	145.933	2010-11-19
mgm4534213.3	terrestrial biome	livestock-associated habitat	bodily fluid	host-associated	Ellinbank, Victoria	Australia	Australia	-38.2333	145.933	2010-11-19
mgm4534214.3	terrestrial biome	livestock-associated habitat	bodily fluid	host-associated	Ellinbank, Victoria	Australia	Australia	-38.2333	145.933	2011-04-08
mgm4534215.3	terrestrial biome	livestock-associated habitat	bodily fluid	host-associated	Ellinbank, Victoria	Australia	Australia	-38.2333	145.933	2011-04-08
mgm4534216.3	terrestrial biome	livestock-associated habitat	bodily fluid	host-associated	Ellinbank, Victoria	Australia	Australia	-38.2333	145.933	2011-04-08
mgm4534217.3	terrestrial biome	livestock-associated habitat	bodily fluid	host-associated	Ellinbank, Victoria	Australia	Australia	-38.2333	145.933	2011-04-08
mgm4534218.3	terrestrial biome	livestock-associated habitat	bodily fluid	host-associated	Ellinbank, Victoria	Australia	Australia	-38.2333	145.933	2011-04-08
mgm4534219.3	terrestrial biome	livestock-associated habitat	bodily fluid	host-associated	Ellinbank, Victoria	Australia	Australia	-38.2333	145.933	2011-04-08
mgm4534220.3	terrestrial biome	livestock-associated habitat	bodily fluid	host-associated	Ellinbank, Victoria	Australia	Australia	-38.2333	145.933	2011-04-08
mgm4534221.3	terrestrial biome	livestock-associated habitat	bodily fluid	host-associated	Ellinbank, Victoria	Australia	Australia	-38.2333	145.933	2011-04-08
mgm4534222.3	terrestrial biome	livestock-associated habitat	bodily fluid	host-associated	Ellinbank, Victoria	Australia	Australia	-38.2333	145.933	2011-04-08
mgm4534223.3	terrestrial biome	livestock-associated habitat	bodily fluid	host-associated	Ellinbank, Victoria	Australia	Australia	-38.2333	145.933	2011-04-08
mgm4534224.3	terrestrial biome	livestock-associated habitat	bodily fluid	host-associated	Ellinbank, Victoria	Australia	Australia	-38.2333	145.933	2011-04-08
mgm4534225.3	terrestrial biome	livestock-associated habitat	bodily fluid	host-associated	Ellinbank, Victoria	Australia	Australia	-38.2333	145.933	2011-04-08
mgm4534226.3	terrestrial biome	livestock-associated habitat	bodily fluid	host-associated	Ellinbank, Victoria	Australia	Australia	-38.2333	145.933	2011-04-08
mgm4534227.3	terrestrial biome	livestock-associated habitat	bodily fluid	host-associated	Ellinbank, Victoria	Australia	Australia	-38.2333	145.933	2011-04-08
mgm4537568.3	terrestrial biome	animal house	feces	host-associated	Roseworthy	Australia	Australia	-34.5373	138.75	2011-02-18
mgm4537569.3	terrestrial biome	animal house	feces	host-associated	Roseworthy	Australia	Australia	-34.5373	138.75	2011-02-18
mgm4537570.3	terrestrial biome	animal house	feces	host-associated	Roseworthy	Australia	Australia	-34.5373	138.75	2011-02-18
mgm4537571.3	terrestrial biome	animal house	feces	host-associated	Roseworthy	Australia	Australia	-34.5373	138.75	2011-02-18
mgm4537572.3	terrestrial biome	animal house	feces	host-associated	Roseworthy	Australia	Australia	-34.5373	138.75	2011-02-18
mgm4537573.3	terrestrial biome	animal house	feces	host-associated	Roseworthy	Australia	Australia	-34.5373	138.75	2011-02-18
mgm4537574.3	terrestrial biome	animal house	feces	host-associated	Roseworthy	Australia	Australia	-34.5373	138.75	2011-02-18
mgm4537575.3	terrestrial biome	animal house	feces	host-associated	Roseworthy	Australia	Australia	-34.5373	138.75	2011-02-18
mgm4537576.3	terrestrial biome	animal house	feces	host-associated	Roseworthy	Australia	Australia	-34.5373	138.75	2011-02-18
mgm4537577.3	terrestrial biome	animal house	feces	host-associated	Roseworthy	Australia	Australia	-34.5373	138.75	2011-02-18
mgm4537578.3	terrestrial biome	animal house	feces	host-associated	Roseworthy	Australia	Australia	-34.5373	138.75	2011-02-18
mgm4537579.3	terrestrial biome	animal house	feces	host-associated	Roseworthy	Australia	Australia	-34.5373	138.75	2011-02-18
mgm4537580.3	terrestrial biome	animal house	feces	host-associated	Roseworthy	Australia	Australia	-34.5373	138.75	2011-02-18
mgm4537581.3	terrestrial biome	animal house	feces	host-associated	Roseworthy	Australia	Australia	-34.5373	138.75	2011-02-18
mgm4537582.3	terrestrial biome	animal house	feces	host-associated	Roseworthy	Australia	Australia	-34.5373	138.75	2011-02-18
mgm4537583.3	terrestrial biome	animal house	feces	host-associated	Roseworthy	Australia	Australia	-34.5373	138.75	2011-02-18
mgm4537584.3	terrestrial biome	animal house	feces	host-associated	Roseworthy	Australia	Australia	-34.5373	138.75	2011-02-18
mgm4537585.3	terrestrial biome	animal house	feces	host-associated	Roseworthy	Australia	Australia	-34.5373	138.75	2011-02-18
mgm4537586.3	terrestrial biome	animal house	feces	host-associated	Roseworthy	Australia	Australia	-34.5373	138.75	2011-02-18
mgm4537587.3	terrestrial biome	animal house	feces	host-associated	Roseworthy	Australia	Australia	-34.5373	138.75	2011-02-18
mgm4537588.3	terrestrial biome	animal house	feces	host-associated	Roseworthy	Australia	Australia	-34.5373	138.75	2011-02-18
mgm4537589.3	terrestrial biome	animal house	feces	host-associated	Roseworthy	Australia	Australia	-34.5373	138.75	2011-02-18
mgm4537590.3	terrestrial biome	animal house	feces	host-associated	Roseworthy	Australia	Australia	-34.5373	138.75	2011-02-18
mgm4537591.3	terrestrial biome	animal house	feces	host-associated	Roseworthy	Australia	Australia	-34.5373	138.75	2011-02-18
mgm4537592.3	terrestrial biome	animal house	feces	host-associated	Roseworthy	Australia	Australia	-34.5373	138.75	2011-02-18
mgm4537593.3	terrestrial biome	animal house	feces	host-associated	Roseworthy	Australia	Australia	-34.5373	138.75	2011-02-18
mgm4537594.3	terrestrial biome	animal house	feces	host-associated	Roseworthy	Australia	Australia	-34.5373	138.75	2011-02-18
mgm4537595.3	terrestrial biome	animal house	feces	host-associated	Roseworthy	Australia	Australia	-34.5373	138.75	2011-02-18
mgm4537596.3	terrestrial biome	animal house	feces	host-associated	Roseworthy	Australia	Australia	-34.5373	138.75	2011-02-18
mgm4537597.3	terrestrial biome	animal house	feces	host-associated	Roseworthy	Australia	Australia	-34.5373	138.75	2011-02-18
mgm4537598.3	terrestrial biome	animal house	feces	host-associated	Roseworthy	Australia	Australia	-34.5373	138.75	2011-02-18
mgm4537599.3	terrestrial biome	animal house	feces	host-associated	Roseworthy	Australia	Australia	-34.5373	138.75	2011-02-18
mgm4537600.3	terrestrial biome	animal house	feces	host-associated	Roseworthy	Australia	Australia	-34.5373	138.75	2011-02-18
mgm4537601.3	terrestrial biome	animal house	feces	host-associated	Roseworthy	Australia	Australia	-34.5373	138.75	2011-02-18
mgm4537602.3	terrestrial biome	animal house	feces	host-associated	Roseworthy	Australia	Australia	-34.5373	138.75	2011-02-18
mgm4537603.3	terrestrial biome	animal house	feces	host-associated	Roseworthy	Australia	Australia	-34.5373	138.75	2011-02-18
mgm4537604.3	terrestrial biome	animal house	feces	host-associated	Roseworthy	Australia	Australia	-34.5373	138.75	2011-02-18
mgm4537605.3	terrestrial biome	animal house	feces	host-associated	Roseworthy	Australia	Australia	-34.5373	138.75	2011-02-18
mgm4537606.3	terrestrial biome	animal house	feces	host-associated	Roseworthy	Australia	Australia	-34.5373	138.75	2011-02-18
mgm4537607.3	terrestrial biome	animal house	feces	host-associated	Roseworthy	Australia	Australia	-34.5373	138.75	2011-02-18
mgm4537608.3	terrestrial biome	animal house	feces	host-associated	Roseworthy	Australia	Australia	-34.5373	138.75	2011-02-18
mgm4537609.3	terrestrial biome	animal house	feces	host-associated	Roseworthy	Australia	Australia	-34.5373	138.75	2011-02-18
mgm4537610.3	terrestrial biome	animal house	feces	host-associated	Roseworthy	Australia	Australia	-34.5373	138.75	2011-02-18
mgm4537611.3	terrestrial biome	animal house	feces	host-associated	Roseworthy	Australia	Australia	-34.5373	138.75	2011-02-18
mgm4537612.3	terrestrial biome	animal house	feces	host-associated	Roseworthy	Australia	Australia	-34.5373	138.75	2011-02-18
mgm4537613.3	terrestrial biome	animal house	feces	host-associated	Roseworthy	Australia	Australia	-34.5373	138.75	2011-02-18
mgm4537614.3	terrestrial biome	animal house	feces	host-associated	Roseworthy	Australia	Australia	-34.5373	138.75	2011-02-18
mgm4537615.3	terrestrial biome	animal house	feces	host-associated	Roseworthy	Australia	Australia	-34.5373	138.75	2011-02-18
mgm4537616.3	terrestrial biome	animal house	feces	host-associated	Roseworthy	Australia	Australia	-34.5373	138.75	2011-02-18
mgm4537617.3	terrestrial biome	animal house	feces	host-associated	Roseworthy	Australia	Australia	-34.5373	138.75	2011-02-18
mgm4537618.3	terrestrial biome	animal house	feces	host-associated	Roseworthy	Australia	Australia	-34.5373	138.75	2011-02-18
mgm4537619.3	terrestrial biome	animal house	feces	host-associated	Roseworthy	Australia	Australia	-34.5373	138.75	2011-02-18
mgm4537620.3	terrestrial biome	animal house	feces	host-associated	Roseworthy	Australia	Australia	-34.5373	138.75	2011-02-18
mgm4537621.3	terrestrial biome	animal house	feces	host-associated	Roseworthy	Australia	Australia	-34.5373	138.75	2011-02-18
mgm4537622.3	terrestrial biome	animal house	feces	host-associated	Roseworthy	Australia	Australia	-34.5373	138.75	2011-02-18
mgm4537623.3	terrestrial biome	animal house	feces	host-associated	Roseworthy	Australia	Australia	-34.5373	138.75	2011-02-18
mgm4537624.3	terrestrial biome	animal house	feces	host-associated	Roseworthy	Australia	Australia	-34.5373	138.75	2011-02-18
mgm4537625.3	terrestrial biome	animal house	feces	host-associated	Roseworthy	Australia	Australia	-34.5373	138.75	2011-02-18
mgm4537626.3	terrestrial biome	animal house	feces	host-associated	Roseworthy	Australia	Australia	-34.5373	138.75	2011-02-18
mgm4537627.3	terrestrial biome	animal house	feces	host-associated	Roseworthy	Australia	Australia	-34.5373	138.75	2011-02-18
mgm4537628.3	terrestrial biome	animal house	feces	host-associated	Roseworthy	Australia	Australia	-34.5373	138.75	2011-02-18
mgm4537629.3	terrestrial biome	animal house	feces	host-associated	Roseworthy	Australia	Australia	-34.5373	138.75	2011-02-18
mgm4537630.3	terrestrial biome	animal house	feces	host-associated	Roseworthy	Australia	Australia	-34.5373	138.75	2011-02-18
mgm4537631.3	terrestrial biome	animal house	feces	host-associated	Roseworthy	Australia	Australia	-34.5373	138.75	2011-02-18
mgm4537632.3	terrestrial biome	animal house	feces	host-associated	Roseworthy	Australia	Australia	-34.5373	138.75	2011-02-18
mgm4537633.3	terrestrial biome	animal house	feces	host-associated	Roseworthy	Australia	Australia	-34.5373	138.75	2011-02-18
mgm4537634.3	terrestrial biome	animal house	feces	host-associated	Roseworthy	Australia	Australia	-34.5373	138.75	2011-02-18
mgm4537635.3	terrestrial biome	animal house	feces	host-associated	Roseworthy	Australia	Australia	-34.5373	138.75	2011-02-18
mgm4537636.3	terrestrial biome	animal house	feces	host-associated	Roseworthy	Australia	Australia	-34.5373	138.75	2011-02-18
mgm4537637.3	terrestrial biome	animal house	feces	host-associated	Roseworthy	Australia	Australia	-34.5373	138.75	2011-02-18
mgm4537638.3	terrestrial biome	animal house	feces	host-associated	Roseworthy	Australia	Australia	-34.5373	138.75	2011-02-18
mgm4537639.3	terrestrial biome	animal house	feces	host-associated	Roseworthy	Australia	Australia	-34.5373	138.75	2011-02-18
mgm4537640.3	terrestrial biome	animal house	feces	host-associated	Roseworthy	Australia	Australia	-34.5373	138.75	2011-03-03
mgm4537641.3	terrestrial biome	animal house	feces	host-associated	Roseworthy	Australia	Australia	-34.5373	138.75	2011-03-03
mgm4537642.3	terrestrial biome	animal house	feces	host-associated	Roseworthy	Australia	Australia	-34.5373	138.75	2011-03-03
mgm4537643.3	terrestrial biome	animal house	feces	host-associated	Roseworthy	Australia	Australia	-34.5373	138.75	2011-03-03
mgm4537644.3	terrestrial biome	animal house	feces	host-associated	Roseworthy	Australia	Australia	-34.5373	138.75	2011-03-03
mgm4537645.3	terrestrial biome	animal house	feces	host-associated	Roseworthy	Australia	Australia	-34.5373	138.75	2011-03-03
mgm4537646.3	terrestrial biome	animal house	feces	host-associated	Roseworthy	Australia	Australia	-34.5373	138.75	2011-03-03
mgm4537647.3	terrestrial biome	animal house	feces	host-associated	Roseworthy	Australia	Australia	-34.5373	138.75	2011-03-03
mgm4537648.3	terrestrial biome	animal house	feces	host-associated	Roseworthy	Australia	Australia	-34.5373	138.75	2011-03-03
mgm4537649.3	terrestrial biome	animal house	feces	host-associated	Roseworthy	Australia	Australia	-34.5373	138.75	2011-03-03
mgm4537650.3	terrestrial biome	animal house	feces	host-associated	Roseworthy	Australia	Australia	-34.5373	138.75	2011-03-03
mgm4537651.3	terrestrial biome	animal house	feces	host-associated	Roseworthy	Australia	Australia	-34.5373	138.75	2011-03-03
mgm4537652.3	terrestrial biome	animal house	feces	host-associated	Roseworthy	Australia	Australia	-34.5373	138.75	2011-03-03
mgm4537653.3	terrestrial biome	animal house	feces	host-associated	Roseworthy	Australia	Australia	-34.5373	138.75	2011-03-03
mgm4537654.3	terrestrial biome	animal house	feces	host-associated	Roseworthy	Australia	Australia	-34.5373	138.75	2011-03-03
mgm4537655.3	terrestrial biome	animal house	feces	host-associated	Roseworthy	Australia	Australia	-34.5373	138.75	2011-03-03
mgm4537656.3	terrestrial biome	animal house	feces	host-associated	Roseworthy	Australia	Australia	-34.5373	138.75	2011-03-03
mgm4537657.3	terrestrial biome	animal house	feces	host-associated	Roseworthy	Australia	Australia	-34.5373	138.75	2011-03-03
mgm4537658.3	terrestrial biome	animal house	feces	host-associated	Roseworthy	Australia	Australia	-34.5373	138.75	2011-03-03
mgm4537659.3	terrestrial biome	animal house	feces	host-associated	Roseworthy	Australia	Australia	-34.5373	138.75	2011-03-03
mgm4537660.3	terrestrial biome	animal house	feces	host-associated	Roseworthy	Australia	Australia	-34.5373	138.75	2011-03-03
mgm4537661.3	terrestrial biome	animal house	feces	host-associated	Roseworthy	Australia	Australia	-34.5373	138.75	2011-03-03
mgm4537662.3	terrestrial biome	animal house	feces	host-associated	Roseworthy	Australia	Australia	-34.5373	138.75	2011-03-03
mgm4537663.3	terrestrial biome	animal house	feces	host-associated	Roseworthy	Australia	Australia	-34.5373	138.75	2011-03-03
mgm4537664.3	terrestrial biome	animal house	feces	host-associated	Roseworthy	Australia	Australia	-34.5373	138.75	2011-03-03
mgm4537665.3	terrestrial biome	animal house	feces	host-associated	Roseworthy	Australia	Australia	-34.5373	138.75	2011-03-03
mgm4537666.3	terrestrial biome	animal house	feces	host-associated	Roseworthy	Australia	Australia	-34.5373	138.75	2011-03-03
mgm4537667.3	terrestrial biome	animal house	feces	host-associated	Roseworthy	Australia	Australia	-34.5373	138.75	2011-03-03
mgm4537668.3	terrestrial biome	animal house	feces	host-associated	Roseworthy	Australia	Australia	-34.5373	138.75	2011-03-03
mgm4537669.3	terrestrial biome	animal house	feces	host-associated	Roseworthy	Australia	Australia	-34.5373	138.75	2011-03-03
mgm4537670.3	terrestrial biome	animal house	feces	host-associated	Roseworthy	Australia	Australia	-34.5373	138.75	2011-03-03
mgm4537671.3	terrestrial biome	animal house	feces	host-associated	Roseworthy	Australia	Australia	-34.5373	138.75	2011-03-03
mgm4537672.3	terrestrial biome	animal house	feces	host-associated	Roseworthy	Australia	Australia	-34.5373	138.75	2011-03-03
mgm4537673.3	terrestrial biome	animal house	feces	host-associated	Roseworthy	Australia	Australia	-34.5373	138.75	2011-03-03
mgm4537674.3	terrestrial biome	animal house	feces	host-associated	Roseworthy	Australia	Australia	-34.5373	138.75	2011-03-03
mgm4537675.3	terrestrial biome	animal house	feces	host-associated	Roseworthy	Australia	Australia	-34.5373	138.75	2011-03-03
mgm4537676.3	terrestrial biome	animal house	feces	host-associated	Roseworthy	Australia	Australia	-34.5373	138.75	2011-03-03
mgm4537677.3	terrestrial biome	animal house	feces	host-associated	Roseworthy	Australia	Australia	-34.5373	138.75	2011-03-03
mgm4537678.3	terrestrial biome	animal house	feces	host-associated	Roseworthy	Australia	Australia	-34.5373	138.75	2011-03-03
mgm4537679.3	terrestrial biome	animal house	feces	host-associated	Roseworthy	Australia	Australia	-34.5373	138.75	2011-03-03
mgm4537680.3	terrestrial biome	animal house	feces	host-associated	Roseworthy	Australia	Australia	-34.5373	138.75	2011-03-03
mgm4537681.3	terrestrial biome	animal house	feces	host-associated	Roseworthy	Australia	Australia	-34.5373	138.75	2011-03-03
mgm4537682.3	terrestrial biome	animal house	feces	host-associated	Roseworthy	Australia	Australia	-34.5373	138.75	2011-03-03
mgm4537683.3	terrestrial biome	animal house	feces	host-associated	Roseworthy	Australia	Australia	-34.5373	138.75	2011-03-03
mgm4537684.3	terrestrial biome	animal house	feces	host-associated	Roseworthy	Australia	Australia	-34.5373	138.75	2011-03-03
mgm4537685.3	terrestrial biome	animal house	feces	host-associated	Roseworthy	Australia	Australia	-34.5373	138.75	2011-03-03
mgm4537686.3	terrestrial biome	animal house	feces	host-associated	Roseworthy	Australia	Australia	-34.5373	138.75	2011-03-03
mgm4537687.3	terrestrial biome	animal house	feces	host-associated	Roseworthy	Australia	Australia	-34.5373	138.75	2011-03-03
mgm4537688.3	terrestrial biome	animal house	feces	host-associated	Roseworthy	Australia	Australia	-34.5373	138.75	2011-03-03
mgm4537689.3	terrestrial biome	animal house	feces	host-associated	Roseworthy	Australia	Australia	-34.5373	138.75	2011-03-03
mgm4537690.3	terrestrial biome	animal house	feces	host-associated	Roseworthy	Australia	Australia	-34.5373	138.75	2011-03-03
mgm4537691.3	terrestrial biome	animal house	feces	host-associated	Roseworthy	Australia	Australia	-34.5373	138.75	2011-03-03
mgm4537692.3	terrestrial biome	animal house	feces	host-associated	Roseworthy	Australia	Australia	-34.5373	138.75	2011-03-03
mgm4537693.3	terrestrial biome	animal house	feces	host-associated	Roseworthy	Australia	Australia	-34.5373	138.75	2011-03-03
mgm4537694.3	terrestrial biome	animal house	feces	host-associated	Roseworthy	Australia	Australia	-34.5373	138.75	2011-03-03
mgm4537695.3	terrestrial biome	animal house	feces	host-associated	Roseworthy	Australia	Australia	-34.5373	138.75	2011-03-03
mgm4537696.3	terrestrial biome	animal house	feces	host-associated	Roseworthy	Australia	Australia	-34.5373	138.75	2011-03-03
mgm4537697.3	terrestrial biome	animal house	feces	host-associated	Roseworthy	Australia	Australia	-34.5373	138.75	2011-03-03
mgm4537698.3	terrestrial biome	animal house	feces	host-associated	Roseworthy	Australia	Australia	-34.5373	138.75	2011-03-03
mgm4537699.3	terrestrial biome	animal house	feces	host-associated	Roseworthy	Australia	Australia	-34.5373	138.75	2011-03-03
mgm4537700.3	terrestrial biome	animal house	feces	host-associated	Roseworthy	Australia	Australia	-34.5373	138.75	2011-03-03
mgm4537701.3	terrestrial biome	animal house	feces	host-associated	Roseworthy	Australia	Australia	-34.5373	138.75	2011-03-03
mgm4537702.3	terrestrial biome	animal house	feces	host-associated	Roseworthy	Australia	Australia	-34.5373	138.75	2011-03-03
mgm4537703.3	terrestrial biome	animal house	feces	host-associated	Roseworthy	Australia	Australia	-34.5373	138.75	2011-03-03
mgm4537704.3	terrestrial biome	animal house	feces	host-associated	Roseworthy	Australia	Australia	-34.5373	138.75	2011-03-03
mgm4537705.3	terrestrial biome	animal house	feces	host-associated	Roseworthy	Australia	Australia	-34.5373	138.75	2011-03-03
mgm4537706.3	terrestrial biome	animal house	feces	host-associated	Roseworthy	Australia	Australia	-34.5373	138.75	2011-03-03
mgm4537707.3	terrestrial biome	animal house	feces	host-associated	Roseworthy	Australia	Australia	-34.5373	138.75	2011-03-03
mgm4537708.3	terrestrial biome	animal house	feces	host-associated	Roseworthy	Australia	Australia	-34.5373	138.75	2011-03-03
mgm4537709.3	terrestrial biome	animal house	feces	host-associated	Roseworthy	Australia	Australia	-34.5373	138.75	2011-03-03
mgm4537710.3	terrestrial biome	animal house	feces	host-associated	Roseworthy	Australia	Australia	-34.5373	138.75	2011-03-03
mgm4537711.3	terrestrial biome	animal house	feces	host-associated	Roseworthy	Australia	Australia	-34.5373	138.75	2011-03-03
mgm4537712.3	terrestrial biome	animal house	feces	host-associated	Roseworthy	Australia	Australia	-34.5373	138.75	2011-03-03
mgm4537713.3	terrestrial biome	animal house	feces	host-associated	Roseworthy	Australia	Australia	-34.5373	138.75	2011-03-03
mgm4537714.3	terrestrial biome	animal house	feces	host-associated	Roseworthy	Australia	Australia	-34.5373	138.75	2011-04-21
mgm4537715.3	terrestrial biome	animal house	feces	host-associated	Roseworthy	Australia	Australia	-34.5373	138.75	2011-04-21
mgm4537716.3	terrestrial biome	animal house	feces	host-associated	Roseworthy	Australia	Australia	-34.5373	138.75	2011-04-21
mgm4537717.3	terrestrial biome	animal house	feces	host-associated	Roseworthy	Australia	Australia	-34.5373	138.75	2011-04-21
mgm4537718.3	terrestrial biome	animal house	feces	host-associated	Roseworthy	Australia	Australia	-34.5373	138.75	2011-04-21
mgm4537719.3	terrestrial biome	animal house	feces	host-associated	Roseworthy	Australia	Australia	-34.5373	138.75	2011-04-21
mgm4537720.3	terrestrial biome	animal house	feces	host-associated	Roseworthy	Australia	Australia	-34.5373	138.75	2011-04-21
mgm4537721.3	terrestrial biome	animal house	feces	host-associated	Roseworthy	Australia	Australia	-34.5373	138.75	2011-04-21
mgm4537722.3	terrestrial biome	animal house	feces	host-associated	Roseworthy	Australia	Australia	-34.5373	138.75	2011-04-21
mgm4537723.3	terrestrial biome	animal house	feces	host-associated	Roseworthy	Australia	Australia	-34.5373	138.75	2011-04-21
mgm4537724.3	terrestrial biome	animal house	feces	host-associated	Roseworthy	Australia	Australia	-34.5373	138.75	2011-04-21
mgm4537725.3	terrestrial biome	animal house	feces	host-associated	Roseworthy	Australia	Australia	-34.5373	138.75	2011-04-21
mgm4537726.3	terrestrial biome	animal house	feces	host-associated	Roseworthy	Australia	Australia	-34.5373	138.75	2011-04-21
mgm4537727.3	terrestrial biome	animal house	feces	host-associated	Roseworthy	Australia	Australia	-34.5373	138.75	2011-04-21
mgm4537728.3	terrestrial biome	animal house	feces	host-associated	Roseworthy	Australia	Australia	-34.5373	138.75	2011-04-21
mgm4537729.3	terrestrial biome	animal house	feces	host-associated	Roseworthy	Australia	Australia	-34.5373	138.75	2011-04-21
mgm4537730.3	terrestrial biome	animal house	feces	host-associated	Roseworthy	Australia	Australia	-34.5373	138.75	2011-04-21
mgm4537731.3	terrestrial biome	animal house	feces	host-associated	Roseworthy	Australia	Australia	-34.5373	138.75	2011-04-21
mgm4537732.3	terrestrial biome	animal house	feces	host-associated	Roseworthy	Australia	Australia	-34.5373	138.75	2011-04-21
mgm4537733.3	terrestrial biome	animal house	feces	host-associated	Roseworthy	Australia	Australia	-34.5373	138.75	2011-04-21
mgm4537734.3	terrestrial biome	animal house	feces	host-associated	Roseworthy	Australia	Australia	-34.5373	138.75	2011-04-21
mgm4537735.3	terrestrial biome	animal house	feces	host-associated	Roseworthy	Australia	Australia	-34.5373	138.75	2011-04-21
mgm4537736.3	terrestrial biome	animal house	feces	host-associated	Roseworthy	Australia	Australia	-34.5373	138.75	2011-04-21
mgm4537737.3	terrestrial biome	animal house	feces	host-associated	Roseworthy	Australia	Australia	-34.5373	138.75	2011-04-21
mgm4537738.3	terrestrial biome	animal house	feces	host-associated	Roseworthy	Australia	Australia	-34.5373	138.75	2011-04-21
mgm4537739.3	terrestrial biome	animal house	feces	host-associated	Roseworthy	Australia	Australia	-34.5373	138.75	2011-04-21
mgm4537740.3	terrestrial biome	animal house	feces	host-associated	Roseworthy	Australia	Australia	-34.5373	138.75	2011-04-21
mgm4537741.3	terrestrial biome	animal house	feces	host-associated	Roseworthy	Australia	Australia	-34.5373	138.75	2011-04-21
mgm4537742.3	terrestrial biome	animal house	feces	host-associated	Roseworthy	Australia	Australia	-34.5373	138.75	2011-04-21
mgm4537743.3	terrestrial biome	animal house	feces	host-associated	Roseworthy	Australia	Australia	-34.5373	138.75	2011-04-21
mgm4537744.3	terrestrial biome	animal house	feces	host-associated	Roseworthy	Australia	Australia	-34.5373	138.75	2011-04-21
mgm4537745.3	terrestrial biome	animal house	feces	host-associated	Roseworthy	Australia	Australia	-34.5373	138.75	2011-04-21
mgm4537746.3	terrestrial biome	animal house	feces	host-associated	Roseworthy	Australia	Australia	-34.5373	138.75	2011-04-21
mgm4537747.3	terrestrial biome	animal house	feces	host-associated	Roseworthy	Australia	Australia	-34.5373	138.75	2011-04-21
mgm4537749.3	terrestrial biome	animal house	feces	host-associated	Roseworthy	Australia	Australia	-34.5373	138.75	2011-04-21
mgm4537750.3	terrestrial biome	animal house	feces	host-associated	Roseworthy	Australia	Australia	-34.5373	138.75	2011-04-21
mgm4537751.3	terrestrial biome	animal house	feces	host-associated	Roseworthy	Australia	Australia	-34.5373	138.75	2011-04-21
mgm4537752.3	terrestrial biome	animal house	feces	host-associated	Roseworthy	Australia	Australia	-34.5373	138.75	2011-04-21
mgm4537753.3	terrestrial biome	animal house	feces	host-associated	Roseworthy	Australia	Australia	-34.5373	138.75	2011-04-21
mgm4537754.3	terrestrial biome	animal house	feces	host-associated	Roseworthy	Australia	Australia	-34.5373	138.75	2011-04-21
mgm4537755.3	terrestrial biome	animal house	feces	host-associated	Roseworthy	Australia	Australia	-34.5373	138.75	2011-04-21
mgm4537756.3	terrestrial biome	animal house	feces	host-associated	Roseworthy	Australia	Australia	-34.5373	138.75	2011-04-21
mgm4537757.3	terrestrial biome	animal house	feces	host-associated	Roseworthy	Australia	Australia	-34.5373	138.75	2011-04-21
mgm4537758.3	terrestrial biome	animal house	feces	host-associated	Roseworthy	Australia	Australia	-34.5373	138.75	2011-04-21
mgm4537759.3	terrestrial biome	animal house	feces	host-associated	Roseworthy	Australia	Australia	-34.5373	138.75	2011-04-21
mgm4537760.3	terrestrial biome	animal house	feces	host-associated	Roseworthy	Australia	Australia	-34.5373	138.75	2011-04-21
mgm4537761.3	terrestrial biome	animal house	feces	host-associated	Roseworthy	Australia	Australia	-34.5373	138.75	2011-04-21
mgm4537762.3	terrestrial biome	animal house	feces	host-associated	Roseworthy	Australia	Australia	-34.5373	138.75	2011-04-21
mgm4537763.3	terrestrial biome	animal house	feces	host-associated	Roseworthy	Australia	Australia	-34.5373	138.75	2011-04-21
mgm4537764.3	terrestrial biome	animal house	feces	host-associated	Roseworthy	Australia	Australia	-34.5373	138.75	2011-04-21
mgm4537765.3	terrestrial biome	animal house	feces	host-associated	Roseworthy	Australia	Australia	-34.5373	138.75	2011-04-21
mgm4537766.3	terrestrial biome	animal house	feces	host-associated	Roseworthy	Australia	Australia	-34.5373	138.75	2011-04-21
mgm4537767.3	terrestrial biome	animal house	feces	host-associated	Roseworthy	Australia	Australia	-34.5373	138.75	2011-04-21
mgm4537768.3	terrestrial biome	animal house	feces	host-associated	Roseworthy	Australia	Australia	-34.5373	138.75	2011-04-21
mgm4537769.3	terrestrial biome	animal house	feces	host-associated	Roseworthy	Australia	Australia	-34.5373	138.75	2011-04-21
mgm4537770.3	terrestrial biome	animal house	feces	host-associated	Roseworthy	Australia	Australia	-34.5373	138.75	2011-04-21
mgm4537772.3	terrestrial biome	animal house	feces	host-associated	Roseworthy	Australia	Australia	-34.5373	138.75	2011-04-21
mgm4537773.3	terrestrial biome	animal house	feces	host-associated	Roseworthy	Australia	Australia	-34.5373	138.75	2011-04-21
mgm4537774.3	terrestrial biome	animal house	feces	host-associated	Roseworthy	Australia	Australia	-34.5373	138.75	2011-04-21
mgm4537775.3	terrestrial biome	animal house	feces	host-associated	Roseworthy	Australia	Australia	-34.5373	138.75	2011-04-21
mgm4537776.3	terrestrial biome	animal house	feces	host-associated	Roseworthy	Australia	Australia	-34.5373	138.75	2011-04-21
mgm4543715.3	terrestrial biome	park	soil	soil	Adelaide	Australia	Australia	-35.029	138.572	2013-07-18
mgm4543716.3	terrestrial biome	park	soil	soil	Adelaide	Australia	Australia	-35.029	138.572	2013-07-18
mgm4543717.3	terrestrial biome	park	soil	soil	Adelaide	Australia	Australia	-35.029	138.572	2013-07-18
mgm4543718.3	terrestrial biome	park	soil	soil	Adelaide	Australia	Australia	-35.0161	138.537	2013-07-18
mgm4543719.3	terrestrial biome	park	soil	soil	Adelaide	Australia	Australia	-35.0161	138.537	2013-07-18
mgm4543720.3	terrestrial biome	park	soil	soil	Adelaide	Australia	Australia	-35.0161	138.537	2013-07-18
mgm4549132.3	terrestrial biome	park	soil	soil	Adelaide	Australia	Australia	-35.029	138.572	2013-07-18
mgm4549136.3	terrestrial biome	park	soil	soil	Adelaide	Australia	Australia	-35.029	138.572	2013-07-18
mgm4549137.3	terrestrial biome	park	soil	soil	Adelaide	Australia	Australia	-35.029	138.572	2013-07-18
mgm4549141.3	terrestrial biome	park	soil	soil	Adelaide	Australia	Australia	-35.0161	138.537	2013-07-18
mgm4549142.3	terrestrial biome	park	soil	soil	Adelaide	Australia	Australia	-35.0161	138.537	2013-07-18
mgm4549144.3	terrestrial biome	park	soil	soil	Adelaide	Australia	Australia	-35.0161	138.537	2013-07-18
mgm4550335.3	ocean biome	borehole	Water	water	Gippsland Basin	Australia	Australia	-38.1667	148.417	2012-04-01
mgm4550336.3	ocean biome	borehole	Water	water	Gippsland Basin	Australia	Australia	-38.1667	148.417	2012-04-01
mgm4552516.3	urban biome	landfill	contaminated soil	plant-associated	Dublin, South Australia	Australia	Australia	-34.4539	138.357	2014-03-13
mgm4552517.3	urban biome	landfill	contaminated soil	plant-associated	Dublin, South Australia	Australia	Australia	-34.4539	138.357	2014-03-13
mgm4552518.3	urban biome	landfill	contaminated soil	plant-associated	Dublin, South Australia	Australia	Australia	-34.4539	138.357	2014-03-13
mgm4552519.3	urban biome	landfill	contaminated soil	plant-associated	Dublin, South Australia	Australia	Australia	-34.4539	138.357	2014-03-13
mgm4552520.3	urban biome	landfill	contaminated soil	plant-associated	Dublin, South Australia	Australia	Australia	-34.4539	138.357	2014-03-13
mgm4552521.3	urban biome	landfill	contaminated soil	plant-associated	Dublin, South Australia	Australia	Australia	-34.4539	138.357	2014-03-13
mgm4552522.3	urban biome	landfill	contaminated soil	plant-associated	Dublin, South Australia	Australia	Australia	-34.4539	138.357	2014-03-13
mgm4552523.3	urban biome	landfill	contaminated soil	plant-associated	Dublin, South Australia	Australia	Australia	-34.4539	138.357	2014-03-13
mgm4553173.3	terrestrial biome	park	soil	soil	Adelaide	Australia	Australia	-35.029	138.572	2013-07-18
mgm4553174.3	terrestrial biome	park	soil	soil	Adelaide	Australia	Australia	-35.029	138.572	2013-07-18
mgm4553178.3	terrestrial biome	park	soil	soil	Adelaide	Australia	Australia	-35.029	138.572	2013-07-18
mgm4553179.3	terrestrial biome	park	soil	soil	Adelaide	Australia	Australia	-35.029	138.572	2013-07-18
mgm4553180.3	terrestrial biome	park	soil	soil	Adelaide	Australia	Australia	-35.0161	138.537	2013-07-21
mgm4553181.3	terrestrial biome	park	soil	soil	Adelaide	Australia	Australia	-35.0161	138.537	2013-07-19
mgm4553183.3	terrestrial biome	park	soil	soil	Adelaide	Australia	Australia	-35.0161	138.537	2013-07-20
mgm4553184.3	terrestrial biome	park	soil	soil	Adelaide	Australia	Australia	-35.029	138.572	2013-07-18
mgm4553185.3	terrestrial biome	park	soil	soil	Adelaide	Australia	Australia	-35.029	138.572	2013-07-18
mgm4553186.3	terrestrial biome	park	soil	soil	Adelaide	Australia	Australia	-35.0161	138.537	2013-07-21
mgm4553187.3	terrestrial biome	park	soil	soil	Adelaide	Australia	Australia	-35.0161	138.537	2013-07-19
mgm4553188.3	terrestrial biome	park	soil	soil	Adelaide	Australia	Australia	-35.0161	138.537	2013-07-20
mgm4553189.3	terrestrial biome	park	soil	soil	Adelaide	Australia	Australia	-35.029	138.572	2013-07-18
mgm4553190.3	terrestrial biome	park	soil	soil	Adelaide	Australia	Australia	-35.029	138.572	2013-07-18
mgm4553191.3	terrestrial biome	park	soil	soil	Adelaide	Australia	Australia	-35.029	138.572	2013-07-18
mgm4553192.3	terrestrial biome	park	soil	soil	Adelaide	Australia	Australia	-35.0161	138.537	2013-07-21
mgm4553193.3	terrestrial biome	park	soil	soil	Adelaide	Australia	Australia	-35.0161	138.537	2013-07-19
mgm4553194.3	terrestrial biome	park	soil	soil	Adelaide	Australia	Australia	-35.0161	138.537	2013-07-20
mgm4553565.3	terrestrial biome	agricultural feature	anthropogenic environmental material	miscellaneous	Perth	Australia	Australia	31.9554	115.859	2013-03-18
mgm4553566.3	terrestrial biome	agricultural feature	anthropogenic environmental material	miscellaneous	Perth	Australia	Australia	31.9554	115.859	2013-03-18
mgm4553567.3	terrestrial biome	agricultural feature	anthropogenic environmental material	miscellaneous	Perth	Australia	Australia	31.9554	115.859	2013-03-18
mgm4553568.3	terrestrial biome	agricultural feature	anthropogenic environmental material	miscellaneous	Perth	Australia	Australia	31.9554	115.859	2013-03-18
mgm4553569.3	terrestrial biome	agricultural feature	anthropogenic environmental material	miscellaneous	Perth	Australia	Australia	31.9554	115.859	2013-03-18
mgm4553570.3	terrestrial biome	agricultural feature	anthropogenic environmental material	miscellaneous	Perth	Australia	Australia	31.9554	115.859	2013-03-18
mgm4553571.3	terrestrial biome	agricultural feature	anthropogenic environmental material	miscellaneous	Perth	Australia	Australia	31.9554	115.859	2013-03-18
mgm4553572.3	terrestrial biome	agricultural feature	anthropogenic environmental material	miscellaneous	Perth	Australia	Australia	31.9554	115.859	2013-03-18
mgm4554772.3	terrestrial biome	agricultural feature	anthropogenic environmental material	miscellaneous	Perth	Australia	Australia	31.9554	115.859	2013-03-18
mgm4554773.3	terrestrial biome	agricultural feature	anthropogenic environmental material	miscellaneous	Perth	Australia	Australia	31.9554	115.859	2013-03-18
mgm4554774.3	terrestrial biome	agricultural feature	anthropogenic environmental material	miscellaneous	Perth	Australia	Australia	31.9554	115.859	2013-03-18
mgm4554775.3	terrestrial biome	agricultural feature	anthropogenic environmental material	miscellaneous	Perth	Australia	Australia	31.9554	115.859	2013-03-18
mgm4554776.3	terrestrial biome	agricultural feature	anthropogenic environmental material	miscellaneous	Perth	Australia	Australia	31.9554	115.859	2013-03-18
mgm4554777.3	terrestrial biome	agricultural feature	anthropogenic environmental material	miscellaneous	Perth	Australia	Australia	31.9554	115.859	2013-03-18
mgm4554778.3	terrestrial biome	agricultural feature	anthropogenic environmental material	miscellaneous	Perth	Australia	Australia	31.9554	115.859	2013-03-18
mgm4554779.3	terrestrial biome	agricultural feature	anthropogenic environmental material	miscellaneous	Perth	Australia	Australia	31.9554	115.859	2013-03-18
mgm4554780.3	terrestrial biome	agricultural feature	anthropogenic environmental material	miscellaneous	Perth	Australia	Australia	31.9554	115.859	2013-03-18
mgm4554781.3	terrestrial biome	agricultural feature	anthropogenic environmental material	miscellaneous	Perth	Australia	Australia	31.9554	115.859	2013-03-18
mgm4557007.3	terrestrial biome	microbial feature	organic material	human-vaginal	Melbourne	Australia	Australia	37.8136	144.963	2008-03-04
mgm4557008.3	terrestrial biome	microbial feature	organic material	human-vaginal	Melbourne	Australia	Australia	37.8136	144.963	2008-09-01
mgm4557009.3	terrestrial biome	microbial feature	organic material	human-vaginal	Melbourne	Australia	Australia	37.8136	144.963	2008-11-27
mgm4557010.3	terrestrial biome	microbial feature	organic material	human-vaginal	Melbourne	Australia	Australia	37.8136	144.963	2008-04-09
mgm4557011.3	terrestrial biome	microbial feature	organic material	human-vaginal	Melbourne	Australia	Australia	37.8136	144.963	2009-02-08
mgm4557012.3	terrestrial biome	microbial feature	organic material	human-vaginal	Melbourne	Australia	Australia	37.8136	144.963	2009-04-26
mgm4557013.3	terrestrial biome	microbial feature	organic material	human-vaginal	Melbourne	Australia	Australia	37.8136	144.963	2008-03-24
mgm4557014.3	terrestrial biome	microbial feature	organic material	human-vaginal	Melbourne	Australia	Australia	37.8136	144.963	2008-09-08
mgm4557015.3	terrestrial biome	microbial feature	organic material	human-vaginal	Melbourne	Australia	Australia	37.8136	144.963	2009-03-10
mgm4557016.3	terrestrial biome	microbial feature	organic material	human-vaginal	Melbourne	Australia	Australia	37.8136	144.963	2008-04-17
mgm4557017.3	terrestrial biome	microbial feature	organic material	human-vaginal	Melbourne	Australia	Australia	37.8136	144.963	2008-10-13
mgm4557018.3	terrestrial biome	microbial feature	organic material	human-vaginal	Melbourne	Australia	Australia	37.8136	144.963	2009-04-07
mgm4557019.3	terrestrial biome	microbial feature	organic material	human-vaginal	Melbourne	Australia	Australia	37.8136	144.963	2008-04-22
mgm4557020.3	terrestrial biome	microbial feature	organic material	human-vaginal	Melbourne	Australia	Australia	37.8136	144.963	2008-10-20
mgm4557021.3	terrestrial biome	microbial feature	organic material	human-vaginal	Melbourne	Australia	Australia	37.8136	144.963	2009-04-14
mgm4557022.3	terrestrial biome	microbial feature	organic material	human-vaginal	Melbourne	Australia	Australia	37.8136	144.963	2008-04-30
mgm4557023.3	terrestrial biome	microbial feature	organic material	human-vaginal	Melbourne	Australia	Australia	37.8136	144.963	2008-11-02
mgm4557024.3	terrestrial biome	microbial feature	organic material	human-vaginal	Melbourne	Australia	Australia	37.8136	144.963	2009-04-26
mgm4557025.3	terrestrial biome	microbial feature	organic material	human-vaginal	Melbourne	Australia	Australia	37.8136	144.963	2008-04-27
mgm4557026.3	terrestrial biome	microbial feature	organic material	human-vaginal	Melbourne	Australia	Australia	37.8136	144.963	2008-07-16
mgm4557027.3	terrestrial biome	microbial feature	organic material	human-vaginal	Melbourne	Australia	Australia	37.8136	144.963	2008-10-27
mgm4557028.3	terrestrial biome	microbial feature	organic material	human-vaginal	Melbourne	Australia	Australia	37.8136	144.963	2008-05-04
mgm4557029.3	terrestrial biome	microbial feature	organic material	human-vaginal	Melbourne	Australia	Australia	37.8136	144.963	2008-11-02
mgm4557030.3	terrestrial biome	microbial feature	organic material	human-vaginal	Melbourne	Australia	Australia	37.8136	144.963	2009-02-01
mgm4557031.3	terrestrial biome	microbial feature	organic material	human-vaginal	Melbourne	Australia	Australia	37.8136	144.963	2008-04-29
mgm4557032.3	terrestrial biome	microbial feature	organic material	human-vaginal	Melbourne	Australia	Australia	37.8136	144.963	2008-07-22
mgm4557033.3	terrestrial biome	microbial feature	organic material	human-vaginal	Melbourne	Australia	Australia	37.8136	144.963	2009-04-19
mgm4557034.3	terrestrial biome	microbial feature	organic material	human-vaginal	Melbourne	Australia	Australia	37.8136	144.963	2008-06-24
mgm4557035.3	terrestrial biome	microbial feature	organic material	human-vaginal	Melbourne	Australia	Australia	37.8136	144.963	2008-09-14
mgm4557036.3	terrestrial biome	microbial feature	organic material	human-vaginal	Melbourne	Australia	Australia	37.8136	144.963	2009-06-22
mgm4557037.3	terrestrial biome	microbial feature	organic material	human-vaginal	Melbourne	Australia	Australia	37.8136	144.963	2008-05-05
mgm4557038.3	terrestrial biome	microbial feature	organic material	human-vaginal	Melbourne	Australia	Australia	37.8136	144.963	2008-11-09
mgm4557040.3	terrestrial biome	microbial feature	organic material	human-vaginal	Melbourne	Australia	Australia	37.8136	144.963	2007-05-06
mgm4557041.3	terrestrial biome	microbial feature	organic material	human-vaginal	Melbourne	Australia	Australia	37.8136	144.963	2008-11-10
mgm4557043.3	terrestrial biome	microbial feature	organic material	human-vaginal	Melbourne	Australia	Australia	37.8136	144.963	2008-03-04
mgm4557044.3	terrestrial biome	microbial feature	organic material	human-vaginal	Melbourne	Australia	Australia	37.8136	144.963	2008-09-01
mgm4557045.3	terrestrial biome	microbial feature	organic material	human-vaginal	Melbourne	Australia	Australia	37.8136	144.963	2008-11-27
mgm4557046.3	terrestrial biome	microbial feature	organic material	human-vaginal	Melbourne	Australia	Australia	37.8136	144.963	2008-03-08
mgm4557047.3	terrestrial biome	microbial feature	organic material	human-vaginal	Melbourne	Australia	Australia	37.8136	144.963	2008-06-10
mgm4557048.3	terrestrial biome	microbial feature	organic material	human-vaginal	Melbourne	Australia	Australia	37.8136	144.963	2009-03-01
mgm4557049.3	terrestrial biome	microbial feature	organic material	human-vaginal	Melbourne	Australia	Australia	37.8136	144.963	2008-03-26
mgm4557050.3	terrestrial biome	microbial feature	organic material	human-vaginal	Melbourne	Australia	Australia	37.8136	144.963	2008-06-10
mgm4557051.3	terrestrial biome	microbial feature	organic material	human-vaginal	Melbourne	Australia	Australia	37.8136	144.963	2008-09-08
mgm4557052.3	terrestrial biome	microbial feature	organic material	human-vaginal	Melbourne	Australia	Australia	37.8136	144.963	2009-03-16
mgm4557053.3	terrestrial biome	microbial feature	organic material	human-vaginal	Melbourne	Australia	Australia	37.8136	144.963	2008-04-19
mgm4557054.3	terrestrial biome	microbial feature	organic material	human-vaginal	Melbourne	Australia	Australia	37.8136	144.963	2008-06-16
mgm4557055.3	terrestrial biome	microbial feature	organic material	human-vaginal	Melbourne	Australia	Australia	37.8136	144.963	2009-03-10
mgm4557056.3	terrestrial biome	microbial feature	organic material	human-vaginal	Melbourne	Australia	Australia	37.8136	144.963	2008-05-09
mgm4557057.3	terrestrial biome	microbial feature	organic material	human-vaginal	Melbourne	Australia	Australia	37.8136	144.963	2009-02-08
mgm4557058.3	terrestrial biome	microbial feature	organic material	human-vaginal	Melbourne	Australia	Australia	37.8136	144.963	2009-04-26
mgm4557059.3	terrestrial biome	microbial feature	organic material	human-vaginal	Melbourne	Australia	Australia	37.8136	144.963	2008-04-30
mgm4557060.3	terrestrial biome	microbial feature	organic material	human-vaginal	Melbourne	Australia	Australia	37.8136	144.963	2008-07-22
mgm4557062.3	terrestrial biome	microbial feature	organic material	human-vaginal	Melbourne	Australia	Australia	37.8136	144.963	2008-06-22
mgm4557063.3	terrestrial biome	microbial feature	organic material	human-vaginal	Melbourne	Australia	Australia	37.8136	144.963	2008-09-30
mgm4557064.3	terrestrial biome	microbial feature	organic material	human-vaginal	Melbourne	Australia	Australia	37.8136	144.963	2009-03-31
mgm4557065.3	terrestrial biome	microbial feature	organic material	human-vaginal	Melbourne	Australia	Australia	37.8136	144.963	2009-06-21
mgm4557066.3	terrestrial biome	microbial feature	organic material	human-vaginal	Melbourne	Australia	Australia	37.8136	144.963	2009-05-03
mgm4557067.3	terrestrial biome	microbial feature	organic material	human-vaginal	Melbourne	Australia	Australia	37.8136	144.963	2008-05-09
mgm4557068.3	terrestrial biome	microbial feature	organic material	human-vaginal	Melbourne	Australia	Australia	37.8136	144.963	2008-11-10
mgm4557069.3	terrestrial biome	microbial feature	organic material	human-vaginal	Melbourne	Australia	Australia	37.8136	144.963	2009-05-10
mgm4557070.3	terrestrial biome	microbial feature	organic material	human-vaginal	Melbourne	Australia	Australia	37.8136	144.963	2008-05-12
mgm4557071.3	terrestrial biome	microbial feature	organic material	human-vaginal	Melbourne	Australia	Australia	37.8136	144.963	2008-12-01
mgm4557072.3	terrestrial biome	microbial feature	organic material	human-vaginal	Melbourne	Australia	Australia	37.8136	144.963	2008-05-19
mgm4557073.3	terrestrial biome	microbial feature	organic material	human-vaginal	Melbourne	Australia	Australia	37.8136	144.963	2008-11-24
mgm4557074.3	terrestrial biome	microbial feature	organic material	human-vaginal	Melbourne	Australia	Australia	37.8136	144.963	2009-05-17
mgm4557075.3	terrestrial biome	microbial feature	organic material	human-vaginal	Melbourne	Australia	Australia	37.8136	144.963	2008-05-26
mgm4557076.3	terrestrial biome	microbial feature	organic material	human-vaginal	Melbourne	Australia	Australia	37.8136	144.963	2008-11-24
mgm4557077.3	terrestrial biome	microbial feature	organic material	human-vaginal	Melbourne	Australia	Australia	37.8136	144.963	2009-05-17
mgm4567980.3	terrestrial biome	animal house	feces	host-associated	Armidale	Australia	Australia	30.4867	151.643	2011-02-10
mgm4567981.3	terrestrial biome	animal house	feces	host-associated	Armidale	Australia	Australia	30.4867	151.643	2011-02-10
mgm4567982.3	terrestrial biome	animal house	feces	host-associated	Armidale	Australia	Australia	30.4867	151.643	2011-02-10
mgm4567983.3	terrestrial biome	animal house	feces	host-associated	Armidale	Australia	Australia	30.4867	151.643	2011-02-10
mgm4567984.3	terrestrial biome	animal house	feces	host-associated	Armidale	Australia	Australia	30.4867	151.643	2011-02-10
mgm4567985.3	terrestrial biome	animal house	feces	host-associated	Armidale	Australia	Australia	30.4867	151.643	2011-02-10
mgm4567986.3	terrestrial biome	animal house	feces	host-associated	Armidale	Australia	Australia	30.4867	151.643	2011-02-10
mgm4567987.3	terrestrial biome	animal house	feces	host-associated	Armidale	Australia	Australia	30.4867	151.643	2011-02-10
mgm4567988.3	terrestrial biome	animal house	feces	host-associated	Armidale	Australia	Australia	30.4867	151.643	2011-02-10
mgm4567989.3	terrestrial biome	animal house	feces	host-associated	Armidale	Australia	Australia	30.4867	151.643	2011-02-10
mgm4567990.3	terrestrial biome	animal house	feces	host-associated	Armidale	Australia	Australia	30.4867	151.643	2011-02-10
mgm4567991.3	terrestrial biome	animal house	feces	host-associated	Armidale	Australia	Australia	30.4867	151.643	2011-02-10
mgm4567992.3	terrestrial biome	animal house	feces	host-associated	Armidale	Australia	Australia	30.4867	151.643	2011-02-10
mgm4567993.3	terrestrial biome	animal house	feces	host-associated	Armidale	Australia	Australia	30.4867	151.643	2011-02-10
mgm4567994.3	terrestrial biome	animal house	feces	host-associated	Armidale	Australia	Australia	30.4867	151.643	2011-02-10
mgm4567995.3	terrestrial biome	animal house	feces	host-associated	Armidale	Australia	Australia	30.4867	151.643	2011-02-10
mgm4567996.3	terrestrial biome	animal house	feces	host-associated	Armidale	Australia	Australia	30.4867	151.643	2011-02-10
mgm4567997.3	terrestrial biome	animal house	feces	host-associated	Armidale	Australia	Australia	30.4867	151.643	2011-02-10
mgm4567998.3	terrestrial biome	animal house	feces	host-associated	Armidale	Australia	Australia	30.4867	151.643	2011-02-10
mgm4567999.3	terrestrial biome	animal house	feces	host-associated	Armidale	Australia	Australia	30.4867	151.643	2011-02-10
mgm4568000.3	terrestrial biome	animal house	feces	host-associated	Armidale	Australia	Australia	30.4867	151.643	2011-02-10
mgm4568001.3	terrestrial biome	animal house	feces	host-associated	Armidale	Australia	Australia	30.4867	151.643	2011-02-10
mgm4568002.3	terrestrial biome	animal house	feces	host-associated	Armidale	Australia	Australia	30.4867	151.643	2011-02-10
mgm4568003.3	terrestrial biome	animal house	feces	host-associated	Armidale	Australia	Australia	30.4867	151.643	2011-02-10
mgm4568004.3	terrestrial biome	animal house	feces	host-associated	Armidale	Australia	Australia	30.4867	151.643	2011-02-10
mgm4568005.3	terrestrial biome	animal house	feces	host-associated	Armidale	Australia	Australia	30.4867	151.643	2011-02-10
mgm4568006.3	terrestrial biome	animal house	feces	host-associated	Armidale	Australia	Australia	30.4867	151.643	2011-02-10
mgm4568007.3	terrestrial biome	animal house	feces	host-associated	Armidale	Australia	Australia	30.4867	151.643	2011-02-10
mgm4568008.3	terrestrial biome	animal house	feces	host-associated	Armidale	Australia	Australia	30.4867	151.643	2011-02-10
mgm4568009.3	terrestrial biome	animal house	feces	host-associated	Armidale	Australia	Australia	30.4867	151.643	2011-02-10
mgm4568010.3	terrestrial biome	animal house	feces	host-associated	Armidale	Australia	Australia	30.4867	151.643	2011-02-10
mgm4568011.3	terrestrial biome	animal house	feces	host-associated	Armidale	Australia	Australia	30.4867	151.643	2011-02-10
mgm4568012.3	terrestrial biome	animal house	feces	host-associated	Armidale	Australia	Australia	30.4867	151.643	2011-02-10
mgm4568013.3	terrestrial biome	animal house	feces	host-associated	Armidale	Australia	Australia	30.4867	151.643	2011-02-10
mgm4568014.3	terrestrial biome	animal house	feces	host-associated	Armidale	Australia	Australia	30.4867	151.643	2011-02-10
mgm4568015.3	terrestrial biome	animal house	feces	host-associated	Armidale	Australia	Australia	30.4867	151.643	2011-02-10
mgm4568016.3	terrestrial biome	animal house	feces	host-associated	Armidale	Australia	Australia	30.4867	151.643	2011-02-10
mgm4568017.3	terrestrial biome	animal house	feces	host-associated	Armidale	Australia	Australia	30.4867	151.643	2011-02-10
mgm4568018.3	terrestrial biome	animal house	feces	host-associated	Armidale	Australia	Australia	30.4867	151.643	2011-02-10
mgm4568019.3	terrestrial biome	animal house	feces	host-associated	Armidale	Australia	Australia	30.4867	151.643	2011-02-10
mgm4568020.3	terrestrial biome	animal house	feces	host-associated	Armidale	Australia	Australia	30.4867	151.643	2011-02-10
mgm4568021.3	terrestrial biome	animal house	feces	host-associated	Armidale	Australia	Australia	30.4867	151.643	2011-02-10
mgm4568022.3	terrestrial biome	animal house	feces	host-associated	Armidale	Australia	Australia	30.4867	151.643	2011-02-10
mgm4568023.3	terrestrial biome	animal house	feces	host-associated	Armidale	Australia	Australia	30.4867	151.643	2011-02-10
mgm4568024.3	terrestrial biome	animal house	feces	host-associated	Armidale	Australia	Australia	30.4867	151.643	2011-02-10
mgm4568025.3	terrestrial biome	animal house	feces	host-associated	Armidale	Australia	Australia	30.4867	151.643	2011-02-10
mgm4570267.3	Mediterranean Division (260)	landfill	contaminated soil	plant-associated	Adelaide	Australia	Australia	-34.9286	138.6	2013-04-10
mgm4570268.3	Mediterranean Division (260)	landfill	contaminated soil	plant-associated	Adelaide	Australia	Australia	-34.9286	138.6	2013-04-10
mgm4570269.3	Mediterranean Division (260)	landfill	contaminated soil	plant-associated	Adelaide	Australia	Australia	-34.9286	138.6	2013-04-10
mgm4570270.3	Mediterranean Division (260)	landfill	contaminated soil	plant-associated	Adelaide	Australia	Australia	-34.9286	138.6	2013-04-10
mgm4570271.3	Mediterranean Division (260)	landfill	contaminated soil	plant-associated	Adelaide	Australia	Australia	-34.9286	138.6	2013-04-10
mgm4570272.3	Mediterranean Division (260)	landfill	contaminated soil	plant-associated	Adelaide	Australia	Australia	-34.9286	138.6	2013-04-10
mgm4570273.3	Mediterranean Division (260)	landfill	contaminated soil	plant-associated	Adelaide	Australia	Australia	-34.9286	138.6	2013-04-10
mgm4570274.3	Mediterranean Division (260)	landfill	contaminated soil	plant-associated	Adelaide	Australia	Australia	-34.9286	138.6	2013-04-10
mgm4570275.3	Mediterranean Division (260)	landfill	contaminated soil	plant-associated	Adelaide	Australia	Australia	-34.9286	138.6	2013-04-10
mgm4570276.3	Mediterranean Division (260)	landfill	contaminated soil	plant-associated	Adelaide	Australia	Australia	-34.9286	138.6	2013-04-10
mgm4570277.3	Mediterranean Division (260)	landfill	contaminated soil	plant-associated	Adelaide	Australia	Australia	-34.9286	138.6	2013-04-10
mgm4570278.3	Mediterranean Division (260)	landfill	contaminated soil	plant-associated	Adelaide	Australia	Australia	-34.9286	138.6	2013-04-10
mgm4570279.3	Mediterranean Division (260)	landfill	contaminated soil	plant-associated	Adelaide	Australia	Australia	-34.9286	138.6	2013-04-10
mgm4570280.3	Mediterranean Division (260)	landfill	contaminated soil	plant-associated	Adelaide	Australia	Australia	-34.9286	138.6	2013-04-10
mgm4570354.3	terrestrial biome	farm	soil	soil	Hamilton	Australia	Australia	-37.744	142.022	2013-06-21
mgm4570355.3	terrestrial biome	farm	soil	soil	Hamilton	Australia	Australia	-37.744	142.022	2013-06-21
mgm4570356.3	terrestrial biome	farm	soil	soil	Hamilton	Australia	Australia	-37.744	142.022	2013-06-21
mgm4570357.3	terrestrial biome	farm	soil	soil	Hamilton	Australia	Australia	-37.744	142.022	2013-06-21
mgm4570358.3	terrestrial biome	farm	soil	soil	Hamilton	Australia	Australia	-37.744	142.022	2013-06-21
mgm4570359.3	terrestrial biome	farm	soil	soil	Hamilton	Australia	Australia	-37.744	142.022	2013-06-21
mgm4570360.3	terrestrial biome	farm	soil	soil	Hamilton	Australia	Australia	-37.744	142.022	2013-06-21
mgm4570361.3	terrestrial biome	farm	soil	soil	Hamilton	Australia	Australia	-37.744	142.022	2013-06-21
mgm4570943.3	terrestrial biome	hill	soil	soil	Mawson lakes	Australia	Australia	-34.8156	138.625	2013-04-10
mgm4570944.3	terrestrial biome	hill	soil	soil	Mawson lakes	Australia	Australia	-34.8156	138.625	2013-04-10
mgm4570945.3	terrestrial biome	hill	soil	soil	Mawson lakes	Australia	Australia	-34.8156	138.625	2013-04-10
mgm4570946.3	terrestrial biome	hill	soil	soil	Mawson lakes	Australia	Australia	-34.8156	138.625	2013-04-10
mgm4570947.3	terrestrial biome	hill	soil	soil	Mawson lakes	Australia	Australia	-34.8156	138.625	2013-04-10
mgm4570948.3	terrestrial biome	hill	soil	soil	Mawson lakes	Australia	Australia	-34.8156	138.625	2013-04-10
mgm4570949.3	terrestrial biome	hill	soil	soil	Mawson lakes	Australia	Australia	-34.8156	138.625	2013-04-10
mgm4570950.3	terrestrial biome	hill	soil	soil	Mawson lakes	Australia	Australia	-34.8156	138.625	2013-04-10
mgm4570951.3	terrestrial biome	hill	soil	soil	Mawson lakes	Australia	Australia	-34.8156	138.625	2013-04-10
mgm4570952.3	terrestrial biome	freshwater lake	soil	soil	Mawson lakes	Australia	Australia	-34.8156	138.625	2013-04-10
mgm4570953.3	terrestrial biome	freshwater lake	soil	soil	Mawson lakes	Australia	Australia	-34.8156	138.625	2013-04-10
mgm4570954.3	terrestrial biome	freshwater lake	soil	soil	Mawson lakes	Australia	Australia	-34.8156	138.625	2013-04-10
mgm4570955.3	terrestrial biome	freshwater lake	soil	soil	Mawson lakes	Australia	Australia	-34.8156	138.625	2013-04-10
mgm4570956.3	terrestrial biome	freshwater lake	soil	soil	Mawson lakes	Australia	Australia	-34.8156	138.625	2013-04-10
mgm4570957.3	terrestrial biome	freshwater lake	soil	soil	Mawson lakes	Australia	Australia	-34.8156	138.625	2013-04-10
mgm4570958.3	terrestrial biome	hill	soil	soil	Mawson lakes	Australia	Australia	-34.8156	138.625	2013-04-10
mgm4570959.3	terrestrial biome	hill	soil	soil	Mawson lakes	Australia	Australia	-34.8156	138.625	2013-04-10
mgm4570960.3	terrestrial biome	hill	soil	soil	Mawson lakes	Australia	Australia	-34.8156	138.625	2013-04-10
mgm4573396.3	terrestrial biome	microbial feature	organic material	human-vaginal	Melbourne	Australia	Australia	37.8136	144.963	2008-07-16
mgm4573397.3	terrestrial biome	microbial feature	organic material	human-vaginal	Melbourne	Australia	Australia	37.8136	144.963	2009-01-18
mgm4573398.3	terrestrial biome	microbial feature	organic material	human-vaginal	Melbourne	Australia	Australia	37.8136	144.963	2008-07-22
mgm4573399.3	terrestrial biome	microbial feature	organic material	human-vaginal	Melbourne	Australia	Australia	37.8136	144.963	2009-02-01
mgm4573400.3	terrestrial biome	microbial feature	organic material	human-vaginal	Melbourne	Australia	Australia	37.8136	144.963	2008-07-29
mgm4573401.3	terrestrial biome	microbial feature	organic material	human-vaginal	Melbourne	Australia	Australia	37.8136	144.963	2009-02-16
mgm4573402.3	terrestrial biome	microbial feature	organic material	human-vaginal	Melbourne	Australia	Australia	37.8136	144.963	2008-10-27
mgm4573403.3	terrestrial biome	microbial feature	organic material	human-vaginal	Melbourne	Australia	Australia	37.8136	144.963	2009-01-26
mgm4578320.3	terrestrial biome	microbial feature	organic material	human-vaginal	Melbourne	Australia	Australia	37.8136	144.963	2008-08-12
mgm4578321.3	terrestrial biome	microbial feature	organic material	human-vaginal	Melbourne	Australia	Australia	37.8136	144.963	2008-04-06
mgm4578322.3	terrestrial biome	microbial feature	organic material	human-vaginal	Melbourne	Australia	Australia	37.8136	144.963	2008-06-16
mgm4578324.3	terrestrial biome	microbial feature	organic material	human-vaginal	Melbourne	Australia	Australia	37.8136	144.963	2008-12-15
mgm4578325.3	terrestrial biome	microbial feature	organic material	human-vaginal	Melbourne	Australia	Australia	37.8136	144.963	2009-03-24
mgm4578326.3	terrestrial biome	microbial feature	organic material	human-vaginal	Melbourne	Australia	Australia	37.8136	144.963	2008-05-25
mgm4578327.3	terrestrial biome	microbial feature	organic material	human-vaginal	Melbourne	Australia	Australia	37.8136	144.963	2008-08-12
mgm4578328.3	terrestrial biome	microbial feature	organic material	human-vaginal	Melbourne	Australia	Australia	37.8136	144.963	2008-11-24
mgm4578330.3	terrestrial biome	microbial feature	organic material	human-vaginal	Melbourne	Australia	Australia	37.8136	144.963	2008-04-29
mgm4578331.3	terrestrial biome	microbial feature	organic material	human-vaginal	Melbourne	Australia	Australia	37.8136	144.963	2008-10-20
mgm4578333.3	terrestrial biome	microbial feature	organic material	human-vaginal	Melbourne	Australia	Australia	37.8136	144.963	2009-04-19
mgm4578334.3	terrestrial biome	microbial feature	organic material	human-vaginal	Melbourne	Australia	Australia	37.8136	144.963	2008-05-20
mgm4578335.3	terrestrial biome	microbial feature	organic material	human-vaginal	Melbourne	Australia	Australia	37.8136	144.963	2008-08-12
mgm4578336.3	terrestrial biome	microbial feature	organic material	human-vaginal	Melbourne	Australia	Australia	37.8136	144.963	2008-11-24
mgm4578337.3	terrestrial biome	microbial feature	organic material	human-vaginal	Melbourne	Australia	Australia	37.8136	144.963	2009-03-01
mgm4578338.3	terrestrial biome	microbial feature	organic material	human-vaginal	Melbourne	Australia	Australia	37.8136	144.963	2009-05-17
mgm4578339.3	terrestrial biome	microbial feature	organic material	human-vaginal	Melbourne	Australia	Australia	37.8136	144.963	2008-06-01
mgm4578340.3	terrestrial biome	microbial feature	organic material	human-vaginal	Melbourne	Australia	Australia	37.8136	144.963	2008-09-01
mgm4578341.3	terrestrial biome	microbial feature	organic material	human-vaginal	Melbourne	Australia	Australia	37.8136	144.963	2008-12-01
mgm4578342.3	terrestrial biome	microbial feature	organic material	human-vaginal	Melbourne	Australia	Australia	37.8136	144.963	2009-03-10
mgm4578343.3	terrestrial biome	microbial feature	organic material	human-vaginal	Melbourne	Australia	Australia	37.8136	144.963	2009-06-21
mgm4578344.3	terrestrial biome	microbial feature	organic material	human-vaginal	Melbourne	Australia	Australia	37.8136	144.963	2008-06-10
mgm4578345.3	terrestrial biome	microbial feature	organic material	human-vaginal	Melbourne	Australia	Australia	37.8136	144.963	2008-09-01
mgm4578346.3	terrestrial biome	microbial feature	organic material	human-vaginal	Melbourne	Australia	Australia	37.8136	144.963	2008-11-27
mgm4578347.3	terrestrial biome	microbial feature	organic material	human-vaginal	Melbourne	Australia	Australia	37.8136	144.963	2009-03-01
mgm4578348.3	terrestrial biome	microbial feature	organic material	human-vaginal	Melbourne	Australia	Australia	37.8136	144.963	2008-12-08
mgm4578349.3	terrestrial biome	microbial feature	organic material	human-vaginal	Melbourne	Australia	Australia	37.8136	144.963	2009-03-10
mgm4578350.3	terrestrial biome	microbial feature	organic material	human-vaginal	Melbourne	Australia	Australia	37.8136	144.963	2008-05-05
mgm4578351.3	terrestrial biome	microbial feature	organic material	human-vaginal	Melbourne	Australia	Australia	37.8136	144.963	2008-07-29
mgm4578352.3	terrestrial biome	microbial feature	organic material	human-vaginal	Melbourne	Australia	Australia	37.8136	144.963	2008-11-10
mgm4578353.3	terrestrial biome	microbial feature	organic material	human-vaginal	Melbourne	Australia	Australia	37.8136	144.963	2009-02-16
mgm4578354.3	terrestrial biome	microbial feature	organic material	human-vaginal	Melbourne	Australia	Australia	37.8136	144.963	2009-05-03
mgm4578355.3	terrestrial biome	microbial feature	organic material	human-vaginal	Melbourne	Australia	Australia	37.8136	144.963	2009-06-22
mgm4578356.3	terrestrial biome	microbial feature	organic material	human-vaginal	Melbourne	Australia	Australia	37.8136	144.963	2008-08-19
mgm4578357.3	terrestrial biome	microbial feature	organic material	human-vaginal	Melbourne	Australia	Australia	37.8136	144.963	2008-12-01
mgm4578358.3	terrestrial biome	microbial feature	organic material	human-vaginal	Melbourne	Australia	Australia	37.8136	144.963	2009-03-10
mgm4578359.3	terrestrial biome	microbial feature	organic material	human-vaginal	Melbourne	Australia	Australia	37.8136	144.963	2008-04-27
mgm4578360.3	terrestrial biome	microbial feature	organic material	human-vaginal	Melbourne	Australia	Australia	37.8136	144.963	2008-07-22
mgm4578361.3	terrestrial biome	microbial feature	organic material	human-vaginal	Melbourne	Australia	Australia	37.8136	144.963	2008-07-06
mgm4578362.3	terrestrial biome	microbial feature	organic material	human-vaginal	Melbourne	Australia	Australia	37.8136	144.963	2009-01-11
mgm4578363.3	terrestrial biome	microbial feature	organic material	human-vaginal	Melbourne	Australia	Australia	37.8136	144.963	2008-07-06
mgm4578364.3	terrestrial biome	microbial feature	organic material	human-vaginal	Melbourne	Australia	Australia	37.8136	144.963	2009-01-18
mgm4578365.3	terrestrial biome	microbial feature	organic material	human-vaginal	Melbourne	Australia	Australia	37.8136	144.963	2008-04-04
mgm4578366.3	terrestrial biome	microbial feature	organic material	human-vaginal	Melbourne	Australia	Australia	37.8136	144.963	2008-09-15
mgm4578367.3	terrestrial biome	microbial feature	organic material	human-vaginal	Melbourne	Australia	Australia	37.8136	144.963	2009-03-10
mgm4578368.3	terrestrial biome	microbial feature	organic material	human-vaginal	Melbourne	Australia	Australia	37.8136	144.963	2008-11-17
mgm4578369.3	terrestrial biome	microbial feature	organic material	human-vaginal	Melbourne	Australia	Australia	37.8136	144.963	2009-02-16
mgm4578370.3	terrestrial biome	microbial feature	organic material	human-vaginal	Melbourne	Australia	Australia	37.8136	144.963	2009-05-10
mgm4578371.3	terrestrial biome	microbial feature	organic material	human-vaginal	Melbourne	Australia	Australia	37.8136	144.963	2008-05-03
mgm4578372.3	terrestrial biome	microbial feature	organic material	human-vaginal	Melbourne	Australia	Australia	37.8136	144.963	2008-11-02
mgm4578373.3	terrestrial biome	microbial feature	organic material	human-vaginal	Melbourne	Australia	Australia	37.8136	144.963	2009-04-26
mgm4578374.3	terrestrial biome	microbial feature	organic material	human-vaginal	Melbourne	Australia	Australia	37.8136	144.963	2008-05-09
mgm4578375.3	terrestrial biome	microbial feature	organic material	human-vaginal	Melbourne	Australia	Australia	37.8136	144.963	2008-11-10
mgm4578376.3	terrestrial biome	microbial feature	organic material	human-vaginal	Melbourne	Australia	Australia	37.8136	144.963	2009-05-03
mgm4578377.3	terrestrial biome	microbial feature	organic material	human-vaginal	Melbourne	Australia	Australia	37.8136	144.963	2008-09-01
mgm4578378.3	terrestrial biome	microbial feature	organic material	human-vaginal	Melbourne	Australia	Australia	37.8136	144.963	2008-12-15
mgm4578379.3	terrestrial biome	microbial feature	organic material	human-vaginal	Melbourne	Australia	Australia	37.8136	144.963	2008-04-04
mgm4578380.3	terrestrial biome	microbial feature	organic material	human-vaginal	Melbourne	Australia	Australia	37.8136	144.963	2008-08-31
mgm4578381.3	terrestrial biome	microbial feature	organic material	human-vaginal	Melbourne	Australia	Australia	37.8136	144.963	2008-12-01
mgm4578382.3	terrestrial biome	microbial feature	organic material	human-vaginal	Melbourne	Australia	Australia	37.8136	144.963	2008-04-16
mgm4578383.3	terrestrial biome	microbial feature	organic material	human-vaginal	Melbourne	Australia	Australia	37.8136	144.963	2008-10-06
mgm4578384.3	terrestrial biome	microbial feature	organic material	human-vaginal	Melbourne	Australia	Australia	37.8136	144.963	2009-03-31
mgm4578385.3	terrestrial biome	microbial feature	organic material	human-vaginal	Melbourne	Australia	Australia	37.8136	144.963	2008-07-29
mgm4578386.3	terrestrial biome	microbial feature	organic material	human-vaginal	Melbourne	Australia	Australia	37.8136	144.963	2008-12-07
mgm4578387.3	terrestrial biome	microbial feature	organic material	human-vaginal	Melbourne	Australia	Australia	37.8136	144.963	2009-03-16
mgm4578388.3	terrestrial biome	microbial feature	organic material	human-vaginal	Melbourne	Australia	Australia	37.8136	144.963	2008-06-03
mgm4578389.3	terrestrial biome	microbial feature	organic material	human-vaginal	Melbourne	Australia	Australia	37.8136	144.963	2008-12-07
mgm4578390.3	terrestrial biome	microbial feature	organic material	human-vaginal	Melbourne	Australia	Australia	37.8136	144.963	2009-06-03
mgm4578391.3	terrestrial biome	microbial feature	organic material	human-vaginal	Melbourne	Australia	Australia	37.8136	144.963	2008-07-29
mgm4578392.3	terrestrial biome	microbial feature	organic material	human-vaginal	Melbourne	Australia	Australia	37.8136	144.963	2008-11-09
mgm4578393.3	terrestrial biome	microbial feature	organic material	human-vaginal	Melbourne	Australia	Australia	37.8136	144.963	2009-05-03
mgm4578394.3	terrestrial biome	microbial feature	organic material	human-vaginal	Melbourne	Australia	Australia	37.8136	144.963	2008-03-02
mgm4578395.3	terrestrial biome	microbial feature	organic material	human-vaginal	Melbourne	Australia	Australia	37.8136	144.963	2008-09-01
mgm4578396.3	terrestrial biome	microbial feature	organic material	human-vaginal	Melbourne	Australia	Australia	37.8136	144.963	2009-03-01
mgm4578397.3	terrestrial biome	microbial feature	organic material	human-vaginal	Melbourne	Australia	Australia	37.8136	144.963	2008-06-10
mgm4578398.3	terrestrial biome	microbial feature	organic material	human-vaginal	Melbourne	Australia	Australia	37.8136	144.963	2008-08-05
mgm4578399.3	terrestrial biome	microbial feature	organic material	human-vaginal	Melbourne	Australia	Australia	37.8136	144.963	2008-11-09
mgm4578400.3	terrestrial biome	microbial feature	organic material	human-vaginal	Melbourne	Australia	Australia	37.8136	144.963	2009-02-08
mgm4578402.3	terrestrial biome	microbial feature	organic material	human-vaginal	Melbourne	Australia	Australia	37.8136	144.963	2008-07-29
mgm4578403.3	terrestrial biome	microbial feature	organic material	human-vaginal	Melbourne	Australia	Australia	37.8136	144.963	2009-02-08
mgm4578404.3	terrestrial biome	microbial feature	organic material	human-vaginal	Melbourne	Australia	Australia	37.8136	144.963	2008-04-02
mgm4578405.3	terrestrial biome	microbial feature	organic material	human-vaginal	Melbourne	Australia	Australia	37.8136	144.963	2008-09-15
mgm4578406.3	terrestrial biome	microbial feature	organic material	human-vaginal	Melbourne	Australia	Australia	37.8136	144.963	2009-03-10
mgm4578407.3	terrestrial biome	microbial feature	organic material	human-vaginal	Melbourne	Australia	Australia	37.8136	144.963	2008-04-28
mgm4578408.3	terrestrial biome	microbial feature	organic material	human-vaginal	Melbourne	Australia	Australia	37.8136	144.963	2008-10-20
mgm4578409.3	terrestrial biome	microbial feature	organic material	human-vaginal	Melbourne	Australia	Australia	37.8136	144.963	2009-04-14
mgm4580096.3	terrestrial biome	microbial feature	organic material	human-vaginal	Melbourne	Australia	Australia	37.8136	144.963	2008-10-06
mgm4580098.3	terrestrial biome	microbial feature	organic material	human-vaginal	Melbourne	Australia	Australia	37.8136	144.963	2008-05-13
mgm4580099.3	terrestrial biome	microbial feature	organic material	human-vaginal	Melbourne	Australia	Australia	37.8136	144.963	2008-11-17
mgm4580100.3	terrestrial biome	microbial feature	organic material	human-vaginal	Melbourne	Australia	Australia	37.8136	144.963	2009-05-10
mgm4580101.3	terrestrial biome	microbial feature	organic material	human-vaginal	Melbourne	Australia	Australia	37.8136	144.963	2008-06-05
mgm4580102.3	terrestrial biome	microbial feature	organic material	human-vaginal	Melbourne	Australia	Australia	37.8136	144.963	2008-12-07
mgm4580103.3	terrestrial biome	microbial feature	organic material	human-vaginal	Melbourne	Australia	Australia	37.8136	144.963	2009-03-22
mgm4580109.3	terrestrial biome	microbial feature	organic material	human-vaginal	Melbourne	Australia	Australia	37.8136	144.963	2008-04-09
mgm4580110.3	terrestrial biome	microbial feature	organic material	human-vaginal	Melbourne	Australia	Australia	37.8136	144.963	2008-06-17
mgm4580112.3	terrestrial biome	microbial feature	organic material	human-vaginal	Melbourne	Australia	Australia	37.8136	144.963	2008-12-21
mgm4580113.3	terrestrial biome	microbial feature	organic material	human-vaginal	Melbourne	Australia	Australia	37.8136	144.963	2008-07-29
mgm4580114.3	terrestrial biome	microbial feature	organic material	human-vaginal	Melbourne	Australia	Australia	37.8136	144.963	2008-08-04
mgm4580116.3	terrestrial biome	microbial feature	organic material	human-vaginal	Melbourne	Australia	Australia	37.8136	144.963	2008-04-14
mgm4603409.3	Deserts and xeric shrubland biome	habitat	soil	soil	Mount Crawford Forest Reserve, Forreston, SA	Australia	Australia	-34.7401	138.951	2013-06-12
mgm4603410.3	Deserts and xeric shrubland biome	habitat	soil	soil	North Tamborine, QLD	Australia	Australia	-27.9271	153.193	2013-06-12
mgm4603411.3	Deserts and xeric shrubland biome	habitat	soil	soil	North Tamborine, QLD	Australia	Australia	-27.9271	153.193	2013-06-12
mgm4603412.3	Deserts and xeric shrubland biome	habitat	soil	soil	North Tamborine, QLD	Australia	Australia	-27.9271	153.193	2013-06-12
mgm4603413.3	Deserts and xeric shrubland biome	habitat	soil	soil	North Tamborine, QLD	Australia	Australia	-27.9271	153.193	2013-06-12
mgm4603414.3	Deserts and xeric shrubland biome	habitat	soil	soil	North Tamborine, QLD	Australia	Australia	-27.9271	153.193	2013-06-12
mgm4603415.3	Deserts and xeric shrubland biome	habitat	soil	soil	North Tamborine, QLD	Australia	Australia	-27.9271	153.193	2013-06-12
mgm4603416.3	Deserts and xeric shrubland biome	habitat	soil	soil	North Tamborine, QLD	Australia	Australia	-27.9271	153.193	2013-06-12
mgm4603417.3	Deserts and xeric shrubland biome	habitat	soil	soil	North Tamborine, QLD	Australia	Australia	-27.9271	153.193	2013-06-12
mgm4603418.3	Deserts and xeric shrubland biome	habitat	soil	soil	North Tamborine, QLD	Australia	Australia	-27.9271	153.193	2013-06-12
mgm4603419.3	Deserts and xeric shrubland biome	habitat	soil	soil	Beuadesert, QLD	Australia	Australia	-27.9875	152.996	2013-06-12
mgm4603420.3	Deserts and xeric shrubland biome	habitat	soil	soil	Mount Crawford Forest Reserve, Forreston, SA	Australia	Australia	-34.7401	138.951	2013-06-12
mgm4603421.3	Deserts and xeric shrubland biome	habitat	soil	soil	Beuadesert, QLD	Australia	Australia	-27.9875	152.996	2013-06-12
mgm4603422.3	Deserts and xeric shrubland biome	habitat	soil	soil	Beuadesert, QLD	Australia	Australia	-27.9875	152.996	2013-06-12
mgm4603423.3	Deserts and xeric shrubland biome	habitat	soil	soil	Beuadesert, QLD	Australia	Australia	-27.9875	152.996	2013-06-12
mgm4603424.3	Deserts and xeric shrubland biome	habitat	soil	soil	Beuadesert, QLD	Australia	Australia	-27.9875	152.996	2013-06-12
mgm4603425.3	Deserts and xeric shrubland biome	habitat	soil	soil	Beuadesert, QLD	Australia	Australia	-27.9875	152.996	2013-06-12
mgm4603426.3	Deserts and xeric shrubland biome	habitat	soil	soil	Beuadesert, QLD	Australia	Australia	-27.9875	152.996	2013-06-12
mgm4603427.3	Deserts and xeric shrubland biome	habitat	soil	soil	Beuadesert, QLD	Australia	Australia	-27.9875	152.996	2013-06-12
mgm4603428.3	Deserts and xeric shrubland biome	habitat	soil	soil	Beuadesert, QLD	Australia	Australia	-27.9875	152.996	2013-06-12
mgm4603429.3	Deserts and xeric shrubland biome	habitat	soil	soil	Dublin, Port Wakefield, SA	Australia	Australia	-34.4889	138.391	2013-06-12
mgm4603430.3	Deserts and xeric shrubland biome	habitat	soil	soil	Dublin, Port Wakefield, SA	Australia	Australia	-34.4889	138.391	2013-06-12
mgm4603431.3	Deserts and xeric shrubland biome	habitat	soil	soil	Mount Crawford Forest Reserve, Forreston, SA	Australia	Australia	-34.7401	138.951	2013-06-12
mgm4603432.3	Deserts and xeric shrubland biome	habitat	soil	soil	Dublin, Port Wakefield, SA	Australia	Australia	-34.4889	138.391	2013-06-12
mgm4603433.3	Deserts and xeric shrubland biome	habitat	soil	soil	Dublin, Port Wakefield, SA	Australia	Australia	-34.4889	138.391	2013-06-12
mgm4603434.3	Deserts and xeric shrubland biome	habitat	soil	soil	Dublin, Port Wakefield, SA	Australia	Australia	-34.4889	138.391	2013-06-12
mgm4603435.3	Deserts and xeric shrubland biome	habitat	soil	soil	Dublin, Port Wakefield, SA	Australia	Australia	-34.4889	138.391	2013-06-12
mgm4603436.3	Deserts and xeric shrubland biome	habitat	soil	soil	Dublin, Port Wakefield, SA	Australia	Australia	-34.4889	138.391	2013-06-12
mgm4603437.3	Deserts and xeric shrubland biome	habitat	soil	soil	Dublin, Port Wakefield, SA	Australia	Australia	-34.4889	138.391	2013-06-12
mgm4603438.3	Deserts and xeric shrubland biome	habitat	soil	soil	Dublin, Port Wakefield, SA	Australia	Australia	-34.4889	138.391	2013-06-12
mgm4603439.3	Deserts and xeric shrubland biome	habitat	soil	soil	Dublin, Port Wakefield, SA	Australia	Australia	-34.4889	138.391	2013-06-12
mgm4603440.3	Deserts and xeric shrubland biome	habitat	soil	soil	Dublin, Port Wakefield, SA	Australia	Australia	-34.4889	138.391	2013-06-12
mgm4603441.3	Deserts and xeric shrubland biome	habitat	soil	soil	Mount Crawford Forest Reserve, Forreston, SA	Australia	Australia	-34.7401	138.951	2013-06-12
mgm4603442.3	Deserts and xeric shrubland biome	habitat	soil	soil	Mount Crawford Forest Reserve, Forreston, SA	Australia	Australia	-34.7401	138.951	2013-06-12
mgm4603443.3	Deserts and xeric shrubland biome	habitat	soil	soil	Mount Crawford Forest Reserve, Forreston, SA	Australia	Australia	-34.7401	138.951	2013-06-12
mgm4603444.3	Deserts and xeric shrubland biome	habitat	soil	soil	Mount Crawford Forest Reserve, Forreston, SA	Australia	Australia	-34.7401	138.951	2013-06-12
mgm4603445.3	Deserts and xeric shrubland biome	habitat	soil	soil	Mount Crawford Forest Reserve, Forreston, SA	Australia	Australia	-34.7401	138.951	2013-06-12
mgm4603446.3	Deserts and xeric shrubland biome	habitat	soil	soil	Mount Crawford Forest Reserve, Forreston, SA	Australia	Australia	-34.7401	138.951	2013-06-12
mgm4604137.3	aquatic biome	saline lake sediment	sediment	microbial mat|biofilm	Nilemah, Shark Bay, Western Australia	Australia	Australia	-26.4213	114.279	2013-06-13
mgm4604138.3	aquatic biome	saline lake sediment	sediment	microbial mat|biofilm	Nilemah, Shark Bay, Western Australia	Australia	Australia	-26.4213	114.279	2013-06-13
mgm4604139.3	aquatic biome	saline lake sediment	sediment	microbial mat|biofilm	Nilemah, Shark Bay, Western Australia	Australia	Australia	-26.4213	114.279	2013-06-13
mgm4604140.3	aquatic biome	saline lake sediment	sediment	microbial mat|biofilm	Nilemah, Shark Bay, Western Australia	Australia	Australia	-26.4213	114.279	2013-06-13
mgm4604141.3	aquatic biome	saline lake sediment	sediment	microbial mat|biofilm	Nilemah, Shark Bay, Western Australia	Australia	Australia	-26.4213	114.279	2013-06-13
mgm4604142.3	aquatic biome	saline lake sediment	sediment	microbial mat|biofilm	Nilemah, Shark Bay, Western Australia	Australia	Australia	-26.4213	114.279	2013-06-13
mgm4604143.3	aquatic biome	saline lake sediment	sediment	microbial mat|biofilm	Nilemah, Shark Bay, Western Australia	Australia	Australia	-26.4213	114.279	2013-06-13
mgm4604144.3	aquatic biome	saline lake sediment	sediment	microbial mat|biofilm	Nilemah, Shark Bay, Western Australia	Australia	Australia	-26.4213	114.279	2013-06-13
mgm4604145.3	aquatic biome	saline lake sediment	sediment	microbial mat|biofilm	Nilemah, Shark Bay, Western Australia	Australia	Australia	-26.4213	114.279	2013-06-13
mgm4604146.3	aquatic biome	saline lake sediment	sediment	microbial mat|biofilm	Nilemah, Shark Bay, Western Australia	Australia	Australia	-26.4213	114.279	2013-06-13
mgm4604147.3	aquatic biome	saline lake sediment	sediment	microbial mat|biofilm	Nilemah, Shark Bay, Western Australia	Australia	Australia	-26.4213	114.279	2013-06-13
mgm4604148.3	aquatic biome	saline lake sediment	sediment	microbial mat|biofilm	Nilemah, Shark Bay, Western Australia	Australia	Australia	-26.4213	114.279	2013-06-13
mgm4604149.3	aquatic biome	saline lake sediment	sediment	microbial mat|biofilm	Nilemah, Shark Bay, Western Australia	Australia	Australia	-26.4213	114.279	2013-06-13
mgm4604150.3	aquatic biome	saline lake sediment	sediment	microbial mat|biofilm	Nilemah, Shark Bay, Western Australia	Australia	Australia	-26.4213	114.279	2013-06-13
mgm4604151.3	aquatic biome	saline lake sediment	sediment	microbial mat|biofilm	Nilemah, Shark Bay, Western Australia	Australia	Australia	-26.4213	114.279	2013-06-13
mgm4604152.3	aquatic biome	saline lake sediment	sediment	microbial mat|biofilm	Nilemah, Shark Bay, Western Australia	Australia	Australia	-26.4213	114.279	2013-06-13
mgm4604153.3	aquatic biome	saline lake sediment	sediment	microbial mat|biofilm	Nilemah, Shark Bay, Western Australia	Australia	Australia	-26.4213	114.279	2013-06-13
mgm4604154.3	aquatic biome	saline lake sediment	sediment	microbial mat|biofilm	Nilemah, Shark Bay, Western Australia	Australia	Australia	-26.4213	114.279	2013-06-13
mgm4604155.3	aquatic biome	saline lake sediment	sediment	microbial mat|biofilm	Nilemah, Shark Bay, Western Australia	Australia	Australia	-26.4213	114.279	2013-06-13
mgm4604156.3	aquatic biome	saline lake sediment	sediment	microbial mat|biofilm	Nilemah, Shark Bay, Western Australia	Australia	Australia	-26.4213	114.279	2013-06-13
mgm4604157.3	aquatic biome	saline lake sediment	sediment	microbial mat|biofilm	Nilemah, Shark Bay, Western Australia	Australia	Australia	-26.4213	114.279	2013-06-13
mgm4604158.3	aquatic biome	saline lake sediment	sediment	microbial mat|biofilm	Nilemah, Shark Bay, Western Australia	Australia	Australia	-26.4213	114.279	2013-06-13
mgm4604159.3	aquatic biome	saline lake sediment	sediment	microbial mat|biofilm	Nilemah, Shark Bay, Western Australia	Australia	Australia	-26.4213	114.279	2013-06-13
mgm4604160.3	aquatic biome	saline lake sediment	sediment	microbial mat|biofilm	Nilemah, Shark Bay, Western Australia	Australia	Australia	-26.4213	114.279	2013-06-13
mgm4604161.3	aquatic biome	saline lake sediment	sediment	microbial mat|biofilm	Nilemah, Shark Bay, Western Australia	Australia	Australia	-26.4213	114.279	2013-06-13
mgm4604162.3	aquatic biome	saline lake sediment	sediment	microbial mat|biofilm	Nilemah, Shark Bay, Western Australia	Australia	Australia	-26.4213	114.279	2013-06-13
mgm4604163.3	aquatic biome	saline lake sediment	sediment	microbial mat|biofilm	Nilemah, Shark Bay, Western Australia	Australia	Australia	-26.4213	114.279	2013-06-13
mgm4604164.3	aquatic biome	saline lake sediment	sediment	microbial mat|biofilm	Nilemah, Shark Bay, Western Australia	Australia	Australia	-26.4213	114.279	2013-06-13
mgm4604165.3	aquatic biome	saline lake sediment	sediment	microbial mat|biofilm	Nilemah, Shark Bay, Western Australia	Australia	Australia	-26.4213	114.279	2013-06-13
mgm4604166.3	aquatic biome	saline lake sediment	sediment	microbial mat|biofilm	Nilemah, Shark Bay, Western Australia	Australia	Australia	-26.4213	114.279	2013-06-13
mgm4604167.3	aquatic biome	saline lake sediment	sediment	microbial mat|biofilm	Nilemah, Shark Bay, Western Australia	Australia	Australia	-26.4213	114.279	2013-06-13
mgm4604168.3	aquatic biome	saline lake sediment	sediment	microbial mat|biofilm	Nilemah, Shark Bay, Western Australia	Australia	Australia	-26.4213	114.279	2013-06-13
mgm4604169.3	aquatic biome	saline lake sediment	sediment	microbial mat|biofilm	Nilemah, Shark Bay, Western Australia	Australia	Australia	-26.4213	114.279	2013-06-13
mgm4604170.3	aquatic biome	saline lake sediment	sediment	microbial mat|biofilm	Nilemah, Shark Bay, Western Australia	Australia	Australia	-26.4213	114.279	2013-06-13
mgm4604171.3	aquatic biome	saline lake sediment	sediment	microbial mat|biofilm	Nilemah, Shark Bay, Western Australia	Australia	Australia	-26.4213	114.279	2013-06-13
mgm4604172.3	aquatic biome	saline lake sediment	sediment	microbial mat|biofilm	Nilemah, Shark Bay, Western Australia	Australia	Australia	-26.4213	114.279	2013-06-13
mgm4604173.3	aquatic biome	saline lake sediment	sediment	microbial mat|biofilm	Nilemah, Shark Bay, Western Australia	Australia	Australia	-26.4213	114.279	2013-06-13
mgm4604174.3	aquatic biome	saline lake sediment	sediment	microbial mat|biofilm	Nilemah, Shark Bay, Western Australia	Australia	Australia	-26.4213	114.279	2013-06-13
mgm4604175.3	aquatic biome	saline lake sediment	sediment	microbial mat|biofilm	Nilemah, Shark Bay, Western Australia	Australia	Australia	-26.4213	114.279	2013-06-13
mgm4604176.3	aquatic biome	saline lake sediment	sediment	microbial mat|biofilm	Nilemah, Shark Bay, Western Australia	Australia	Australia	-26.4213	114.279	2013-06-13
mgm4604177.3	aquatic biome	saline lake sediment	sediment	microbial mat|biofilm	Nilemah, Shark Bay, Western Australia	Australia	Australia	-26.4213	114.279	2013-06-13
mgm4604178.3	aquatic biome	saline lake sediment	sediment	microbial mat|biofilm	Nilemah, Shark Bay, Western Australia	Australia	Australia	-26.4213	114.279	2013-06-13
mgm4604179.3	aquatic biome	saline lake sediment	sediment	microbial mat|biofilm	Nilemah, Shark Bay, Western Australia	Australia	Australia	-26.4213	114.279	2013-06-13
mgm4604180.3	aquatic biome	saline lake sediment	sediment	microbial mat|biofilm	Nilemah, Shark Bay, Western Australia	Australia	Australia	-26.4213	114.279	2013-06-13
mgm4604181.3	aquatic biome	saline lake sediment	sediment	microbial mat|biofilm	Nilemah, Shark Bay, Western Australia	Australia	Australia	-26.4213	114.279	2013-06-13
mgm4604182.3	aquatic biome	saline lake sediment	sediment	microbial mat|biofilm	Nilemah, Shark Bay, Western Australia	Australia	Australia	-26.4213	114.279	2013-06-13
mgm4604183.3	aquatic biome	saline lake sediment	sediment	microbial mat|biofilm	Nilemah, Shark Bay, Western Australia	Australia	Australia	-26.4213	114.279	2013-06-13
mgm4604184.3	aquatic biome	saline lake sediment	sediment	microbial mat|biofilm	Nilemah, Shark Bay, Western Australia	Australia	Australia	-26.4213	114.279	2013-06-13
mgm4604185.3	aquatic biome	saline lake sediment	sediment	microbial mat|biofilm	Nilemah, Shark Bay, Western Australia	Australia	Australia	-26.4213	114.279	2013-06-13
mgm4604186.3	aquatic biome	saline lake sediment	sediment	microbial mat|biofilm	Nilemah, Shark Bay, Western Australia	Australia	Australia	-26.4213	114.279	2013-06-13
mgm4604187.3	aquatic biome	saline lake sediment	sediment	microbial mat|biofilm	Nilemah, Shark Bay, Western Australia	Australia	Australia	-26.4213	114.279	2013-06-13
mgm4604188.3	aquatic biome	saline lake sediment	sediment	microbial mat|biofilm	Nilemah, Shark Bay, Western Australia	Australia	Australia	-26.4213	114.279	2013-06-13
mgm4604189.3	aquatic biome	saline lake sediment	sediment	microbial mat|biofilm	Nilemah, Shark Bay, Western Australia	Australia	Australia	-26.4213	114.279	2013-06-13
mgm4604190.3	aquatic biome	saline lake sediment	sediment	microbial mat|biofilm	Nilemah, Shark Bay, Western Australia	Australia	Australia	-26.4213	114.279	2013-06-13
mgm4604191.3	aquatic biome	saline lake sediment	sediment	microbial mat|biofilm	Nilemah, Shark Bay, Western Australia	Australia	Australia	-26.4213	114.279	2013-06-13
mgm4604192.3	aquatic biome	saline lake sediment	sediment	microbial mat|biofilm	Nilemah, Shark Bay, Western Australia	Australia	Australia	-26.4213	114.279	2013-06-13
mgm4604193.3	aquatic biome	saline lake sediment	sediment	microbial mat|biofilm	Nilemah, Shark Bay, Western Australia	Australia	Australia	-26.4213	114.279	2013-06-13
mgm4604194.3	aquatic biome	saline lake sediment	sediment	microbial mat|biofilm	Nilemah, Shark Bay, Western Australia	Australia	Australia	-26.4213	114.279	2013-06-13
mgm4604195.3	aquatic biome	saline lake sediment	sediment	microbial mat|biofilm	Nilemah, Shark Bay, Western Australia	Australia	Australia	-26.4213	114.279	2013-06-13
mgm4604196.3	aquatic biome	saline lake sediment	sediment	microbial mat|biofilm	Nilemah, Shark Bay, Western Australia	Australia	Australia	-26.4213	114.279	2013-06-13
mgm4604197.3	aquatic biome	saline lake sediment	sediment	microbial mat|biofilm	Nilemah, Shark Bay, Western Australia	Australia	Australia	-26.4213	114.279	2013-06-13
mgm4604198.3	aquatic biome	saline lake sediment	sediment	microbial mat|biofilm	Nilemah, Shark Bay, Western Australia	Australia	Australia	-26.4213	114.279	2013-06-13
mgm4604199.3	aquatic biome	saline lake sediment	sediment	microbial mat|biofilm	Nilemah, Shark Bay, Western Australia	Australia	Australia	-26.4213	114.279	2013-06-13
mgm4604200.3	aquatic biome	saline lake sediment	sediment	microbial mat|biofilm	Nilemah, Shark Bay, Western Australia	Australia	Australia	-26.4213	114.279	2013-06-13
mgm4604201.3	aquatic biome	saline lake sediment	sediment	microbial mat|biofilm	Nilemah, Shark Bay, Western Australia	Australia	Australia	-26.4213	114.279	2013-06-13
mgm4604202.3	aquatic biome	saline lake sediment	sediment	microbial mat|biofilm	Nilemah, Shark Bay, Western Australia	Australia	Australia	-26.4213	114.279	2013-06-13
mgm4604203.3	aquatic biome	saline lake sediment	sediment	microbial mat|biofilm	Nilemah, Shark Bay, Western Australia	Australia	Australia	-26.4213	114.279	2013-06-13
mgm4604204.3	aquatic biome	saline lake sediment	sediment	microbial mat|biofilm	Nilemah, Shark Bay, Western Australia	Australia	Australia	-26.4213	114.279	2013-06-13
mgm4614960.3	terrestrial biome	animal house	feces	host-associated	Armidale	Australia	Australia	30.4867	151.643	2013-02-20
mgm4615520.3	terrestrial biome	animal house	feces	host-associated	Melbourne	Australia	Australia	37.8136	144.963	2012-03-10
mgm4615547.3	terrestrial biome	animal house	feces	host-associated	Melbourne	Australia	Australia	37.8136	144.963	2012-02-10
mgm4619661.3	terrestrial biome	microbial feature	organic material	human-gut	Australia	Australia	Australia	37.8136	144.963	2011-01-01
mgm4619662.3	terrestrial biome	microbial feature	organic material	human-gut	Australia	Australia	Australia	37.8136	144.963	2011-01-01
mgm4619663.3	terrestrial biome	microbial feature	organic material	human-gut	Australia	Australia	Australia	37.8136	144.963	2011-01-01
mgm4619664.3	terrestrial biome	microbial feature	organic material	human-gut	Australia	Australia	Australia	37.8136	144.963	2011-01-01
mgm4619665.3	terrestrial biome	microbial feature	organic material	human-gut	Australia	Australia	Australia	37.8136	144.963	2011-01-01
mgm4619666.3	terrestrial biome	microbial feature	organic material	human-gut	Australia	Australia	Australia	37.8136	144.963	2011-01-01
mgm4619667.3	terrestrial biome	microbial feature	organic material	human-gut	Australia	Australia	Australia	37.8136	144.963	2011-01-01
mgm4619668.3	terrestrial biome	microbial feature	organic material	human-gut	Australia	Australia	Australia	37.8136	144.963	2011-01-01
mgm4619669.3	terrestrial biome	microbial feature	organic material	human-gut	Australia	Australia	Australia	37.8136	144.963	2011-01-01
mgm4619670.3	terrestrial biome	microbial feature	organic material	human-gut	Australia	Australia	Australia	37.8136	144.963	2011-01-01
mgm4619671.3	terrestrial biome	microbial feature	organic material	human-gut	Australia	Australia	Australia	37.8136	144.963	2011-01-01
mgm4619672.3	terrestrial biome	microbial feature	organic material	human-gut	Australia	Australia	Australia	37.8136	144.963	2011-01-01
mgm4619673.3	terrestrial biome	microbial feature	organic material	human-gut	Australia	Australia	Australia	37.8136	144.963	2011-01-01
mgm4619674.3	terrestrial biome	microbial feature	organic material	human-gut	Australia	Australia	Australia	37.8136	144.963	2011-01-01
mgm4619675.3	terrestrial biome	microbial feature	organic material	human-gut	Australia	Australia	Australia	37.8136	144.963	2011-01-01
mgm4619676.3	terrestrial biome	microbial feature	organic material	human-gut	Australia	Australia	Australia	37.8136	144.963	2011-01-01
mgm4619677.3	terrestrial biome	microbial feature	organic material	human-gut	Australia	Australia	Australia	37.8136	144.963	2011-01-01
mgm4619678.3	terrestrial biome	microbial feature	organic material	human-gut	Australia	Australia	Australia	37.8136	144.963	2011-01-01
mgm4619679.3	terrestrial biome	microbial feature	organic material	human-gut	Australia	Australia	Australia	37.8136	144.963	2011-01-01
mgm4619680.3	terrestrial biome	microbial feature	organic material	human-gut	Australia	Australia	Australia	37.8136	144.963	2011-01-01
mgm4619681.3	terrestrial biome	microbial feature	organic material	human-gut	Australia	Australia	Australia	37.8136	144.963	2011-01-01
mgm4619694.3	terrestrial biome	microbial feature	organic material	human-gut	Australia	Australia	Australia	37.8136	144.963	2011-01-01
mgm4619695.3	terrestrial biome	microbial feature	organic material	human-gut	Australia	Australia	Australia	37.8136	144.963	2011-01-01
mgm4619696.3	terrestrial biome	microbial feature	organic material	human-gut	Australia	Australia	Australia	37.8136	144.963	2011-01-01
mgm4619697.3	terrestrial biome	microbial feature	organic material	human-gut	Australia	Australia	Australia	37.8136	144.963	2011-01-01
mgm4619698.3	terrestrial biome	microbial feature	organic material	human-gut	Australia	Australia	Australia	37.8136	144.963	2011-01-01
mgm4619699.3	terrestrial biome	microbial feature	organic material	human-gut	Australia	Australia	Australia	37.8136	144.963	2011-01-01
mgm4619700.3	terrestrial biome	microbial feature	organic material	human-gut	Australia	Australia	Australia	37.8136	144.963	2011-01-01
mgm4619701.3	terrestrial biome	microbial feature	organic material	human-gut	Australia	Australia	Australia	37.8136	144.963	2011-01-01
mgm4619702.3	terrestrial biome	microbial feature	organic material	human-gut	Australia	Australia	Australia	37.8136	144.963	2011-01-01
mgm4619703.3	terrestrial biome	microbial feature	organic material	human-gut	Australia	Australia	Australia	37.8136	144.963	2011-01-01
mgm4619704.3	terrestrial biome	microbial feature	organic material	human-gut	Australia	Australia	Australia	37.8136	144.963	2011-01-01
mgm4619705.3	terrestrial biome	microbial feature	organic material	human-gut	Australia	Australia	Australia	37.8136	144.963	2011-01-01
mgm4619706.3	terrestrial biome	microbial feature	organic material	human-gut	Australia	Australia	Australia	37.8136	144.963	2011-01-01
mgm4619707.3	terrestrial biome	microbial feature	organic material	human-gut	Australia	Australia	Australia	37.8136	144.963	2011-01-01
mgm4619720.3	terrestrial biome	animal house	feces	host-associated	Melbourne	Australia	Australia	37.8136	144.963	2012-03-03
mgm4619768.3	terrestrial biome	animal house	feces	host-associated	Melbourne	Australia	Australia	37.8136	144.963	2012-03-10
mgm4619772.3	terrestrial biome	animal house	feces	host-associated	Melbourne	Australia	Australia	37.8136	144.963	2012-02-10
mgm4620338.3	terrestrial biome	habitat	soil	soil	Mawson Lakes, SA 5095	Australia	Australia	-34.815	138.616	2014-06-12
mgm4620339.3	terrestrial biome	habitat	soil	soil	Mawson Lakes, SA 5095	Australia	Australia	-34.815	138.616	2014-06-12
mgm4620340.3	terrestrial biome	habitat	soil	soil	Mawson Lakes, SA 5095	Australia	Australia	-34.815	138.616	2014-06-12
mgm4620341.3	terrestrial biome	habitat	soil	soil	Mawson Lakes, SA 5095	Australia	Australia	-34.9722	138.708	2014-06-12
mgm4620342.3	terrestrial biome	habitat	soil	soil	Mawson Lakes, SA 5095	Australia	Australia	-34.9722	138.708	2014-06-12
mgm4620343.3	terrestrial biome	habitat	soil	soil	Mawson Lakes, SA 5095	Australia	Australia	-34.9722	138.708	2014-06-12
mgm4620344.3	terrestrial biome	habitat	soil	soil	Mawson Lakes, SA 5095	Australia	Australia	-34.9722	138.708	2014-06-12
mgm4620345.3	terrestrial biome	habitat	soil	soil	Mawson Lakes, SA 5095	Australia	Australia	-34.9722	138.708	2014-06-12
mgm4620346.3	terrestrial biome	habitat	soil	soil	Mawson Lakes, SA 5095	Australia	Australia	-34.9722	138.708	2014-06-12
mgm4620347.3	terrestrial biome	habitat	soil	soil	Mawson Lakes, SA 5095	Australia	Australia	-34.8086	138.622	2014-06-12
mgm4620348.3	terrestrial biome	habitat	soil	soil	Mawson Lakes, SA 5095	Australia	Australia	-34.8086	138.622	2014-06-12
mgm4620349.3	terrestrial biome	habitat	soil	soil	Mawson Lakes, SA 5095	Australia	Australia	-34.8086	138.622	2014-06-12
mgm4620350.3	terrestrial biome	habitat	soil	soil	Mawson Lakes, SA 5095	Australia	Australia	-34.8086	138.622	2014-06-12
mgm4620351.3	terrestrial biome	habitat	soil	soil	Mawson Lakes, SA 5095	Australia	Australia	-34.8086	138.622	2014-06-12
mgm4620352.3	terrestrial biome	habitat	soil	soil	Mawson Lakes, SA 5095	Australia	Australia	-34.8086	138.622	2014-06-12
mgm4620353.3	terrestrial biome	habitat	soil	soil	Mawson Lakes, SA 5095	Australia	Australia	-34.815	138.616	2014-06-12
mgm4620354.3	terrestrial biome	habitat	soil	soil	Mawson Lakes, SA 5095	Australia	Australia	-34.815	138.616	2014-06-12
mgm4620355.3	terrestrial biome	habitat	soil	soil	Mawson Lakes, SA 5095	Australia	Australia	-34.815	138.616	2014-06-12
mgm4629998.3	marine biome	organism-associated habitat	excreta	host-associated	West Australia	Australia	Australia	-29.8064	114.877	2010-03-16
mgm4629999.3	marine biome	organism-associated habitat	excreta	host-associated	South Australia	Australia	Australia	-32.4669	133.644	2009-06-22
mgm4630000.3	marine biome	organism-associated habitat	excreta	host-associated	South Australia	Australia	Australia	-32.4669	133.644	2009-06-22
mgm4630001.3	marine biome	organism-associated habitat	excreta	host-associated	South Australia	Australia	Australia	-32.4669	133.644	2009-06-22
mgm4630002.3	marine biome	organism-associated habitat	excreta	host-associated	South Australia	Australia	Australia	-32.4669	133.644	2009-06-22
mgm4630003.3	marine biome	organism-associated habitat	excreta	host-associated	West Australia	Australia	Australia	-29.8064	114.877	2010-03-16
mgm4630004.3	marine biome	organism-associated habitat	excreta	host-associated	South Australia	Australia	Australia	-32.7236	133.965	2010-09-01
mgm4630005.3	marine biome	organism-associated habitat	excreta	host-associated	South Australia	Australia	Australia	-32.7236	133.965	2010-09-01
mgm4630006.3	marine biome	organism-associated habitat	excreta	host-associated	South Australia	Australia	Australia	-32.7236	133.965	2010-09-01
mgm4630007.3	marine biome	organism-associated habitat	excreta	host-associated	South Australia	Australia	Australia	-35.9986	137.363	2009-03-16
mgm4630008.3	marine biome	organism-associated habitat	excreta	host-associated	South Australia	Australia	Australia	-35.9986	137.363	2009-03-16
mgm4630009.3	marine biome	organism-associated habitat	excreta	host-associated	South Australia	Australia	Australia	-36.0619	137.493	2009-07-23
mgm4630010.3	marine biome	organism-associated habitat	excreta	host-associated	South Australia	Australia	Australia	-36.0619	137.493	2009-07-23
mgm4630011.3	marine biome	organism-associated habitat	excreta	host-associated	South Australia	Australia	Australia	-36.0619	137.493	2009-07-23
mgm4630012.3	marine biome	organism-associated habitat	excreta	host-associated	South Australia	Australia	Australia	-36.0619	137.493	2009-07-23
mgm4630013.3	marine biome	organism-associated habitat	excreta	host-associated	South Australia	Australia	Australia	-33.5961	134.761	2009-05-21
mgm4630014.3	marine biome	organism-associated habitat	excreta	host-associated	South Australia	Australia	Australia	-33.5961	134.761	2009-05-21
mgm4630015.3	marine biome	organism-associated habitat	excreta	host-associated	South Australia	Australia	Australia	-32.4708	133.627	2009-07-08
mgm4630016.3	marine biome	organism-associated habitat	excreta	host-associated	South Australia	Australia	Australia	-32.4708	133.627	2009-07-08
mgm4630017.3	marine biome	organism-associated habitat	excreta	host-associated	South Australia	Australia	Australia	-32.4708	133.627	2009-07-08
mgm4630018.3	marine biome	organism-associated habitat	excreta	host-associated	South Australia	Australia	Australia	-32.4708	133.627	2009-07-08
mgm4630019.3	marine biome	organism-associated habitat	excreta	host-associated	South Australia	Australia	Australia	-36.0103	137.474	2009-03-18
mgm4630020.3	marine biome	organism-associated habitat	excreta	host-associated	South Australia	Australia	Australia	-36.0103	137.474	2009-03-18
mgm4630021.3	marine biome	organism-associated habitat	excreta	host-associated	South Australia	Australia	Australia	-36.0103	137.474	2009-03-18
mgm4630022.3	marine biome	organism-associated habitat	excreta	host-associated	West Australia	Australia	Australia	-30.1297	114.944	2009-03-18
mgm4630023.3	marine biome	organism-associated habitat	excreta	host-associated	West Australia	Australia	Australia	-30.1297	114.944	2009-03-18
mgm4630024.3	marine biome	organism-associated habitat	excreta	host-associated	West Australia	Australia	Australia	-30.1297	114.944	2009-03-18
mgm4630025.3	marine biome	organism-associated habitat	excreta	host-associated	South Australia	Australia	Australia	-34.9569	136.032	2010-02-11
mgm4630026.3	marine biome	organism-associated habitat	excreta	host-associated	South Australia	Australia	Australia	-34.9569	136.032	2010-02-11
mgm4630027.3	marine biome	organism-associated habitat	excreta	host-associated	South Australia	Australia	Australia	-34.9569	136.032	2010-02-11
mgm4630028.3	marine biome	organism-associated habitat	excreta	host-associated	South Australia	Australia	Australia	-34.9569	136.032	2010-02-11
mgm4630029.3	marine biome	organism-associated habitat	excreta	host-associated	South Australia	Australia	Australia	-34.9983	135.62	2009-05-05
mgm4630030.3	marine biome	organism-associated habitat	excreta	host-associated	South Australia	Australia	Australia	-34.9983	135.62	2009-05-05
mgm4630031.3	marine biome	organism-associated habitat	excreta	host-associated	New South Wales	Australia	Australia	-30.2986	153.136	2011-03-24
mgm4630032.3	marine biome	organism-associated habitat	excreta	host-associated	New South Wales	Australia	Australia	-30.2986	153.136	2011-03-24
mgm4630033.3	marine biome	organism-associated habitat	excreta	host-associated	New South Wales	Australia	Australia	-30.2986	153.136	2011-03-24
mgm4630034.3	marine biome	organism-associated habitat	excreta	host-associated	New South Wales	Australia	Australia	-30.2986	153.136	2011-03-24
mgm4630035.3	marine biome	organism-associated habitat	excreta	host-associated	New South Wales	Australia	Australia	-30.2986	153.136	2011-03-24
mgm4630036.3	marine biome	organism-associated habitat	excreta	host-associated	Queensland	Australia	Australia	-27.9572	153.426	2013-05-22
mgm4630037.3	marine biome	organism-associated habitat	excreta	host-associated	Queensland	Australia	Australia	-27.9572	153.426	2013-04-24
mgm4630038.3	marine biome	organism-associated habitat	excreta	host-associated	Queensland	Australia	Australia	-27.9572	153.426	2013-04-17
mgm4630039.3	marine biome	organism-associated habitat	excreta	host-associated	New South Wales	Australia	Australia	-33.8431	151.242	2013-05-02
mgm4630040.3	marine biome	organism-associated habitat	excreta	host-associated	New South Wales	Australia	Australia	-33.8431	151.242	2013-05-02
mgm4632792.3	terrestrial biome	organic feature	bovine dairy product	miscellaneous	QLD	Australia	Australia	-27.4667	153.033	2015-02-01
mgm4632793.3	terrestrial biome	organic feature	bovine dairy product	miscellaneous	QLD	Australia	Australia	-27.4667	153.033	2015-02-01
mgm4632794.3	terrestrial biome	organic feature	bovine dairy product	miscellaneous	QLD	Australia	Australia	-27.4667	153.033	2015-02-01
mgm4654588.3	terrestrial biome	animal house	feces	host-associated	Melbourne	Australia	Australia	37.8136	144.963	2013-05-01
mgm4661587.3	aquatic biome	marine feature	sandy sediment	sediment	Shark Bay, Western Australia	Australia	Australia	-26.0642	113.727	2014-03-30
mgm4661588.3	aquatic biome	marine feature	sandy sediment	sediment	Shark Bay, Western Australia	Australia	Australia	-26.0642	113.727	2014-03-30
mgm4661589.3	aquatic biome	marine feature	sandy sediment	sediment	Shark Bay, Western Australia	Australia	Australia	-26.0642	113.727	2014-03-30
mgm4661590.3	aquatic biome	marine feature	sandy sediment	sediment	Shark Bay, Western Australia	Australia	Australia	-25.7711	113.72	2014-03-30
mgm4661591.3	aquatic biome	marine feature	sandy sediment	sediment	Shark Bay, Western Australia	Australia	Australia	-25.7711	113.72	2014-03-30
mgm4661592.3	aquatic biome	marine feature	sandy sediment	sediment	Shark Bay, Western Australia	Australia	Australia	-25.6221	113.591	2014-03-30
mgm4661593.3	aquatic biome	marine feature	sandy sediment	sediment	Shark Bay, Western Australia	Australia	Australia	-25.8158	113.825	2014-03-30
mgm4661594.3	aquatic biome	marine feature	sandy sediment	sediment	Shark Bay, Western Australia	Australia	Australia	-25.7711	113.72	2014-03-30
mgm4661595.3	aquatic biome	marine feature	sandy sediment	sediment	Shark Bay, Western Australia	Australia	Australia	-25.6221	113.591	2014-03-30
mgm4661596.3	aquatic biome	marine feature	sandy sediment	sediment	Shark Bay, Western Australia	Australia	Australia	-25.8579	113.778	2014-03-30
mgm4661597.3	aquatic biome	marine feature	sandy sediment	sediment	Shark Bay, Western Australia	Australia	Australia	-25.8579	113.778	2014-03-30
mgm4661598.3	aquatic biome	marine feature	sandy sediment	sediment	Shark Bay, Western Australia	Australia	Australia	-25.931	113.753	2014-03-30
mgm4661599.3	aquatic biome	marine feature	sandy sediment	sediment	Shark Bay, Western Australia	Australia	Australia	-25.931	113.753	2014-03-30
mgm4661600.3	aquatic biome	marine feature	sandy sediment	sediment	Shark Bay, Western Australia	Australia	Australia	-25.6221	113.591	2014-03-30
mgm4661601.3	aquatic biome	marine feature	sandy sediment	sediment	Shark Bay, Western Australia	Australia	Australia	-25.8579	113.778	2014-03-30
mgm4661602.3	aquatic biome	marine feature	sandy sediment	sediment	Shark Bay, Western Australia	Australia	Australia	-25.931	113.753	2014-03-30
mgm4661603.3	aquatic biome	marine feature	sandy sediment	sediment	Shark Bay, Western Australia	Australia	Australia	-25.8158	113.825	2014-03-30
mgm4661604.3	aquatic biome	marine feature	sandy sediment	sediment	Shark Bay, Western Australia	Australia	Australia	-25.8158	113.825	2014-03-30
mgm4663621.3	terrestrial biome	animal house	feces	host-associated	Rockhampton	Australia	Australia	23.375	150.512	2014-07-20
mgm4663683.3	terrestrial biome	animal house	feces	host-associated	Rockhampton	Australia	Australia	23.375	150.512	2014-08-01
mgm4664068.3	Temperate broadleaf and mixed forest biome	mammalia-associated habitat	organic material	host-associated	New South Wales	Australia	Australia	-33.3652	151.285	2013-11-13
mgm4664069.3	Temperate broadleaf and mixed forest biome	mammalia-associated habitat	organic material	host-associated	Narawntapu, Tasmania	Australia	Australia	-41.11	146.64	2014-04-15
mgm4664070.3	Temperate broadleaf and mixed forest biome	mammalia-associated habitat	organic material	host-associated	Granville Harbour, Tasmania	Australia	Australia	-41.8	145.03	2014-05-18
mgm4664071.3	Temperate broadleaf and mixed forest biome	mammalia-associated habitat	organic material	host-associated	Narawntapu, Tasmania	Australia	Australia	-41.11	146.64	2014-04-15
mgm4664072.3	Temperate broadleaf and mixed forest biome	mammalia-associated habitat	organic material	host-associated	New South Wales	Australia	Australia	-33.3652	151.285	2013-11-13
mgm4664073.3	Temperate broadleaf and mixed forest biome	mammalia-associated habitat	organic material	host-associated	Granville Harbour, Tasmania	Australia	Australia	-41.8	145.03	2014-05-18
mgm4664074.3	Temperate broadleaf and mixed forest biome	mammalia-associated habitat	organic material	host-associated	New South Wales	Australia	Australia	-31.7985	151.485	2014-03-25
mgm4664075.3	Temperate broadleaf and mixed forest biome	mammalia-associated habitat	organic material	host-associated	Granville Harbour, Tasmania	Australia	Australia	-41.8	145.03	2014-05-18
mgm4664076.3	Temperate broadleaf and mixed forest biome	mammalia-associated habitat	organic material	host-associated	Narawntapu, Tasmania	Australia	Australia	-41.11	146.64	2014-04-15
mgm4664077.3	Temperate broadleaf and mixed forest biome	mammalia-associated habitat	organic material	host-associated	New South Wales	Australia	Australia	-31.7985	151.485	2014-03-25
mgm4664078.3	Temperate broadleaf and mixed forest biome	mammalia-associated habitat	organic material	host-associated	Narawntapu, Tasmania	Australia	Australia	-41.11	146.64	2014-04-15
mgm4664079.3	Temperate broadleaf and mixed forest biome	mammalia-associated habitat	organic material	host-associated	Takone, Tasmania	Australia	Australia	-41.16	145.63	2014-05-03
mgm4664080.3	Temperate broadleaf and mixed forest biome	mammalia-associated habitat	organic material	host-associated	New South Wales	Australia	Australia	-33.3652	151.285	2013-11-13
mgm4664081.3	Temperate broadleaf and mixed forest biome	mammalia-associated habitat	organic material	host-associated	Takone, Tasmania	Australia	Australia	-41.16	145.63	2014-05-03
mgm4664082.3	Temperate broadleaf and mixed forest biome	mammalia-associated habitat	organic material	host-associated	New South Wales	Australia	Australia	-33.3652	151.285	2013-11-13
mgm4664083.3	Temperate broadleaf and mixed forest biome	mammalia-associated habitat	organic material	host-associated	Granville Harbour, Tasmania	Australia	Australia	-41.8	145.03	2014-05-18
mgm4664084.3	Temperate broadleaf and mixed forest biome	mammalia-associated habitat	organic material	host-associated	Bronte, Tasmania	Australia	Australia	-42.13	146.49	2014-05-27
mgm4664085.3	Temperate broadleaf and mixed forest biome	mammalia-associated habitat	organic material	host-associated	Takone, Tasmania	Australia	Australia	-41.16	145.63	2014-05-03
mgm4664086.3	Temperate broadleaf and mixed forest biome	mammalia-associated habitat	organic material	host-associated	New South Wales	Australia	Australia	-31.7985	151.485	2014-03-25
mgm4664087.3	Temperate broadleaf and mixed forest biome	mammalia-associated habitat	organic material	host-associated	Granville Harbour, Tasmania	Australia	Australia	-41.8	145.03	2014-05-18
mgm4664088.3	Temperate broadleaf and mixed forest biome	mammalia-associated habitat	organic material	host-associated	Narawntapu, Tasmania	Australia	Australia	-41.11	146.64	2014-04-15
mgm4664089.3	Temperate broadleaf and mixed forest biome	mammalia-associated habitat	organic material	host-associated	Granville Harbour, Tasmania	Australia	Australia	-41.8	145.03	2014-05-18
mgm4664090.3	Temperate broadleaf and mixed forest biome	mammalia-associated habitat	organic material	host-associated	New South Wales	Australia	Australia	-31.7985	151.485	2014-03-25
mgm4664091.3	Temperate broadleaf and mixed forest biome	mammalia-associated habitat	organic material	host-associated	New South Wales	Australia	Australia	-33.3652	151.285	2013-11-13
mgm4664092.3	Temperate broadleaf and mixed forest biome	mammalia-associated habitat	organic material	host-associated	New South Wales	Australia	Australia	-31.7985	151.485	2014-03-25
mgm4664093.3	Temperate broadleaf and mixed forest biome	mammalia-associated habitat	organic material	host-associated	Bronte, Tasmania	Australia	Australia	-42.13	146.49	2014-05-27
mgm4664094.3	Temperate broadleaf and mixed forest biome	mammalia-associated habitat	organic material	host-associated	Takone, Tasmania	Australia	Australia	-41.16	145.63	2014-05-03
mgm4664095.3	Temperate broadleaf and mixed forest biome	mammalia-associated habitat	organic material	host-associated	Bronte, Tasmania	Australia	Australia	-42.13	146.49	2014-05-27
mgm4664096.3	Temperate broadleaf and mixed forest biome	mammalia-associated habitat	organic material	host-associated	Narawntapu, Tasmania	Australia	Australia	-41.11	146.64	2014-04-15
mgm4664097.3	Temperate broadleaf and mixed forest biome	mammalia-associated habitat	organic material	host-associated	Takone, Tasmania	Australia	Australia	-41.16	145.63	2014-05-03
mgm4664098.3	Temperate broadleaf and mixed forest biome	mammalia-associated habitat	organic material	host-associated	Narawntapu, Tasmania	Australia	Australia	-41.11	146.64	2014-04-15
mgm4664099.3	Temperate broadleaf and mixed forest biome	mammalia-associated habitat	organic material	host-associated	New South Wales	Australia	Australia	-31.7985	151.485	2014-03-25
mgm4664100.3	Temperate broadleaf and mixed forest biome	mammalia-associated habitat	organic material	host-associated	Narawntapu, Tasmania	Australia	Australia	-41.11	146.64	2014-04-15
mgm4664101.3	Temperate broadleaf and mixed forest biome	mammalia-associated habitat	organic material	host-associated	Narawntapu, Tasmania	Australia	Australia	-41.11	146.64	2014-04-15
mgm4664102.3	Temperate broadleaf and mixed forest biome	mammalia-associated habitat	organic material	host-associated	Bronte, Tasmania	Australia	Australia	-42.13	146.49	2014-05-27
mgm4664103.3	Temperate broadleaf and mixed forest biome	mammalia-associated habitat	organic material	host-associated	Takone, Tasmania	Australia	Australia	-41.16	145.63	2014-05-03
mgm4664104.3	Temperate broadleaf and mixed forest biome	mammalia-associated habitat	organic material	host-associated	New South Wales	Australia	Australia	-31.7985	151.485	2014-03-25
mgm4664105.3	Temperate broadleaf and mixed forest biome	mammalia-associated habitat	organic material	host-associated	Granville Harbour, Tasmania	Australia	Australia	-41.8	145.03	2014-05-18
mgm4664106.3	Temperate broadleaf and mixed forest biome	mammalia-associated habitat	organic material	host-associated	New South Wales	Australia	Australia	-31.7985	151.485	2014-03-25
mgm4664107.3	Temperate broadleaf and mixed forest biome	mammalia-associated habitat	organic material	host-associated	New South Wales	Australia	Australia	-33.3652	151.285	2013-11-13
mgm4664108.3	Temperate broadleaf and mixed forest biome	mammalia-associated habitat	organic material	host-associated	New South Wales	Australia	Australia	-33.3652	151.285	2013-11-13
mgm4664109.3	Temperate broadleaf and mixed forest biome	mammalia-associated habitat	organic material	host-associated	Takone, Tasmania	Australia	Australia	-41.16	145.63	2014-05-03
mgm4664110.3	Temperate broadleaf and mixed forest biome	mammalia-associated habitat	organic material	host-associated	New South Wales	Australia	Australia	-33.3652	151.285	2013-11-13
mgm4664111.3	Temperate broadleaf and mixed forest biome	mammalia-associated habitat	organic material	host-associated	Narawntapu, Tasmania	Australia	Australia	-41.11	146.64	2014-04-15
mgm4664112.3	Temperate broadleaf and mixed forest biome	mammalia-associated habitat	organic material	host-associated	Granville Harbour, Tasmania	Australia	Australia	-41.8	145.03	2014-05-18
mgm4664113.3	Temperate broadleaf and mixed forest biome	mammalia-associated habitat	organic material	host-associated	New South Wales	Australia	Australia	-31.7985	151.485	2014-03-25
mgm4664114.3	Temperate broadleaf and mixed forest biome	mammalia-associated habitat	organic material	host-associated	New South Wales	Australia	Australia	-31.7985	151.485	2014-03-25
mgm4664115.3	Temperate broadleaf and mixed forest biome	mammalia-associated habitat	organic material	host-associated	Takone, Tasmania	Australia	Australia	-41.16	145.63	2014-05-03
mgm4664116.3	Temperate broadleaf and mixed forest biome	mammalia-associated habitat	organic material	host-associated	Takone, Tasmania	Australia	Australia	-41.16	145.63	2014-05-03
mgm4664117.3	Temperate broadleaf and mixed forest biome	mammalia-associated habitat	organic material	host-associated	Bronte, Tasmania	Australia	Australia	-42.13	146.49	2014-05-27
mgm4664118.3	Temperate broadleaf and mixed forest biome	mammalia-associated habitat	organic material	host-associated	New South Wales	Australia	Australia	-33.3652	151.285	2013-11-13
mgm4664119.3	Temperate broadleaf and mixed forest biome	mammalia-associated habitat	organic material	host-associated	Bronte, Tasmania	Australia	Australia	-42.13	146.49	2014-05-27
mgm4664120.3	Temperate broadleaf and mixed forest biome	mammalia-associated habitat	organic material	host-associated	New South Wales	Australia	Australia	-31.7985	151.485	2014-03-25
mgm4664121.3	Temperate broadleaf and mixed forest biome	mammalia-associated habitat	organic material	host-associated	New South Wales	Australia	Australia	-31.7985	151.485	2014-03-25
mgm4664122.3	Temperate broadleaf and mixed forest biome	mammalia-associated habitat	organic material	host-associated	Narawntapu, Tasmania	Australia	Australia	-41.11	146.64	2014-04-15
mgm4664123.3	Temperate broadleaf and mixed forest biome	mammalia-associated habitat	organic material	host-associated	Granville Harbour, Tasmania	Australia	Australia	-41.8	145.03	2014-05-18
mgm4664124.3	terrestrial biome	mine	soil	soil	Karara	Australia	Australia	-31.9535	115.857	2014-10-01
mgm4664125.3	terrestrial biome	mine	soil	soil	Karara	Australia	Australia	-31.9535	115.857	2014-10-01
mgm4664126.3	terrestrial biome	mine	soil	soil	Karara	Australia	Australia	-31.9535	115.857	2014-10-01
mgm4664127.3	terrestrial biome	mine	soil	soil	Karara	Australia	Australia	-31.9535	115.857	2014-10-01
mgm4664128.3	terrestrial biome	mine	soil	soil	Karara	Australia	Australia	-31.9535	115.857	2014-10-01
mgm4664129.3	terrestrial biome	mine	soil	soil	Karara	Australia	Australia	-31.9535	115.857	2014-10-01
mgm4664130.3	terrestrial biome	mine	soil	soil	Karara	Australia	Australia	-31.9535	115.857	2014-10-01
mgm4664131.3	terrestrial biome	mine	soil	soil	Karara	Australia	Australia	-31.9535	115.857	2014-10-01
mgm4664132.3	terrestrial biome	mine	soil	soil	Karara	Australia	Australia	-31.9535	115.857	2014-10-01
mgm4664133.3	terrestrial biome	mine	soil	soil	Karara	Australia	Australia	-31.9535	115.857	2014-10-01
mgm4664134.3	terrestrial biome	mine	soil	soil	Karara	Australia	Australia	-31.9535	115.857	2014-10-01
mgm4664135.3	terrestrial biome	mine	soil	soil	Karara	Australia	Australia	-31.9535	115.857	2014-10-01
mgm4664136.3	terrestrial biome	mine	soil	soil	Karara	Australia	Australia	-31.9535	115.857	2014-10-01
mgm4664137.3	terrestrial biome	mine	soil	soil	Karara	Australia	Australia	-31.9535	115.857	2014-10-01
mgm4664138.3	terrestrial biome	mine	soil	soil	Karara	Australia	Australia	-31.9535	115.857	2014-10-01
mgm4664147.3	terrestrial biome	mine	soil	soil	Karara	Australia	Australia	-31.9535	115.857	2014-10-01
mgm4665244.3	terrestrial biome	planted forest	feces	host-associated	Bundaberg	Australia	Australia	24.85	152.35	2014-11-01
mgm4667472.3	terrestrial biome	animal house	feces	host-associated	Armidale	Australia	Australia	30.4867	151.643	2013-02-20
mgm4669526.3	aquatic biome	coast	water	water	North West Bay, Tasmania	Australia	Australia	-43.08	147.31	2001-01-03
mgm4669527.3	aquatic biome	coast	water	water	Cape jaffa, South Australia	Australia	Australia	-36.94	139.7	1990-01-15
mgm4675190.3	terrestrial biome	animal house	feces	host-associated	Melbourne	Australia	Australia	37.8136	144.963	2014-07-21
mgm4675773.3	Temperate broadleaf and mixed forest biome	human-associated habitat	feces	human-gut	Maroubra, NSW	Australia	Australia	-33.9495	151.244	2011-02-27
mgm4675774.3	Temperate broadleaf and mixed forest biome	human-associated habitat	feces	human-gut	Maroubra, NSW	Australia	Australia	-33.9495	151.244	2011-02-14
mgm4675775.3	Temperate broadleaf and mixed forest biome	human-associated habitat	feces	human-gut	Maroubra, NSW	Australia	Australia	-33.9495	151.244	2011-01-13
mgm4675776.3	Temperate broadleaf and mixed forest biome	human-associated habitat	feces	human-gut	Maroubra, NSW	Australia	Australia	-33.9495	151.244	2011-02-28
mgm4675777.3	Temperate broadleaf and mixed forest biome	human-associated habitat	feces	human-gut	Maroubra, NSW	Australia	Australia	-33.9495	151.244	2011-01-27
mgm4675778.3	Temperate broadleaf and mixed forest biome	human-associated habitat	feces	human-gut	Maroubra, NSW	Australia	Australia	-33.9495	151.244	2011-02-25
mgm4675779.3	Temperate broadleaf and mixed forest biome	human-associated habitat	feces	human-gut	Maroubra, NSW	Australia	Australia	-33.9495	151.244	2011-01-22
mgm4675780.3	Temperate broadleaf and mixed forest biome	human-associated habitat	feces	human-gut	Maroubra, NSW	Australia	Australia	-33.9495	151.244	2011-01-16
mgm4675781.3	Temperate broadleaf and mixed forest biome	human-associated habitat	feces	human-gut	Maroubra, NSW	Australia	Australia	-33.9495	151.244	2011-01-11
mgm4675782.3	Temperate broadleaf and mixed forest biome	human-associated habitat	feces	human-gut	Maroubra, NSW	Australia	Australia	-33.9495	151.244	2011-01-24
mgm4675783.3	Temperate broadleaf and mixed forest biome	human-associated habitat	feces	human-gut	Maroubra, NSW	Australia	Australia	-33.9495	151.244	2011-01-12
mgm4675784.3	Temperate broadleaf and mixed forest biome	human-associated habitat	feces	human-gut	Maroubra, NSW	Australia	Australia	-33.9495	151.244	2011-01-23
mgm4675785.3	Temperate broadleaf and mixed forest biome	human-associated habitat	feces	human-gut	Maroubra, NSW	Australia	Australia	-33.9495	151.244	2011-02-24
mgm4675786.3	Temperate broadleaf and mixed forest biome	human-associated habitat	feces	human-gut	Maroubra, NSW	Australia	Australia	-33.9495	151.244	2011-02-14
mgm4675787.3	Temperate broadleaf and mixed forest biome	human-associated habitat	feces	human-gut	Maroubra, NSW	Australia	Australia	-33.9495	151.244	2011-02-14
mgm4675788.3	Temperate broadleaf and mixed forest biome	human-associated habitat	feces	human-gut	Maroubra, NSW	Australia	Australia	-33.9495	151.244	2011-01-02
mgm4675789.3	Temperate broadleaf and mixed forest biome	human-associated habitat	feces	human-gut	Maroubra, NSW	Australia	Australia	-33.9495	151.244	2011-02-14
mgm4675790.3	Temperate broadleaf and mixed forest biome	human-associated habitat	feces	human-gut	Maroubra, NSW	Australia	Australia	-33.9495	151.244	2011-01-05
mgm4675791.3	Temperate broadleaf and mixed forest biome	human-associated habitat	feces	human-gut	Maroubra, NSW	Australia	Australia	-33.9495	151.244	2011-02-22
mgm4675792.3	Temperate broadleaf and mixed forest biome	human-associated habitat	feces	human-gut	Maroubra, NSW	Australia	Australia	-33.9495	151.244	2011-01-20
mgm4675793.3	Temperate broadleaf and mixed forest biome	human-associated habitat	feces	human-gut	Maroubra, NSW	Australia	Australia	-33.9495	151.244	2011-01-26
mgm4675794.3	Temperate broadleaf and mixed forest biome	human-associated habitat	feces	human-gut	Maroubra, NSW	Australia	Australia	-33.9495	151.244	2011-02-04
mgm4675795.3	Temperate broadleaf and mixed forest biome	human-associated habitat	feces	human-gut	Maroubra, NSW	Australia	Australia	-33.9495	151.244	2011-01-04
mgm4675796.3	Temperate broadleaf and mixed forest biome	human-associated habitat	feces	human-gut	Maroubra, NSW	Australia	Australia	-33.9495	151.244	2011-02-26
mgm4675797.3	Temperate broadleaf and mixed forest biome	human-associated habitat	feces	human-gut	Maroubra, NSW	Australia	Australia	-33.9495	151.244	2011-02-11
mgm4675798.3	Temperate broadleaf and mixed forest biome	human-associated habitat	feces	human-gut	Maroubra, NSW	Australia	Australia	-33.9495	151.244	2011-02-14
mgm4675799.3	Temperate broadleaf and mixed forest biome	human-associated habitat	feces	human-gut	Maroubra, NSW	Australia	Australia	-33.9495	151.244	2011-01-18
mgm4675800.3	Temperate broadleaf and mixed forest biome	human-associated habitat	feces	human-gut	Maroubra, NSW	Australia	Australia	-33.9495	151.244	2011-02-01
mgm4675801.3	Temperate broadleaf and mixed forest biome	human-associated habitat	feces	human-gut	Maroubra, NSW	Australia	Australia	-33.9495	151.244	2011-02-03
mgm4675802.3	Temperate broadleaf and mixed forest biome	human-associated habitat	feces	human-gut	Maroubra, NSW	Australia	Australia	-33.9495	151.244	2011-02-06
mgm4675803.3	Temperate broadleaf and mixed forest biome	human-associated habitat	feces	human-gut	Maroubra, NSW	Australia	Australia	-33.9495	151.244	2011-01-28
mgm4675804.3	Temperate broadleaf and mixed forest biome	human-associated habitat	feces	human-gut	Maroubra, NSW	Australia	Australia	-33.9495	151.244	2011-02-11
mgm4675805.3	Temperate broadleaf and mixed forest biome	human-associated habitat	feces	human-gut	Maroubra, NSW	Australia	Australia	-33.9495	151.244	2011-01-29
mgm4675806.3	Temperate broadleaf and mixed forest biome	human-associated habitat	feces	human-gut	Maroubra, NSW	Australia	Australia	-33.9495	151.244	2011-01-13
mgm4675807.3	Temperate broadleaf and mixed forest biome	human-associated habitat	feces	human-gut	Maroubra, NSW	Australia	Australia	-33.9495	151.244	2011-01-07
mgm4675808.3	Temperate broadleaf and mixed forest biome	human-associated habitat	feces	human-gut	Maroubra, NSW	Australia	Australia	-33.9495	151.244	2011-01-18
mgm4675809.3	Temperate broadleaf and mixed forest biome	human-associated habitat	feces	human-gut	Maroubra, NSW	Australia	Australia	-33.9495	151.244	2010-12-31
mgm4675810.3	Temperate broadleaf and mixed forest biome	human-associated habitat	feces	human-gut	Maroubra, NSW	Australia	Australia	-33.9495	151.244	2011-02-03
mgm4675811.3	Temperate broadleaf and mixed forest biome	human-associated habitat	feces	human-gut	Maroubra, NSW	Australia	Australia	-33.9495	151.244	2011-01-25
mgm4675812.3	Temperate broadleaf and mixed forest biome	human-associated habitat	feces	human-gut	Maroubra, NSW	Australia	Australia	-33.9495	151.244	2011-01-30
mgm4675813.3	Temperate broadleaf and mixed forest biome	human-associated habitat	feces	human-gut	Maroubra, NSW	Australia	Australia	-33.9495	151.244	2011-02-20
mgm4675814.3	Temperate broadleaf and mixed forest biome	human-associated habitat	feces	human-gut	Maroubra, NSW	Australia	Australia	-33.9495	151.244	2011-02-17
mgm4675815.3	Temperate broadleaf and mixed forest biome	human-associated habitat	feces	human-gut	Maroubra, NSW	Australia	Australia	-33.9495	151.244	2011-02-05
mgm4675816.3	Temperate broadleaf and mixed forest biome	human-associated habitat	feces	human-gut	Maroubra, NSW	Australia	Australia	-33.9495	151.244	2011-02-14
mgm4688234.3	aquatic biome	waste treatment plant	activated sludge	wastewater|sludge	Brisbane	Australia	Australia	27.4986	152.98	2015-03-03
mgm4688237.3	aquatic biome	waste treatment plant	activated sludge	wastewater|sludge	Brisbane	Australia	Australia	27.4986	152.98	2015-03-03
mgm4688240.3	aquatic biome	waste treatment plant	activated sludge	wastewater|sludge	Brisbane	Australia	Australia	27.4986	152.98	2015-03-03
mgm4693672.3	terrestrial biome	animal house	feces	host-associated	Rockhampton	Australia	Australia	23.375	150.512	2014-07-20
mgm4693703.3	terrestrial biome	animal house	feces	host-associated	Rockhampton	Australia	Australia	23.375	150.512	2014-05-20
mgm4700514.3	aquatic biome	saline lake sediment	sediment	microbial mat|biofilm	Nilemah, Shark Bay, Western Australia	Australia	Australia	-26.4213	114.279	2013-06-13
mgm4700516.3	aquatic biome	saline lake sediment	sediment	microbial mat|biofilm	Nilemah, Shark Bay, Western Australia	Australia	Australia	-26.4213	114.279	2013-06-13
mgm4700518.3	aquatic biome	saline lake sediment	sediment	microbial mat|biofilm	Nilemah, Shark Bay, Western Australia	Australia	Australia	-26.4213	114.279	2013-06-13
mgm4700520.3	aquatic biome	saline lake sediment	sediment	microbial mat|biofilm	Nilemah, Shark Bay, Western Australia	Australia	Australia	-26.4213	114.279	2013-06-13
mgm4700524.3	aquatic biome	saline lake sediment	sediment	microbial mat|biofilm	Nilemah, Shark Bay, Western Australia	Australia	Australia	-26.4213	114.279	2013-06-13
mgm4700526.3	aquatic biome	saline lake sediment	sediment	microbial mat|biofilm	Nilemah, Shark Bay, Western Australia	Australia	Australia	-26.4213	114.279	2013-06-13
mgm4700528.3	aquatic biome	saline lake sediment	sediment	microbial mat|biofilm	Nilemah, Shark Bay, Western Australia	Australia	Australia	-26.4213	114.279	2013-06-13
mgm4700532.3	aquatic biome	saline lake sediment	sediment	microbial mat|biofilm	Nilemah, Shark Bay, Western Australia	Australia	Australia	-26.4213	114.279	2013-06-13
mgm4700534.3	aquatic biome	saline lake sediment	sediment	microbial mat|biofilm	Nilemah, Shark Bay, Western Australia	Australia	Australia	-26.4213	114.279	2013-06-13
mgm4700536.3	aquatic biome	saline lake sediment	sediment	microbial mat|biofilm	Nilemah, Shark Bay, Western Australia	Australia	Australia	-26.4213	114.279	2013-06-13
mgm4700538.3	aquatic biome	saline lake sediment	sediment	microbial mat|biofilm	Nilemah, Shark Bay, Western Australia	Australia	Australia	-26.4213	114.279	2013-06-13
mgm4700540.3	aquatic biome	saline lake sediment	sediment	microbial mat|biofilm	Nilemah, Shark Bay, Western Australia	Australia	Australia	-26.4213	114.279	2013-06-13
mgm4700542.3	aquatic biome	saline lake sediment	sediment	microbial mat|biofilm	Nilemah, Shark Bay, Western Australia	Australia	Australia	-26.4213	114.279	2013-06-13
mgm4700544.3	aquatic biome	saline lake sediment	sediment	microbial mat|biofilm	Nilemah, Shark Bay, Western Australia	Australia	Australia	-26.4213	114.279	2013-06-13
mgm4700546.3	aquatic biome	saline lake sediment	sediment	microbial mat|biofilm	Nilemah, Shark Bay, Western Australia	Australia	Australia	-26.4213	114.279	2013-06-13
mgm4700548.3	aquatic biome	saline lake sediment	sediment	microbial mat|biofilm	Nilemah, Shark Bay, Western Australia	Australia	Australia	-26.4213	114.279	2013-06-13
mgm4700550.3	aquatic biome	saline lake sediment	sediment	microbial mat|biofilm	Nilemah, Shark Bay, Western Australia	Australia	Australia	-26.4213	114.279	2013-06-13
mgm4700552.3	aquatic biome	saline lake sediment	sediment	microbial mat|biofilm	Nilemah, Shark Bay, Western Australia	Australia	Australia	-26.4213	114.279	2013-06-13
mgm4700555.3	aquatic biome	saline lake sediment	sediment	microbial mat|biofilm	Nilemah, Shark Bay, Western Australia	Australia	Australia	-26.4213	114.279	2013-06-13
mgm4700594.3	aquatic biome	saline lake sediment	sediment	microbial mat|biofilm	Nilemah, Shark Bay, Western Australia	Australia	Australia	-26.4213	114.279	2013-06-13
mgm4700596.3	aquatic biome	saline lake sediment	sediment	microbial mat|biofilm	Nilemah, Shark Bay, Western Australia	Australia	Australia	-26.4213	114.279	2013-06-13
mgm4700598.3	aquatic biome	saline lake sediment	sediment	microbial mat|biofilm	Nilemah, Shark Bay, Western Australia	Australia	Australia	-26.4213	114.279	2013-06-13
mgm4700599.3	aquatic biome	saline lake sediment	sediment	microbial mat|biofilm	Nilemah, Shark Bay, Western Australia	Australia	Australia	-26.4213	114.279	2013-06-13
mgm4700601.3	aquatic biome	saline lake sediment	sediment	microbial mat|biofilm	Nilemah, Shark Bay, Western Australia	Australia	Australia	-26.4213	114.279	2013-06-13
mgm4700603.3	aquatic biome	saline lake sediment	sediment	microbial mat|biofilm	Nilemah, Shark Bay, Western Australia	Australia	Australia	-26.4213	114.279	2013-06-13
mgm4700605.3	aquatic biome	saline lake sediment	sediment	microbial mat|biofilm	Nilemah, Shark Bay, Western Australia	Australia	Australia	-26.4213	114.279	2013-06-13
mgm4700606.3	aquatic biome	saline lake sediment	sediment	microbial mat|biofilm	Nilemah, Shark Bay, Western Australia	Australia	Australia	-26.4213	114.279	2013-06-13
mgm4700609.3	aquatic biome	saline lake sediment	sediment	microbial mat|biofilm	Nilemah, Shark Bay, Western Australia	Australia	Australia	-26.4213	114.279	2013-06-13
mgm4700611.3	aquatic biome	saline lake sediment	sediment	microbial mat|biofilm	Nilemah, Shark Bay, Western Australia	Australia	Australia	-26.4213	114.279	2013-06-13
mgm4700879.3	aquatic biome	saline lake sediment	sediment	microbial mat|biofilm	Nilemah, Shark Bay, Western Australia	Australia	Australia	-26.4213	114.279	2013-06-13
mgm4701089.3	aquatic biome	saline lake sediment	sediment	microbial mat|biofilm	Nilemah, Shark Bay, Western Australia	Australia	Australia	-26.4213	114.279	2013-06-13
mgm4701090.3	aquatic biome	saline lake sediment	sediment	microbial mat|biofilm	Nilemah, Shark Bay, Western Australia	Australia	Australia	-26.4213	114.279	2013-06-13
mgm4701091.3	aquatic biome	saline lake sediment	sediment	microbial mat|biofilm	Nilemah, Shark Bay, Western Australia	Australia	Australia	-26.4213	114.279	2013-06-13
mgm4701092.3	aquatic biome	saline lake sediment	sediment	microbial mat|biofilm	Nilemah, Shark Bay, Western Australia	Australia	Australia	-26.4213	114.279	2013-06-13
mgm4701093.3	aquatic biome	saline lake sediment	sediment	microbial mat|biofilm	Nilemah, Shark Bay, Western Australia	Australia	Australia	-26.4213	114.279	2013-06-13
mgm4701094.3	aquatic biome	saline lake sediment	sediment	microbial mat|biofilm	Nilemah, Shark Bay, Western Australia	Australia	Australia	-26.4213	114.279	2013-06-13
mgm4701095.3	aquatic biome	saline lake sediment	sediment	microbial mat|biofilm	Nilemah, Shark Bay, Western Australia	Australia	Australia	-26.4213	114.279	2013-06-13
mgm4701096.3	aquatic biome	saline lake sediment	sediment	microbial mat|biofilm	Nilemah, Shark Bay, Western Australia	Australia	Australia	-26.4213	114.279	2013-06-13
mgm4701097.3	aquatic biome	saline lake sediment	sediment	microbial mat|biofilm	Nilemah, Shark Bay, Western Australia	Australia	Australia	-26.4213	114.279	2013-06-13
mgm4701098.3	aquatic biome	saline lake sediment	sediment	microbial mat|biofilm	Nilemah, Shark Bay, Western Australia	Australia	Australia	-26.4213	114.279	2013-06-13
mgm4701099.3	aquatic biome	saline lake sediment	sediment	microbial mat|biofilm	Nilemah, Shark Bay, Western Australia	Australia	Australia	-26.4213	114.279	2013-06-13
mgm4701100.3	aquatic biome	saline lake sediment	sediment	microbial mat|biofilm	Nilemah, Shark Bay, Western Australia	Australia	Australia	-26.4213	114.279	2013-06-13
mgm4701101.3	aquatic biome	saline lake sediment	sediment	microbial mat|biofilm	Nilemah, Shark Bay, Western Australia	Australia	Australia	-26.4213	114.279	2013-06-13
mgm4701102.3	aquatic biome	saline lake sediment	sediment	microbial mat|biofilm	Nilemah, Shark Bay, Western Australia	Australia	Australia	-26.4213	114.279	2013-06-13
mgm4701103.3	aquatic biome	saline lake sediment	sediment	microbial mat|biofilm	Nilemah, Shark Bay, Western Australia	Australia	Australia	-26.4213	114.279	2013-06-13
mgm4701104.3	aquatic biome	saline lake sediment	sediment	microbial mat|biofilm	Nilemah, Shark Bay, Western Australia	Australia	Australia	-26.4213	114.279	2013-06-13
mgm4701105.3	aquatic biome	saline lake sediment	sediment	microbial mat|biofilm	Nilemah, Shark Bay, Western Australia	Australia	Australia	-26.4213	114.279	2013-06-13
mgm4701106.3	aquatic biome	saline lake sediment	sediment	microbial mat|biofilm	Nilemah, Shark Bay, Western Australia	Australia	Australia	-26.4213	114.279	2013-06-13
mgm4701107.3	aquatic biome	saline lake sediment	sediment	microbial mat|biofilm	Nilemah, Shark Bay, Western Australia	Australia	Australia	-26.4213	114.279	2013-06-13
mgm4701108.3	aquatic biome	saline lake sediment	sediment	microbial mat|biofilm	Nilemah, Shark Bay, Western Australia	Australia	Australia	-26.4213	114.279	2013-06-13
mgm4701109.3	aquatic biome	saline lake sediment	sediment	microbial mat|biofilm	Nilemah, Shark Bay, Western Australia	Australia	Australia	-26.4213	114.279	2013-06-13
mgm4701110.3	aquatic biome	saline lake sediment	sediment	microbial mat|biofilm	Nilemah, Shark Bay, Western Australia	Australia	Australia	-26.4213	114.279	2013-06-13
mgm4701834.3	aquatic biome	saline lake sediment	sediment	microbial mat|biofilm	Nilemah, Shark Bay, Western Australia	Australia	Australia	-26.4213	114.279	2013-06-13
mgm4701835.3	aquatic biome	saline lake sediment	sediment	microbial mat|biofilm	Nilemah, Shark Bay, Western Australia	Australia	Australia	-26.4213	114.279	2013-06-13
mgm4701836.3	aquatic biome	saline lake sediment	sediment	microbial mat|biofilm	Nilemah, Shark Bay, Western Australia	Australia	Australia	-26.4213	114.279	2013-06-13
mgm4701837.3	aquatic biome	saline lake sediment	sediment	microbial mat|biofilm	Nilemah, Shark Bay, Western Australia	Australia	Australia	-26.4213	114.279	2013-06-13
mgm4701838.3	aquatic biome	saline lake sediment	sediment	microbial mat|biofilm	Nilemah, Shark Bay, Western Australia	Australia	Australia	-26.4213	114.279	2013-06-13
mgm4701839.3	aquatic biome	saline lake sediment	sediment	microbial mat|biofilm	Nilemah, Shark Bay, Western Australia	Australia	Australia	-26.4213	114.279	2013-06-13
mgm4701840.3	aquatic biome	saline lake sediment	sediment	microbial mat|biofilm	Nilemah, Shark Bay, Western Australia	Australia	Australia	-26.4213	114.279	2013-06-13
mgm4701841.3	aquatic biome	saline lake sediment	sediment	microbial mat|biofilm	Nilemah, Shark Bay, Western Australia	Australia	Australia	-26.4213	114.279	2013-06-13
mgm4701842.3	aquatic biome	saline lake sediment	sediment	microbial mat|biofilm	Nilemah, Shark Bay, Western Australia	Australia	Australia	-26.4213	114.279	2013-06-13
mgm4701843.3	aquatic biome	saline lake sediment	sediment	microbial mat|biofilm	Nilemah, Shark Bay, Western Australia	Australia	Australia	-26.4213	114.279	2013-06-13
mgm4701844.3	aquatic biome	saline lake sediment	sediment	microbial mat|biofilm	Nilemah, Shark Bay, Western Australia	Australia	Australia	-26.4213	114.279	2013-06-13
mgm4701845.3	aquatic biome	saline lake sediment	sediment	microbial mat|biofilm	Nilemah, Shark Bay, Western Australia	Australia	Australia	-26.4213	114.279	2013-06-13
mgm4701846.3	aquatic biome	saline lake sediment	sediment	microbial mat|biofilm	Nilemah, Shark Bay, Western Australia	Australia	Australia	-26.4213	114.279	2013-06-13
mgm4701847.3	aquatic biome	saline lake sediment	sediment	microbial mat|biofilm	Nilemah, Shark Bay, Western Australia	Australia	Australia	-26.4213	114.279	2013-06-13
mgm4701848.3	aquatic biome	saline lake sediment	sediment	microbial mat|biofilm	Nilemah, Shark Bay, Western Australia	Australia	Australia	-26.4213	114.279	2013-06-13
mgm4701849.3	aquatic biome	saline lake sediment	sediment	microbial mat|biofilm	Nilemah, Shark Bay, Western Australia	Australia	Australia	-26.4213	114.279	2013-06-13
mgm4701850.3	aquatic biome	saline lake sediment	sediment	microbial mat|biofilm	Nilemah, Shark Bay, Western Australia	Australia	Australia	-26.4213	114.279	2013-06-13
mgm4701851.3	aquatic biome	saline lake sediment	sediment	microbial mat|biofilm	Nilemah, Shark Bay, Western Australia	Australia	Australia	-26.4213	114.279	2013-06-13
mgm4701852.3	aquatic biome	saline lake sediment	sediment	microbial mat|biofilm	Nilemah, Shark Bay, Western Australia	Australia	Australia	-26.4213	114.279	2013-06-13
mgm4701853.3	aquatic biome	saline lake sediment	sediment	microbial mat|biofilm	Nilemah, Shark Bay, Western Australia	Australia	Australia	-26.4213	114.279	2013-06-13
mgm4701854.3	aquatic biome	saline lake sediment	sediment	microbial mat|biofilm	Nilemah, Shark Bay, Western Australia	Australia	Australia	-26.4213	114.279	2013-06-13
mgm4701855.3	aquatic biome	saline lake sediment	sediment	microbial mat|biofilm	Nilemah, Shark Bay, Western Australia	Australia	Australia	-26.4213	114.279	2013-06-13
mgm4701856.3	aquatic biome	saline lake sediment	sediment	microbial mat|biofilm	Nilemah, Shark Bay, Western Australia	Australia	Australia	-26.4213	114.279	2013-06-13
mgm4701857.3	aquatic biome	saline lake sediment	sediment	microbial mat|biofilm	Nilemah, Shark Bay, Western Australia	Australia	Australia	-26.4213	114.279	2013-06-13
mgm4702810.3	terrestrial biome	organic feature	organic material	host-associated	Gatton, Queensland	Australia	Australia	-27.4986	153.016	2013-06-03
mgm4702811.3	terrestrial biome	organic feature	organic material	host-associated	Gatton, Queensland	Australia	Australia	-27.4986	153.016	2013-06-03
mgm4707925.3	terrestrial biome	animal house	feces	host-associated	Melbourne	Australia	Australia	37.8136	144.963	2014-07-21
mgm4716943.3	terrestrial biome	geographic feature	anthropogenic environmental material	soil	New South wales	Australia	Australia	32.8326	151.365	2015-11-09
mgm4716944.3	terrestrial biome	geographic feature	anthropogenic environmental material	soil	New South wales	Australia	Australia	34.2611	148.902	2015-11-07
mgm4716945.3	terrestrial biome	geographic feature	anthropogenic environmental material	soil	New South wales	Australia	Australia	32.8326	151.365	2015-11-09
mgm4716946.3	terrestrial biome	geographic feature	anthropogenic environmental material	soil	New South wales	Australia	Australia	34.2611	148.902	2015-11-07
mgm4716947.3	terrestrial biome	geographic feature	anthropogenic environmental material	soil	New South wales	Australia	Australia	31.9818	149.288	2015-11-05
mgm4716948.3	terrestrial biome	geographic feature	anthropogenic environmental material	soil	New South wales	Australia	Australia	34.2611	148.902	2015-11-07
mgm4716949.3	terrestrial biome	geographic feature	anthropogenic environmental material	soil	New South wales	Australia	Australia	31.9818	149.288	2015-11-05
mgm4716950.3	terrestrial biome	geographic feature	anthropogenic environmental material	soil	New South wales	Australia	Australia	31.9818	149.288	2015-11-05
mgm4716951.3	terrestrial biome	geographic feature	anthropogenic environmental material	soil	New South wales	Australia	Australia	31.9818	149.288	2015-11-05
mgm4716952.3	terrestrial biome	geographic feature	anthropogenic environmental material	soil	New South wales	Australia	Australia	32.8326	151.365	2015-11-09
mgm4716953.3	terrestrial biome	geographic feature	anthropogenic environmental material	soil	New South wales	Australia	Australia	32.8326	151.365	2015-11-09
mgm4716954.3	terrestrial biome	geographic feature	anthropogenic environmental material	soil	New South wales	Australia	Australia	32.8326	151.365	2015-11-09
mgm4716955.3	terrestrial biome	geographic feature	anthropogenic environmental material	soil	New South wales	Australia	Australia	31.9818	149.288	2015-11-05
mgm4716956.3	terrestrial biome	geographic feature	anthropogenic environmental material	soil	New South wales	Australia	Australia	31.9818	149.288	2015-11-05
mgm4716957.3	terrestrial biome	geographic feature	anthropogenic environmental material	soil	New South wales	Australia	Australia	31.9818	149.288	2015-11-05
mgm4716958.3	terrestrial biome	geographic feature	anthropogenic environmental material	soil	New South wales	Australia	Australia	34.2611	148.902	2015-11-07
mgm4716959.3	terrestrial biome	geographic feature	anthropogenic environmental material	soil	New South wales	Australia	Australia	32.8326	151.365	2015-11-09
mgm4716960.3	terrestrial biome	geographic feature	anthropogenic environmental material	soil	New South wales	Australia	Australia	32.8326	151.365	2015-11-09
mgm4716961.3	terrestrial biome	geographic feature	anthropogenic environmental material	soil	New South wales	Australia	Australia	32.8326	151.365	2015-11-09
mgm4716962.3	terrestrial biome	geographic feature	anthropogenic environmental material	soil	New South wales	Australia	Australia	32.8326	151.365	2015-11-09
mgm4716963.3	terrestrial biome	geographic feature	anthropogenic environmental material	soil	New South wales	Australia	Australia	32.8326	151.365	2015-11-09
mgm4716964.3	terrestrial biome	geographic feature	anthropogenic environmental material	soil	New South wales	Australia	Australia	34.2611	148.902	2015-11-07
mgm4716965.3	terrestrial biome	geographic feature	anthropogenic environmental material	soil	New South wales	Australia	Australia	31.9818	149.288	2015-11-05
mgm4716966.3	terrestrial biome	geographic feature	anthropogenic environmental material	soil	New South wales	Australia	Australia	34.2611	148.902	2015-11-07
mgm4716967.3	terrestrial biome	geographic feature	anthropogenic environmental material	soil	New South wales	Australia	Australia	34.2611	148.902	2015-11-07
mgm4716968.3	terrestrial biome	geographic feature	anthropogenic environmental material	soil	New South wales	Australia	Australia	32.8326	151.365	2015-11-09
mgm4716969.3	terrestrial biome	geographic feature	anthropogenic environmental material	soil	New South wales	Australia	Australia	34.2611	148.902	2015-11-07
mgm4716970.3	terrestrial biome	geographic feature	anthropogenic environmental material	soil	New South wales	Australia	Australia	31.9818	149.288	2015-11-05
mgm4716971.3	terrestrial biome	geographic feature	anthropogenic environmental material	soil	New South wales	Australia	Australia	31.9818	149.288	2015-11-05
mgm4716972.3	terrestrial biome	geographic feature	anthropogenic environmental material	soil	New South wales	Australia	Australia	34.2611	148.902	2015-11-07
mgm4716973.3	terrestrial biome	geographic feature	anthropogenic environmental material	soil	New South wales	Australia	Australia	34.2611	148.902	2015-11-07
mgm4716974.3	terrestrial biome	geographic feature	anthropogenic environmental material	soil	New South wales	Australia	Australia	31.9818	149.288	2015-11-05
mgm4716975.3	terrestrial biome	geographic feature	anthropogenic environmental material	soil	New South wales	Australia	Australia	34.2611	148.902	2015-11-07
mgm4716976.3	terrestrial biome	geographic feature	anthropogenic environmental material	soil	New South wales	Australia	Australia	34.2611	148.902	2015-11-07
mgm4716977.3	terrestrial biome	geographic feature	anthropogenic environmental material	soil	New South wales	Australia	Australia	32.8326	151.365	2015-11-09
mgm4716978.3	terrestrial biome	geographic feature	anthropogenic environmental material	soil	New South wales	Australia	Australia	31.9818	149.288	2015-11-05
mgm4718139.3	terrestrial biome	geographic feature	anthropogenic environmental material	soil	New South wales	Australia	Australia	34.2611	148.902	2015-11-07
mgm4718140.3	terrestrial biome	geographic feature	anthropogenic environmental material	soil	New South wales	Australia	Australia	31.9818	149.288	2015-11-05
mgm4718141.3	terrestrial biome	geographic feature	anthropogenic environmental material	soil	New South wales	Australia	Australia	31.9818	149.288	2015-11-05
mgm4718142.3	terrestrial biome	geographic feature	anthropogenic environmental material	soil	New South wales	Australia	Australia	31.9818	149.288	2015-11-05
mgm4718143.3	terrestrial biome	geographic feature	anthropogenic environmental material	soil	New South wales	Australia	Australia	32.8326	151.365	2015-11-09
mgm4718144.3	terrestrial biome	geographic feature	anthropogenic environmental material	soil	New South wales	Australia	Australia	31.9818	149.288	2015-11-05
mgm4718145.3	terrestrial biome	geographic feature	anthropogenic environmental material	soil	New South wales	Australia	Australia	34.2611	148.902	2015-11-07
mgm4718146.3	terrestrial biome	geographic feature	anthropogenic environmental material	soil	New South wales	Australia	Australia	34.2611	148.902	2015-11-07
mgm4718147.3	terrestrial biome	geographic feature	anthropogenic environmental material	soil	New South wales	Australia	Australia	32.8326	151.365	2015-11-09
mgm4718148.3	terrestrial biome	geographic feature	anthropogenic environmental material	soil	New South wales	Australia	Australia	31.9818	149.288	2015-11-05
mgm4718149.3	terrestrial biome	geographic feature	anthropogenic environmental material	soil	New South wales	Australia	Australia	31.9818	149.288	2015-11-05
mgm4718150.3	terrestrial biome	geographic feature	anthropogenic environmental material	soil	New South wales	Australia	Australia	31.9818	149.288	2015-11-05
mgm4718151.3	terrestrial biome	geographic feature	anthropogenic environmental material	soil	New South wales	Australia	Australia	32.8326	151.365	2015-11-09
mgm4718152.3	terrestrial biome	geographic feature	anthropogenic environmental material	soil	New South wales	Australia	Australia	34.2611	148.902	2015-11-07
mgm4718153.3	terrestrial biome	geographic feature	anthropogenic environmental material	soil	New South wales	Australia	Australia	31.9818	149.288	2015-11-05
mgm4718154.3	terrestrial biome	geographic feature	anthropogenic environmental material	soil	New South wales	Australia	Australia	34.2611	148.902	2015-11-07
mgm4718155.3	terrestrial biome	geographic feature	anthropogenic environmental material	soil	New South wales	Australia	Australia	34.2611	148.902	2015-11-07
mgm4718156.3	terrestrial biome	geographic feature	anthropogenic environmental material	soil	New South wales	Australia	Australia	31.9818	149.288	2015-11-05
mgm4718157.3	terrestrial biome	geographic feature	anthropogenic environmental material	soil	New South wales	Australia	Australia	32.8326	151.365	2015-11-09
mgm4718158.3	terrestrial biome	geographic feature	anthropogenic environmental material	soil	New South wales	Australia	Australia	34.2611	148.902	2015-11-07
mgm4718159.3	terrestrial biome	geographic feature	anthropogenic environmental material	soil	New South wales	Australia	Australia	31.9818	149.288	2015-11-05
mgm4718160.3	terrestrial biome	geographic feature	anthropogenic environmental material	soil	New South wales	Australia	Australia	34.2611	148.902	2015-11-07
mgm4718161.3	terrestrial biome	geographic feature	anthropogenic environmental material	soil	New South wales	Australia	Australia	32.8326	151.365	2015-11-09
mgm4718162.3	terrestrial biome	geographic feature	anthropogenic environmental material	soil	New South wales	Australia	Australia	32.8326	151.365	2015-11-09
mgm4718163.3	terrestrial biome	geographic feature	anthropogenic environmental material	soil	New South wales	Australia	Australia	31.9818	149.288	2015-11-05
mgm4718164.3	terrestrial biome	geographic feature	anthropogenic environmental material	soil	New South wales	Australia	Australia	34.2611	148.902	2015-11-07
mgm4718165.3	terrestrial biome	geographic feature	anthropogenic environmental material	soil	New South wales	Australia	Australia	32.8326	151.365	2015-11-09
mgm4718166.3	terrestrial biome	geographic feature	anthropogenic environmental material	soil	New South wales	Australia	Australia	32.8326	151.365	2015-11-09
mgm4718167.3	terrestrial biome	geographic feature	anthropogenic environmental material	soil	New South wales	Australia	Australia	34.2611	148.902	2015-11-07
mgm4718168.3	terrestrial biome	geographic feature	anthropogenic environmental material	soil	New South wales	Australia	Australia	31.9818	149.288	2015-11-05
mgm4718169.3	terrestrial biome	geographic feature	anthropogenic environmental material	soil	New South wales	Australia	Australia	32.8326	151.365	2015-11-09
mgm4718170.3	terrestrial biome	geographic feature	anthropogenic environmental material	soil	New South wales	Australia	Australia	34.2611	148.902	2015-11-07
mgm4718171.3	terrestrial biome	geographic feature	anthropogenic environmental material	soil	New South wales	Australia	Australia	32.8326	151.365	2015-11-09
mgm4718172.3	terrestrial biome	geographic feature	anthropogenic environmental material	soil	New South wales	Australia	Australia	34.2611	148.902	2015-11-07
mgm4718173.3	terrestrial biome	geographic feature	anthropogenic environmental material	soil	New South wales	Australia	Australia	32.8326	151.365	2015-11-09
mgm4718174.3	terrestrial biome	geographic feature	anthropogenic environmental material	soil	New South wales	Australia	Australia	32.8326	151.365	2015-11-09
mgm4718634.3	terrestrial biome	geographic feature	anthropogenic environmental material	soil	New South wales	Australia	Australia	32.8326	151.365	2015-11-09
mgm4718635.3	terrestrial biome	geographic feature	anthropogenic environmental material	soil	New South wales	Australia	Australia	34.2611	148.902	2015-11-07
mgm4718636.3	terrestrial biome	geographic feature	anthropogenic environmental material	soil	New South wales	Australia	Australia	34.2611	148.902	2015-11-07
mgm4718637.3	terrestrial biome	geographic feature	anthropogenic environmental material	soil	New South wales	Australia	Australia	34.2611	148.902	2015-11-07
mgm4718638.3	terrestrial biome	geographic feature	anthropogenic environmental material	soil	New South wales	Australia	Australia	31.9818	149.288	2015-11-05
mgm4718639.3	terrestrial biome	geographic feature	anthropogenic environmental material	soil	New South wales	Australia	Australia	32.8326	151.365	2015-11-09
mgm4718640.3	terrestrial biome	geographic feature	anthropogenic environmental material	soil	New South wales	Australia	Australia	32.8326	151.365	2015-11-09
mgm4718641.3	terrestrial biome	geographic feature	anthropogenic environmental material	soil	New South wales	Australia	Australia	31.9818	149.288	2015-11-05
mgm4718642.3	terrestrial biome	geographic feature	anthropogenic environmental material	soil	New South wales	Australia	Australia	31.9818	149.288	2015-11-05
mgm4718643.3	terrestrial biome	geographic feature	anthropogenic environmental material	soil	New South wales	Australia	Australia	31.9818	149.288	2015-11-05
mgm4718644.3	terrestrial biome	geographic feature	anthropogenic environmental material	soil	New South wales	Australia	Australia	34.2611	148.902	2015-11-07
mgm4718645.3	terrestrial biome	geographic feature	anthropogenic environmental material	soil	New South wales	Australia	Australia	32.8326	151.365	2015-11-09
mgm4718646.3	terrestrial biome	geographic feature	anthropogenic environmental material	soil	New South wales	Australia	Australia	31.9818	149.288	2015-11-05
mgm4718647.3	terrestrial biome	geographic feature	anthropogenic environmental material	soil	New South wales	Australia	Australia	34.2611	148.902	2015-11-07
mgm4718648.3	terrestrial biome	geographic feature	anthropogenic environmental material	soil	New South wales	Australia	Australia	32.8326	151.365	2015-11-09
mgm4718649.3	terrestrial biome	geographic feature	anthropogenic environmental material	soil	New South wales	Australia	Australia	32.8326	151.365	2015-11-09
mgm4718650.3	terrestrial biome	geographic feature	anthropogenic environmental material	soil	New South wales	Australia	Australia	34.2611	148.902	2015-11-07
mgm4722231.3	terrestrial biome	animal house	feces	host-associated	Armidale	Australia	Australia	30.4867	151.643	2013-03-23
mgm4722232.3	terrestrial biome	animal house	feces	host-associated	Armidale	Australia	Australia	30.4867	151.643	2013-05-23
mgm4727931.3	urban biome	fourth-order administrative region	feces	human-gut	Centre for Digestive Disease	Australia	Australia	-33.8	151.2	2016-12-12
mgm4727932.3	urban biome	fourth-order administrative region	feces	human-gut	Centre for Digestive Disease	Australia	Australia	-33.8	151.2	2016-12-12
mgm4727933.3	urban biome	fourth-order administrative region	feces	human-gut	Centre for Digestive Disease	Australia	Australia	-33.8	151.2	2016-12-12
mgm4727934.3	urban biome	fourth-order administrative region	feces	human-gut	Centre for Digestive Disease	Australia	Australia	-33.8	151.2	2016-12-12
mgm4727935.3	urban biome	fourth-order administrative region	feces	human-gut	Centre for Digestive Disease	Australia	Australia	-33.8	151.2	2016-12-12
mgm4727936.3	urban biome	fourth-order administrative region	feces	human-gut	Centre for Digestive Disease	Australia	Australia	-33.8	151.2	2016-12-12
mgm4727937.3	urban biome	fourth-order administrative region	feces	human-gut	Centre for Digestive Disease	Australia	Australia	-33.8	151.2	2016-12-12
mgm4727938.3	urban biome	fourth-order administrative region	feces	human-gut	Centre for Digestive Disease	Australia	Australia	-33.8	151.2	2016-12-12
mgm4727939.3	urban biome	fourth-order administrative region	feces	human-gut	Centre for Digestive Disease	Australia	Australia	-33.8	151.2	2016-12-12
mgm4727940.3	urban biome	fourth-order administrative region	feces	human-gut	Centre for Digestive Disease	Australia	Australia	-33.8	151.2	2016-12-12
mgm4727941.3	urban biome	fourth-order administrative region	feces	human-gut	Centre for Digestive Disease	Australia	Australia	-33.8	151.2	2016-12-12
mgm4727942.3	urban biome	fourth-order administrative region	feces	human-gut	Centre for Digestive Disease	Australia	Australia	-33.8	151.2	2016-12-12
mgm4727943.3	urban biome	fourth-order administrative region	feces	human-gut	Centre for Digestive Disease	Australia	Australia	-33.8	151.2	2016-12-12
mgm4727944.3	urban biome	fourth-order administrative region	feces	human-gut	Centre for Digestive Disease	Australia	Australia	-33.8	151.2	2016-12-12
mgm4727945.3	urban biome	fourth-order administrative region	feces	human-gut	Centre for Digestive Disease	Australia	Australia	-33.8	151.2	2016-12-12
mgm4731322.3	terrestrial biome	animal house	feces	host-associated	Melbourne	Australia	Australia	37.8136	144.963	2015-07-21
mgm4530091.3	Temperate broadleaf and mixed forest biome	forest	organic material	host-associated	Johnsbach	Austria	europe	47.6353	14.7458	2012-10-12
mgm4533611.3	terrestrial biome	sphagnum bog	organic material	plant-associated	Pirker Waldhochmoor	Austria	europe	46.6274	14.4349	2011-12-18
mgm4583748.3	host organism	organic feature	solid environmental material	host-associated	Johnsbach	Austria	europe	47.5431	14.6272	2014-06-28
mgm4513715.3	marine benthic biome	microbial mat	microbial mat material	microbial mat|biofilm	Highborne Cay	Bahamas	north america	24.43	-76.49	2010-03-21
mgm4513716.3	marine benthic biome	microbial mat	microbial mat material	microbial mat|biofilm	Highborne Cay	Bahamas	north america	24.43	-76.49	2010-03-21
mgm4513717.3	marine benthic biome	microbial mat	microbial mat material	microbial mat|biofilm	Highborne Cay	Bahamas	north america	24.43	-76.49	2010-03-21
mgm4508008.3	Small river biome	freshwater habitat	contaminated sediment	sediment	Ostende	Belgium	europe	51.2167	2.9	2011-05-25
mgm4508012.3	Small river biome	freshwater habitat	contaminated sediment	sediment	Ostende	Belgium	europe	51.2167	2.9	2011-05-25
mgm4508016.3	Small river biome	freshwater habitat	contaminated sediment	sediment	Ostende	Belgium	europe	51.2167	2.9	2011-05-25
mgm4539529.3	terrestrial biome	organic feature	organic material	host-associated	Bruxelles	Belgium	europe	50.5	4.21	2012-06-10
mgm4539531.3	terrestrial biome	organic feature	organic material	host-associated	Bruxelles	Belgium	europe	50.5	4.21	2012-06-10
mgm4539686.3	terrestrial biome	organic feature	organic material	host-associated	Bruxelles	Belgium	europe	50.5	4.21	2012-06-10
mgm4539799.3	terrestrial biome	organic feature	organic material	host-associated	Bruxelles	Belgium	europe	50.5	4.21	2012-06-10
mgm4539802.3	terrestrial biome	organic feature	organic material	host-associated	Bruxelles	Belgium	europe	50.5	4.21	2012-06-10
mgm4539918.3	terrestrial biome	organic feature	organic material	host-associated	Bruxelles	Belgium	europe	50.5	4.21	2012-06-10
mgm4539994.3	terrestrial biome	organic feature	organic material	host-associated	Bruxelles	Belgium	europe	50.5	4.21	2012-06-10
mgm4539998.3	terrestrial biome	organic feature	organic material	host-associated	Bruxelles	Belgium	europe	50.5	4.21	2012-06-10
mgm4540053.3	terrestrial biome	organic feature	organic material	host-associated	Bruxelles	Belgium	europe	50.5	4.21	2012-06-10
mgm4541194.3	terrestrial biome	organic feature	organic material	host-associated	Bruxelles	Belgium	europe	50.5	4.21	2012-06-10
mgm4548364.3	terrestrial biome	organic feature	organic material	host-associated	Bruxelles	Belgium	europe	50.5	4.21	2012-06-10
mgm4542668.3	Deserts and xeric shrubland biome	desert sand	soil	soil	Kalahari	Botswana	africa	-25.9482	22.4258	2011-11-07
mgm4542669.3	Deserts and xeric shrubland biome	desert sand	soil	soil	Kalahari	Botswana	africa	-25.9482	22.4258	2011-11-07
mgm4542670.3	Deserts and xeric shrubland biome	desert sand	soil	soil	Kalahari	Botswana	africa	-25.9482	22.4258	2011-11-07
mgm4542671.3	Deserts and xeric shrubland biome	desert sand	soil	soil	Kalahari	Botswana	africa	-25.9482	22.4258	2011-11-07
mgm4542672.3	Deserts and xeric shrubland biome	desert sand	soil	soil	Kalahari	Botswana	africa	-25.9486	22.4261	2011-11-07
mgm4542673.3	Deserts and xeric shrubland biome	desert sand	soil	soil	Kalahari	Botswana	africa	-25.9486	22.4261	2011-11-07
mgm4542674.3	Deserts and xeric shrubland biome	desert sand	soil	soil	Kalahari	Botswana	africa	-25.9486	22.4261	2011-11-07
mgm4542675.3	Deserts and xeric shrubland biome	desert sand	soil	soil	Kalahari	Botswana	africa	-25.9486	22.4261	2011-11-07
mgm4542676.3	Deserts and xeric shrubland biome	desert sand	soil	soil	Kalahari	Botswana	africa	-25.9487	22.4263	2011-11-07
mgm4542677.3	Deserts and xeric shrubland biome	desert sand	soil	soil	Kalahari	Botswana	africa	-25.9487	22.4263	2011-11-07
mgm4542678.3	Deserts and xeric shrubland biome	desert sand	soil	soil	Kalahari	Botswana	africa	-25.9487	22.4263	2011-11-07
mgm4542679.3	Deserts and xeric shrubland biome	desert sand	soil	soil	Kalahari	Botswana	africa	-25.9487	22.4263	2011-11-07
mgm4542680.3	Deserts and xeric shrubland biome	desert sand	soil	soil	Kalahari	Botswana	africa	-25.9483	22.4258	2011-11-09
mgm4542681.3	Deserts and xeric shrubland biome	desert sand	soil	soil	Kalahari	Botswana	africa	-25.9483	22.4258	2011-11-09
mgm4542682.3	Deserts and xeric shrubland biome	desert sand	soil	soil	Kalahari	Botswana	africa	-25.9483	22.4258	2011-11-09
mgm4542683.3	Deserts and xeric shrubland biome	desert sand	soil	soil	Kalahari	Botswana	africa	-25.9483	22.4258	2011-11-09
mgm4542684.3	Deserts and xeric shrubland biome	desert sand	soil	soil	Kalahari	Botswana	africa	-25.9485	22.426	2011-11-09
mgm4542685.3	Deserts and xeric shrubland biome	desert sand	soil	soil	Kalahari	Botswana	africa	-25.9485	22.426	2011-11-09
mgm4542686.3	Deserts and xeric shrubland biome	desert sand	soil	soil	Kalahari	Botswana	africa	-25.9485	22.426	2011-11-09
mgm4542687.3	Deserts and xeric shrubland biome	desert sand	soil	soil	Kalahari	Botswana	africa	-25.9485	22.426	2011-11-09
mgm4542688.3	Deserts and xeric shrubland biome	desert sand	soil	soil	Kalahari	Botswana	africa	-25.9487	22.4261	2011-11-09
mgm4542689.3	Deserts and xeric shrubland biome	desert sand	soil	soil	Kalahari	Botswana	africa	-25.9487	22.4261	2011-11-09
mgm4542690.3	Deserts and xeric shrubland biome	desert sand	soil	soil	Kalahari	Botswana	africa	-25.9487	22.4261	2011-11-09
mgm4542691.3	Deserts and xeric shrubland biome	desert sand	soil	soil	Kalahari	Botswana	africa	-25.9487	22.4261	2011-11-09
mgm4542692.3	Deserts and xeric shrubland biome	desert sand	soil	soil	Kalahari	Botswana	africa	-25.9483	22.4257	2011-11-08
mgm4542693.3	Deserts and xeric shrubland biome	desert sand	soil	soil	Kalahari	Botswana	africa	-25.9483	22.4257	2011-11-08
mgm4542694.3	Deserts and xeric shrubland biome	desert sand	soil	soil	Kalahari	Botswana	africa	-25.9483	22.4257	2011-11-08
mgm4542695.3	Deserts and xeric shrubland biome	desert sand	soil	soil	Kalahari	Botswana	africa	-25.9483	22.4257	2011-11-08
mgm4542696.3	Deserts and xeric shrubland biome	desert sand	soil	soil	Kalahari	Botswana	africa	-25.9484	22.426	2011-11-08
mgm4542697.3	Deserts and xeric shrubland biome	desert sand	soil	soil	Kalahari	Botswana	africa	-25.9484	22.426	2011-11-08
mgm4542698.3	Deserts and xeric shrubland biome	desert sand	soil	soil	Kalahari	Botswana	africa	-25.9484	22.426	2011-11-08
mgm4542699.3	Deserts and xeric shrubland biome	desert sand	soil	soil	Kalahari	Botswana	africa	-25.9484	22.426	2011-11-08
mgm4542700.3	Deserts and xeric shrubland biome	desert sand	soil	soil	Kalahari	Botswana	africa	-25.9486	22.4263	2011-11-08
mgm4542701.3	Deserts and xeric shrubland biome	desert sand	soil	soil	Kalahari	Botswana	africa	-25.9486	22.4263	2011-11-08
mgm4542702.3	Deserts and xeric shrubland biome	desert sand	soil	soil	Kalahari	Botswana	africa	-25.9486	22.4263	2011-11-08
mgm4542703.3	Deserts and xeric shrubland biome	desert sand	soil	soil	Kalahari	Botswana	africa	-25.9486	22.4263	2011-11-08
mgm4542704.3	Deserts and xeric shrubland biome	desert sand	soil	soil	Kalahari	Botswana	africa	-25.9481	22.4262	2011-11-06
mgm4542705.3	Deserts and xeric shrubland biome	desert sand	soil	soil	Kalahari	Botswana	africa	-25.9481	22.4262	2011-11-06
mgm4542706.3	Deserts and xeric shrubland biome	desert sand	soil	soil	Kalahari	Botswana	africa	-25.9481	22.4262	2011-11-06
mgm4542707.3	Deserts and xeric shrubland biome	desert sand	soil	soil	Kalahari	Botswana	africa	-25.9481	22.4262	2011-11-06
mgm4542708.3	Deserts and xeric shrubland biome	desert sand	soil	soil	Kalahari	Botswana	africa	-25.9486	22.4266	2011-11-06
mgm4542709.3	Deserts and xeric shrubland biome	desert sand	soil	soil	Kalahari	Botswana	africa	-25.9486	22.4266	2011-11-06
mgm4542710.3	Deserts and xeric shrubland biome	desert sand	soil	soil	Kalahari	Botswana	africa	-25.9486	22.4266	2011-11-06
mgm4542711.3	Deserts and xeric shrubland biome	desert sand	soil	soil	Kalahari	Botswana	africa	-25.9486	22.4266	2011-11-06
mgm4542712.3	Deserts and xeric shrubland biome	desert sand	soil	soil	Kalahari	Botswana	africa	-25.9489	22.4262	2011-11-06
mgm4542713.3	Deserts and xeric shrubland biome	desert sand	soil	soil	Kalahari	Botswana	africa	-25.9489	22.4262	2011-11-06
mgm4542714.3	Deserts and xeric shrubland biome	desert sand	soil	soil	Kalahari	Botswana	africa	-25.9489	22.4262	2011-11-06
mgm4542715.3	Deserts and xeric shrubland biome	desert sand	soil	soil	Kalahari	Botswana	africa	-25.9489	22.4262	2011-11-06
mgm4672461.3	Deserts and xeric shrubland biome	desert sand	soil	soil	Kalahari	Botswana	africa	-25.9484	22.426	2011-11-08
mgm4672462.3	Deserts and xeric shrubland biome	desert sand	soil	soil	Kalahari	Botswana	africa	-25.9481	22.4262	2011-11-06
mgm4672463.3	Deserts and xeric shrubland biome	desert sand	soil	soil	Kalahari	Botswana	africa	-25.9487	22.4261	2011-11-09
mgm4672464.3	Deserts and xeric shrubland biome	desert sand	soil	soil	Kalahari	Botswana	africa	-25.9486	22.4266	2011-11-06
mgm4672465.3	Deserts and xeric shrubland biome	desert sand	soil	soil	Kalahari	Botswana	africa	-25.9485	22.426	2011-11-09
mgm4672466.3	Deserts and xeric shrubland biome	desert sand	soil	soil	Kalahari	Botswana	africa	-25.9485	22.426	2011-11-09
mgm4672467.3	Deserts and xeric shrubland biome	desert sand	soil	soil	Kalahari	Botswana	africa	-25.9486	22.4266	2011-11-06
mgm4672468.3	Deserts and xeric shrubland biome	desert sand	soil	soil	Kalahari	Botswana	africa	-25.9482	22.4258	2011-11-07
mgm4672469.3	Deserts and xeric shrubland biome	desert sand	soil	soil	Kalahari	Botswana	africa	-25.9485	22.426	2011-11-09
mgm4672470.3	Deserts and xeric shrubland biome	desert sand	soil	soil	Kalahari	Botswana	africa	-25.9486	22.4261	2011-11-07
mgm4672471.3	Deserts and xeric shrubland biome	desert sand	soil	soil	Kalahari	Botswana	africa	-25.9486	22.4263	2011-11-08
mgm4672472.3	Deserts and xeric shrubland biome	desert sand	soil	soil	Kalahari	Botswana	africa	-25.9483	22.4257	2011-11-08
mgm4672473.3	Deserts and xeric shrubland biome	desert sand	soil	soil	Kalahari	Botswana	africa	-25.9482	22.4258	2011-11-07
mgm4672474.3	Deserts and xeric shrubland biome	desert sand	soil	soil	Kalahari	Botswana	africa	-25.9486	22.4261	2011-11-07
mgm4672476.3	Deserts and xeric shrubland biome	desert sand	soil	soil	Kalahari	Botswana	africa	-25.9483	22.4257	2011-11-08
mgm4672477.3	Deserts and xeric shrubland biome	desert sand	soil	soil	Kalahari	Botswana	africa	-25.9486	22.4263	2011-11-08
mgm4672478.3	Deserts and xeric shrubland biome	desert sand	soil	soil	Kalahari	Botswana	africa	-25.9487	22.4263	2011-11-07
mgm4672479.3	Deserts and xeric shrubland biome	desert sand	soil	soil	Kalahari	Botswana	africa	-25.9486	22.4263	2011-11-08
mgm4672480.3	Deserts and xeric shrubland biome	desert sand	soil	soil	Kalahari	Botswana	africa	-25.9484	22.426	2011-11-08
mgm4672481.3	Deserts and xeric shrubland biome	desert sand	soil	soil	Kalahari	Botswana	africa	-25.9483	22.4258	2011-11-09
mgm4672482.3	Deserts and xeric shrubland biome	desert sand	soil	soil	Kalahari	Botswana	africa	-25.9487	22.4261	2011-11-09
mgm4672483.3	Deserts and xeric shrubland biome	desert sand	soil	soil	Kalahari	Botswana	africa	-25.9484	22.426	2011-11-08
mgm4672484.3	Deserts and xeric shrubland biome	desert sand	soil	soil	Kalahari	Botswana	africa	-25.9483	22.4258	2011-11-09
mgm4672485.3	Deserts and xeric shrubland biome	desert sand	soil	soil	Kalahari	Botswana	africa	-25.9483	22.4257	2011-11-08
mgm4672486.3	Deserts and xeric shrubland biome	desert sand	soil	soil	Kalahari	Botswana	africa	-25.9486	22.4266	2011-11-06
mgm4672487.3	Deserts and xeric shrubland biome	desert sand	soil	soil	Kalahari	Botswana	africa	-25.9486	22.4266	2011-11-06
mgm4672488.3	Deserts and xeric shrubland biome	desert sand	soil	soil	Kalahari	Botswana	africa	-25.9487	22.4263	2011-11-07
mgm4672489.3	Deserts and xeric shrubland biome	desert sand	soil	soil	Kalahari	Botswana	africa	-25.9483	22.4257	2011-11-08
mgm4672490.3	Deserts and xeric shrubland biome	desert sand	soil	soil	Kalahari	Botswana	africa	-25.9487	22.4263	2011-11-07
mgm4672491.3	Deserts and xeric shrubland biome	desert sand	soil	soil	Kalahari	Botswana	africa	-25.9482	22.4258	2011-11-07
mgm4672492.3	Deserts and xeric shrubland biome	desert sand	soil	soil	Kalahari	Botswana	africa	-25.9489	22.4262	2011-11-06
mgm4672493.3	Deserts and xeric shrubland biome	desert sand	soil	soil	Kalahari	Botswana	africa	-25.9483	22.4258	2011-11-09
mgm4672494.3	Deserts and xeric shrubland biome	desert sand	soil	soil	Kalahari	Botswana	africa	-25.9487	22.4263	2011-11-07
mgm4672495.3	Deserts and xeric shrubland biome	desert sand	soil	soil	Kalahari	Botswana	africa	-25.9486	22.4263	2011-11-08
mgm4672496.3	Deserts and xeric shrubland biome	desert sand	soil	soil	Kalahari	Botswana	africa	-25.9483	22.4258	2011-11-09
mgm4672497.3	Deserts and xeric shrubland biome	desert sand	soil	soil	Kalahari	Botswana	africa	-25.9485	22.426	2011-11-09
mgm4672498.3	Deserts and xeric shrubland biome	desert sand	soil	soil	Kalahari	Botswana	africa	-25.9487	22.4261	2011-11-09
mgm4672499.3	Deserts and xeric shrubland biome	desert sand	soil	soil	Kalahari	Botswana	africa	-25.9482	22.4258	2011-11-07
mgm4672500.3	Deserts and xeric shrubland biome	desert sand	soil	soil	Kalahari	Botswana	africa	-25.9481	22.4262	2011-11-06
mgm4672501.3	Deserts and xeric shrubland biome	desert sand	soil	soil	Kalahari	Botswana	africa	-25.9489	22.4262	2011-11-06
mgm4672502.3	Deserts and xeric shrubland biome	desert sand	soil	soil	Kalahari	Botswana	africa	-25.9481	22.4262	2011-11-06
mgm4672503.3	Deserts and xeric shrubland biome	desert sand	soil	soil	Kalahari	Botswana	africa	-25.9486	22.4261	2011-11-07
mgm4672505.3	Deserts and xeric shrubland biome	desert sand	soil	soil	Kalahari	Botswana	africa	-25.9484	22.426	2011-11-08
mgm4672506.3	Deserts and xeric shrubland biome	desert sand	soil	soil	Kalahari	Botswana	africa	-25.9487	22.4261	2011-11-09
mgm4672507.3	Deserts and xeric shrubland biome	desert sand	soil	soil	Kalahari	Botswana	africa	-25.9489	22.4262	2011-11-06
mgm4672508.3	Deserts and xeric shrubland biome	desert sand	soil	soil	Kalahari	Botswana	africa	-25.9481	22.4262	2011-11-06
mgm4672509.3	Deserts and xeric shrubland biome	desert sand	soil	soil	Kalahari	Botswana	africa	-25.9489	22.4262	2011-11-06
mgm4672510.3	Deserts and xeric shrubland biome	desert sand	soil	soil	Kalahari	Botswana	africa	-25.9486	22.4261	2011-11-07
mgm4479361.3	Subtropical and temperate rainforests or woodlands	Zoological garden	compost	built environment	Sao Paulo Zoo Park	Brazil	south america	-23	-46	2011-01-26
mgm4479944.3	Subtropical and temperate rainforests or woodlands	Zoological garden	compost	built environment	Sao Paulo Zoo Park	Brazil	south america	-23	-46	2009-07-21
mgm4497370.3	Tropical and subtropical moist broadleaf forest biome	agricultural soil	bulk soil	soil	Amazonia	Brazil	south america	-11.6833	-55.8358	2011-03-03
mgm4497371.3	Tropical and subtropical moist broadleaf forest biome	agricultural soil	bulk soil	soil	Amazonia	Brazil	south america	-11.6833	-55.8358	2011-03-03
mgm4497372.3	Tropical and subtropical moist broadleaf forest biome	pasture soil	bulk soil	soil	Amazonia	Brazil	south america	-11.7145	-55.7931	2009-10-27
mgm4497373.3	Tropical and subtropical moist broadleaf forest biome	pasture soil	bulk soil	soil	Amazonia	Brazil	south america	-11.7145	-55.7931	2009-10-27
mgm4497374.3	Tropical and subtropical moist broadleaf forest biome	pasture soil	bulk soil	soil	Amazonia	Brazil	south america	-11.7145	-55.7931	2010-04-10
mgm4497375.3	Tropical and subtropical moist broadleaf forest biome	pasture soil	bulk soil	soil	Amazonia	Brazil	south america	-11.7145	-55.7931	2010-11-01
mgm4497376.3	Tropical and subtropical moist broadleaf forest biome	pasture soil	bulk soil	soil	Amazonia	Brazil	south america	-11.7145	-55.7931	2010-11-01
mgm4497377.3	Tropical and subtropical moist broadleaf forest biome	pasture soil	bulk soil	soil	Amazonia	Brazil	south america	-11.7145	-55.7931	2011-03-03
mgm4497378.3	Tropical and subtropical moist broadleaf forest biome	pasture soil	bulk soil	soil	Amazonia	Brazil	south america	-11.7145	-55.7931	2011-03-03
mgm4497379.3	Tropical and subtropical moist broadleaf forest biome	forest soil	bulk soil	soil	Amazonia	Brazil	south america	-11.7416	-56.2624	2009-10-27
mgm4497380.3	Tropical and subtropical moist broadleaf forest biome	forest soil	bulk soil	soil	Amazonia	Brazil	south america	-11.7416	-56.2624	2009-10-27
mgm4497381.3	Tropical and subtropical moist broadleaf forest biome	forest soil	bulk soil	soil	Amazonia	Brazil	south america	-11.7416	-56.2624	2010-04-10
mgm4497382.3	Tropical and subtropical moist broadleaf forest biome	forest soil	bulk soil	soil	Amazonia	Brazil	south america	-11.7416	-56.2624	2010-04-10
mgm4497383.3	Tropical and subtropical moist broadleaf forest biome	forest soil	bulk soil	soil	Amazonia	Brazil	south america	-11.7416	-56.2624	2010-11-01
mgm4497384.3	Tropical and subtropical moist broadleaf forest biome	forest soil	bulk soil	soil	Amazonia	Brazil	south america	-11.7416	-56.2624	2010-11-01
mgm4497385.3	Tropical and subtropical moist broadleaf forest biome	forest soil	bulk soil	soil	Amazonia	Brazil	south america	-11.7416	-56.2624	2011-03-03
mgm4497386.3	Tropical and subtropical moist broadleaf forest biome	forest soil	bulk soil	soil	Amazonia	Brazil	south america	-11.7416	-56.2624	2011-03-03
mgm4497387.3	Tropical and subtropical moist broadleaf forest biome	agricultural soil	bulk soil	soil	Amazonia	Brazil	south america	-11.7413	-56.2533	2009-10-27
mgm4497388.3	Tropical and subtropical moist broadleaf forest biome	agricultural soil	bulk soil	soil	Amazonia	Brazil	south america	-11.7413	-56.2533	2009-10-27
mgm4497389.3	Tropical and subtropical moist broadleaf forest biome	forest soil	bulk soil	soil	Amazonia	Brazil	south america	-11.6824	-55.8351	2009-10-27
mgm4497390.3	Tropical and subtropical moist broadleaf forest biome	forest soil	bulk soil	soil	Amazonia	Brazil	south america	-11.6824	-55.8351	2009-10-27
mgm4497391.3	Tropical and subtropical moist broadleaf forest biome	agricultural soil	bulk soil	soil	Amazonia	Brazil	south america	-11.7413	-56.2533	2010-04-10
mgm4497392.3	Tropical and subtropical moist broadleaf forest biome	agricultural soil	bulk soil	soil	Amazonia	Brazil	south america	-11.7413	-56.2533	2010-04-10
mgm4497393.3	Tropical and subtropical moist broadleaf forest biome	agricultural soil	bulk soil	soil	Amazonia	Brazil	south america	-11.7413	-56.2533	2010-11-01
mgm4497394.3	Tropical and subtropical moist broadleaf forest biome	agricultural soil	bulk soil	soil	Amazonia	Brazil	south america	-11.7413	-56.2533	2010-11-01
mgm4497395.3	Tropical and subtropical moist broadleaf forest biome	agricultural soil	bulk soil	soil	Amazonia	Brazil	south america	-11.7413	-56.2533	2011-03-03
mgm4497396.3	Tropical and subtropical moist broadleaf forest biome	agricultural soil	bulk soil	soil	Amazonia	Brazil	south america	-11.7413	-56.2533	2011-03-03
mgm4497397.3	Tropical and subtropical moist broadleaf forest biome	forest soil	bulk soil	soil	Amazonia	Brazil	south america	-11.6824	-55.8351	2010-04-10
mgm4497398.3	Tropical and subtropical moist broadleaf forest biome	forest soil	bulk soil	soil	Amazonia	Brazil	south america	-11.6824	-55.8351	2010-04-10
mgm4497399.3	Tropical and subtropical moist broadleaf forest biome	forest soil	bulk soil	soil	Amazonia	Brazil	south america	-11.6824	-55.8351	2010-11-01
mgm4497400.3	Tropical and subtropical moist broadleaf forest biome	forest soil	bulk soil	soil	Amazonia	Brazil	south america	-11.6824	-55.8351	2010-11-01
mgm4497401.3	Tropical and subtropical moist broadleaf forest biome	forest soil	bulk soil	soil	Amazonia	Brazil	south america	-11.6824	-55.8351	2011-03-03
mgm4497402.3	Tropical and subtropical moist broadleaf forest biome	forest soil	bulk soil	soil	Amazonia	Brazil	south america	-11.6824	-55.8351	2011-03-03
mgm4497403.3	Tropical and subtropical moist broadleaf forest biome	bulk soil	bulk soil	soil	Amazonia	Brazil	south america	-11.6822	-55.0089	2009-10-27
mgm4497404.3	Tropical and subtropical moist broadleaf forest biome	bulk soil	bulk soil	soil	Amazonia	Brazil	south america	-11.6822	-55.0089	2009-10-27
mgm4497405.3	Tropical and subtropical moist broadleaf forest biome	bulk soil	bulk soil	soil	Amazonia	Brazil	south america	-11.6822	-55.0089	2010-04-10
mgm4497406.3	Tropical and subtropical moist broadleaf forest biome	bulk soil	bulk soil	soil	Amazonia	Brazil	south america	-11.6822	-55.0089	2010-04-10
mgm4497407.3	Tropical and subtropical moist broadleaf forest biome	agricultural soil	bulk soil	soil	Amazonia	Brazil	south america	-11.6833	-55.8358	2009-10-27
mgm4497408.3	Tropical and subtropical moist broadleaf forest biome	agricultural soil	bulk soil	soil	Amazonia	Brazil	south america	-11.6833	-55.8358	2009-10-27
mgm4497409.3	Tropical and subtropical moist broadleaf forest biome	agricultural soil	bulk soil	soil	Amazonia	Brazil	south america	-11.6833	-55.8358	2010-04-10
mgm4497410.3	Tropical and subtropical moist broadleaf forest biome	agricultural soil	bulk soil	soil	Amazonia	Brazil	south america	-11.6833	-55.8358	2010-04-10
mgm4497411.3	Tropical and subtropical moist broadleaf forest biome	agricultural soil	bulk soil	soil	Amazonia	Brazil	south america	-11.6833	-55.8358	2010-11-01
mgm4497412.3	Tropical and subtropical moist broadleaf forest biome	agricultural soil	bulk soil	soil	Amazonia	Brazil	south america	-11.6833	-55.8358	2010-11-01
mgm4532159.3	Subtropical and temperate rainforests or woodlands	Zoological garden	compost	built environment	Sao Paulo Zoo Park	Brazil	south america	-23.6511	-46.6207	2011-06-28
mgm4532160.3	Subtropical and temperate rainforests or woodlands	Zoological garden	compost	built environment	Sao Paulo Zoo Park	Brazil	south america	-23.6511	-46.6207	2011-07-27
mgm4532161.3	Subtropical and temperate rainforests or woodlands	Zoological garden	compost	built environment	Sao Paulo Zoo Park	Brazil	south america	-23.6511	-46.6207	2011-08-30
mgm4532162.3	Subtropical and temperate rainforests or woodlands	Zoological garden	compost	built environment	Sao Paulo Zoo Park	Brazil	south america	-23.6511	-46.6207	2011-09-13
mgm4532163.3	Subtropical and temperate rainforests or woodlands	Zoological garden	compost	built environment	Sao Paulo Zoo Park	Brazil	south america	-23.6511	-46.6207	2011-10-04
mgm4532702.3	Subtropical and temperate rainforests or woodlands	Zoological garden	compost	built environment	Sao Paulo Zoo Park	Brazil	south america	-23.6511	-46.6207	2011-10-04
mgm4532703.3	Subtropical and temperate rainforests or woodlands	Zoological garden	compost	built environment	Sao Paulo Zoo Park	Brazil	south america	-23.6511	-46.6207	2011-10-04
mgm4533994.3	Subtropical and temperate rainforests or woodlands	Zoological garden	compost	built environment	Sao Paulo Zoo Park	Brazil	south america	-23.6511	-46.6207	2011-10-04
mgm4533995.3	Subtropical and temperate rainforests or woodlands	Zoological garden	compost	built environment	Sao Paulo Zoo Park	Brazil	south america	-23.6511	-46.6207	2011-10-04
mgm4533996.3	Subtropical and temperate rainforests or woodlands	Zoological garden	compost	built environment	Sao Paulo Zoo Park	Brazil	south america	-23.6511	-46.6207	2011-10-04
mgm4533997.3	Subtropical and temperate rainforests or woodlands	Zoological garden	compost	built environment	Sao Paulo Zoo Park	Brazil	south america	-23.6511	-46.6207	2011-10-04
mgm4533998.3	Subtropical and temperate rainforests or woodlands	Zoological garden	compost	built environment	Sao Paulo Zoo Park	Brazil	south america	-23.6511	-46.6207	2011-10-04
mgm4533999.3	Subtropical and temperate rainforests or woodlands	Zoological garden	compost	built environment	Sao Paulo Zoo Park	Brazil	south america	-23.6511	-46.6207	2011-10-04
mgm4534000.3	Subtropical and temperate rainforests or woodlands	Zoological garden	compost	built environment	Sao Paulo Zoo Park	Brazil	south america	-23.6511	-46.6207	2011-10-04
mgm4534001.3	Subtropical and temperate rainforests or woodlands	Zoological garden	compost	built environment	Sao Paulo Zoo Park	Brazil	south america	-23.6511	-46.6207	2011-10-04
mgm4538732.3	Subtropical and temperate rainforests or woodlands	Zoological garden	compost	built environment	Sao Paulo Zoo Park	Brazil	south america	-23.6511	-46.6207	2011-10-04
mgm4538734.3	Subtropical and temperate rainforests or woodlands	Zoological garden	compost	built environment	Sao Paulo Zoo Park	Brazil	south america	-23.6511	-46.6207	2011-10-04
mgm4538737.3	Subtropical and temperate rainforests or woodlands	Zoological garden	compost	built environment	Sao Paulo Zoo Park	Brazil	south america	-23.6511	-46.6207	2011-10-04
mgm4538738.3	Subtropical and temperate rainforests or woodlands	Zoological garden	compost	built environment	Sao Paulo Zoo Park	Brazil	south america	-23.6511	-46.6207	2011-10-04
mgm4544124.3	Subtropical and temperate rainforests or woodlands	Zoological garden	compost	built environment	Sao Paulo Zoo Park	Brazil	south america	-23.6511	-46.6207	2011-10-04
mgm4544125.3	Subtropical and temperate rainforests or woodlands	Zoological garden	compost	built environment	Sao Paulo Zoo Park	Brazil	south america	-23.6511	-46.6207	2011-10-04
mgm4544126.3	Subtropical and temperate rainforests or woodlands	Zoological garden	compost	built environment	Sao Paulo Zoo Park	Brazil	south america	-23.6511	-46.6207	2011-10-04
mgm4544127.3	Subtropical and temperate rainforests or woodlands	Zoological garden	compost	built environment	Sao Paulo Zoo Park	Brazil	south america	-23.6511	-46.6207	2011-10-04
mgm4544128.3	Subtropical and temperate rainforests or woodlands	Zoological garden	compost	built environment	Sao Paulo Zoo Park	Brazil	south america	-23.6511	-46.6207	2011-10-04
mgm4544129.3	Subtropical and temperate rainforests or woodlands	Zoological garden	compost	built environment	Sao Paulo Zoo Park	Brazil	south america	-23.6511	-46.6207	2011-10-04
mgm4544130.3	Subtropical and temperate rainforests or woodlands	Zoological garden	compost	built environment	Sao Paulo Zoo Park	Brazil	south america	-23.6511	-46.6207	2011-10-04
mgm4544131.3	Subtropical and temperate rainforests or woodlands	Zoological garden	compost	built environment	Sao Paulo Zoo Park	Brazil	south america	-23.6511	-46.6207	2011-10-04
mgm4544132.3	Subtropical and temperate rainforests or woodlands	Zoological garden	compost	built environment	Sao Paulo Zoo Park	Brazil	south america	-23.6511	-46.6207	2011-10-04
mgm4544133.3	Subtropical and temperate rainforests or woodlands	Zoological garden	compost	built environment	Sao Paulo Zoo Park	Brazil	south america	-23.6511	-46.6207	2011-10-04
mgm4544134.3	Subtropical and temperate rainforests or woodlands	Zoological garden	compost	built environment	Sao Paulo Zoo Park	Brazil	south america	-23.6511	-46.6207	2011-10-04
mgm4544135.3	Subtropical and temperate rainforests or woodlands	Zoological garden	compost	built environment	Sao Paulo Zoo Park	Brazil	south america	-23.6511	-46.6207	2011-10-04
mgm4544136.3	Subtropical and temperate rainforests or woodlands	Zoological garden	compost	built environment	Sao Paulo Zoo Park	Brazil	south america	-23.6511	-46.6207	2011-10-04
mgm4544137.3	Subtropical and temperate rainforests or woodlands	Zoological garden	compost	built environment	Sao Paulo Zoo Park	Brazil	south america	-23.6511	-46.6207	2011-10-04
mgm4549525.3	Subtropical and temperate rainforests or woodlands	Zoological garden	compost	built environment	Sao Paulo Zoo Park	Brazil	south america	-23.6511	-46.6207	2011-10-04
mgm4549526.3	Subtropical and temperate rainforests or woodlands	Zoological garden	compost	built environment	Sao Paulo Zoo Park	Brazil	south america	-23.6511	-46.6207	2011-10-04
mgm4549527.3	Subtropical and temperate rainforests or woodlands	Zoological garden	compost	built environment	Sao Paulo Zoo Park	Brazil	south america	-23.6511	-46.6207	2011-10-04
mgm4549528.3	Subtropical and temperate rainforests or woodlands	Zoological garden	compost	built environment	Sao Paulo Zoo Park	Brazil	south america	-23.6511	-46.6207	2011-10-04
mgm4549529.3	Subtropical and temperate rainforests or woodlands	Zoological garden	compost	built environment	Sao Paulo Zoo Park	Brazil	south america	-23.6511	-46.6207	2011-10-04
mgm4549530.3	Subtropical and temperate rainforests or woodlands	Zoological garden	compost	built environment	Sao Paulo Zoo Park	Brazil	south america	-23.6511	-46.6207	2011-10-04
mgm4549531.3	Subtropical and temperate rainforests or woodlands	Zoological garden	compost	built environment	Sao Paulo Zoo Park	Brazil	south america	-23.6511	-46.6207	2011-10-04
mgm4549532.3	Subtropical and temperate rainforests or woodlands	Zoological garden	compost	built environment	Sao Paulo Zoo Park	Brazil	south america	-23.6511	-46.6207	2011-10-04
mgm4549533.3	Subtropical and temperate rainforests or woodlands	Zoological garden	compost	built environment	Sao Paulo Zoo Park	Brazil	south america	-23.6511	-46.6207	2011-10-04
mgm4549534.3	Subtropical and temperate rainforests or woodlands	Zoological garden	compost	built environment	Sao Paulo Zoo Park	Brazil	south america	-23.6511	-46.6207	2011-10-04
mgm4556395.3	Subtropical and temperate rainforests or woodlands	zoological garden	compost	built environment	Sao Paulo Zoo Park	Brazil	south america	-23.6511	-46.6207	2011-10-04
mgm4556396.3	Subtropical and temperate rainforests or woodlands	zoological garden	compost	built environment	Sao Paulo Zoo Park	Brazil	south america	-23.6511	-46.6207	2011-10-04
mgm4556397.3	Subtropical and temperate rainforests or woodlands	zoological garden	compost	built environment	Sao Paulo Zoo Park	Brazil	south america	-23.6511	-46.6207	2011-10-04
mgm4556398.3	Subtropical and temperate rainforests or woodlands	zoological garden	compost	built environment	Sao Paulo Zoo Park	Brazil	south america	-23.6511	-46.6207	2011-10-04
mgm4556399.3	Subtropical and temperate rainforests or woodlands	zoological garden	compost	built environment	Sao Paulo Zoo Park	Brazil	south america	-23.6511	-46.6207	2011-10-04
mgm4556400.3	Subtropical and temperate rainforests or woodlands	zoological garden	compost	built environment	Sao Paulo Zoo Park	Brazil	south america	-23.6511	-46.6207	2011-10-04
mgm4556401.3	Subtropical and temperate rainforests or woodlands	zoological garden	compost	built environment	Sao Paulo Zoo Park	Brazil	south america	-23.6511	-46.6207	2011-10-04
mgm4556402.3	Subtropical and temperate rainforests or woodlands	zoological garden	compost	built environment	Sao Paulo Zoo Park	Brazil	south america	-23.6511	-46.6207	2011-10-04
mgm4556403.3	Subtropical and temperate rainforests or woodlands	zoological garden	compost	built environment	Sao Paulo Zoo Park	Brazil	south america	-23.6511	-46.6207	2011-10-04
mgm4556404.3	Subtropical and temperate rainforests or woodlands	zoological garden	compost	built environment	Sao Paulo Zoo Park	Brazil	south america	-23.6511	-46.6207	2011-10-04
mgm4556405.3	Subtropical and temperate rainforests or woodlands	zoological garden	compost	built environment	Sao Paulo Zoo Park	Brazil	south america	-23.6511	-46.6207	2011-10-04
mgm4556406.3	Subtropical and temperate rainforests or woodlands	zoological garden	compost	built environment	Sao Paulo Zoo Park	Brazil	south america	-23.6511	-46.6207	2011-10-04
mgm4556407.3	Subtropical and temperate rainforests or woodlands	zoological garden	compost	built environment	Sao Paulo Zoo Park	Brazil	south america	-23.6511	-46.6207	2011-10-04
mgm4556408.3	Subtropical and temperate rainforests or woodlands	zoological garden	compost	built environment	Sao Paulo Zoo Park	Brazil	south america	-23.6511	-46.6207	2011-10-04
mgm4556409.3	Subtropical and temperate rainforests or woodlands	zoological garden	compost	built environment	Sao Paulo Zoo Park	Brazil	south america	-23.6511	-46.6207	2011-10-04
mgm4556410.3	Subtropical and temperate rainforests or woodlands	zoological garden	compost	built environment	Sao Paulo Zoo Park	Brazil	south america	-23.6511	-46.6207	2011-10-04
mgm4565311.3	Subtropical and temperate rainforests or woodlands	zoological garden	compost	built environment	Sao Paulo Zoo Park	Brazil	south america	-23.6511	-46.6207	2011-10-04
mgm4565312.3	Subtropical and temperate rainforests or woodlands	zoological garden	compost	built environment	Sao Paulo Zoo Park	Brazil	south america	-23.6511	-46.6207	2011-10-04
mgm4565313.3	Subtropical and temperate rainforests or woodlands	zoological garden	compost	built environment	Sao Paulo Zoo Park	Brazil	south america	-23.6511	-46.6207	2011-10-04
mgm4565314.3	Subtropical and temperate rainforests or woodlands	zoological garden	compost	built environment	Sao Paulo Zoo Park	Brazil	south america	-23.6511	-46.6207	2011-10-04
mgm4565987.3	Subtropical and temperate rainforests or woodlands	zoological garden	compost	built environment	Sao Paulo Zoo Park	Brazil	south america	-23.6511	-46.6207	2013-09-04
mgm4565988.3	Subtropical and temperate rainforests or woodlands	zoological garden	compost	built environment	Sao Paulo Zoo Park	Brazil	south america	-23.6511	-46.6207	2013-09-04
mgm4565991.3	Subtropical and temperate rainforests or woodlands	zoological garden	compost	built environment	Sao Paulo Zoo Park	Brazil	south america	-23.6511	-46.6207	2013-11-12
mgm4565992.3	Subtropical and temperate rainforests or woodlands	zoological garden	compost	built environment	Sao Paulo Zoo Park	Brazil	south america	-23.6511	-46.6207	2013-11-12
mgm4566922.3	Subtropical and temperate rainforests or woodlands	zoological garden	compost	built environment	Sao Paulo Zoo Park	Brazil	south america	-23.6511	-46.6207	2013-09-04
mgm4566923.3	Subtropical and temperate rainforests or woodlands	zoological garden	compost	built environment	Sao Paulo Zoo Park	Brazil	south america	-23.6511	-46.6207	2013-09-04
mgm4566926.3	Subtropical and temperate rainforests or woodlands	zoological garden	compost	built environment	Sao Paulo Zoo Park	Brazil	south america	-23.6511	-46.6207	2013-11-12
mgm4566927.3	Subtropical and temperate rainforests or woodlands	zoological garden	compost	built environment	Sao Paulo Zoo Park	Brazil	south america	-23.6511	-46.6207	2013-11-12
mgm4577137.3	Subtropical and temperate rainforests or woodlands	zoological garden	compost	built environment	Sao Paulo Zoo Park	Brazil	south america	-23.6511	-46.6207	2011-10-04
mgm4587453.3	Subtropical and temperate rainforests or woodlands	zoological garden	compost	built environment	Sao Paulo Zoo Park	Brazil	south america	-23.6511	-46.6207	2013-08-20
mgm4587454.3	Subtropical and temperate rainforests or woodlands	zoological garden	compost	built environment	Sao Paulo Zoo Park	Brazil	south america	-23.6511	-46.6207	2013-08-20
mgm4587455.3	Subtropical and temperate rainforests or woodlands	zoological garden	compost	built environment	Sao Paulo Zoo Park	Brazil	south america	-23.6511	-46.6207	2013-08-06
mgm4587456.3	Subtropical and temperate rainforests or woodlands	zoological garden	compost	built environment	Sao Paulo Zoo Park	Brazil	south america	-23.6511	-46.6207	2013-08-06
mgm4587457.3	Subtropical and temperate rainforests or woodlands	zoological garden	compost	built environment	Sao Paulo Zoo Park	Brazil	south america	-23.6511	-46.6207	2013-08-08
mgm4587458.3	Subtropical and temperate rainforests or woodlands	zoological garden	compost	built environment	Sao Paulo Zoo Park	Brazil	south america	-23.6511	-46.6207	2013-08-08
mgm4587459.3	Subtropical and temperate rainforests or woodlands	zoological garden	compost	built environment	Sao Paulo Zoo Park	Brazil	south america	-23.6511	-46.6207	2013-10-08
mgm4587460.3	Subtropical and temperate rainforests or woodlands	zoological garden	compost	built environment	Sao Paulo Zoo Park	Brazil	south america	-23.6511	-46.6207	2013-10-08
mgm4587461.3	Subtropical and temperate rainforests or woodlands	zoological garden	compost	built environment	Sao Paulo Zoo Park	Brazil	south america	-23.6511	-45.6207	2013-10-22
mgm4587462.3	Subtropical and temperate rainforests or woodlands	zoological garden	compost	built environment	Sao Paulo Zoo Park	Brazil	south america	-23.6511	-44.6207	2013-10-22
mgm4587463.3	Subtropical and temperate rainforests or woodlands	zoological garden	compost	built environment	Sao Paulo Zoo Park	Brazil	south america	-23.6511	-46.6207	2013-08-12
mgm4587464.3	Subtropical and temperate rainforests or woodlands	zoological garden	compost	built environment	Sao Paulo Zoo Park	Brazil	south america	-23.6511	-46.6207	2013-08-12
mgm4587468.3	Subtropical and temperate rainforests or woodlands	zoological garden	compost	built environment	Sao Paulo Zoo Park	Brazil	south america	-23.6511	-46.6207	2011-09-13
mgm4604922.3	Subtropical and temperate rainforests or woodlands	zoological garden	compost	built environment	Sao Paulo Zoo Park	Brazil	south america	-23.6511	-46.6207	2013-08-13
mgm4604923.3	Subtropical and temperate rainforests or woodlands	zoological garden	compost	built environment	Sao Paulo Zoo Park	Brazil	south america	-23.6511	-46.6207	2013-08-13
mgm4604924.3	Subtropical and temperate rainforests or woodlands	zoological garden	compost	built environment	Sao Paulo Zoo Park	Brazil	south america	-23.6511	-46.6207	2013-08-13
mgm4604925.3	Subtropical and temperate rainforests or woodlands	zoological garden	compost	built environment	Sao Paulo Zoo Park	Brazil	south america	-23.6511	-46.6207	2013-08-13
mgm4604926.3	Subtropical and temperate rainforests or woodlands	zoological garden	compost	built environment	Sao Paulo Zoo Park	Brazil	south america	-23.6511	-46.6207	2013-08-13
mgm4604927.3	Subtropical and temperate rainforests or woodlands	zoological garden	compost	built environment	Sao Paulo Zoo Park	Brazil	south america	-23.6511	-46.6207	2013-08-13
mgm4604928.3	Subtropical and temperate rainforests or woodlands	zoological garden	compost	built environment	Sao Paulo Zoo Park	Brazil	south america	-23.6511	-46.6207	2013-08-13
mgm4604929.3	Subtropical and temperate rainforests or woodlands	zoological garden	compost	built environment	Sao Paulo Zoo Park	Brazil	south america	-23.6511	-46.6207	2013-08-13
mgm4604930.3	Subtropical and temperate rainforests or woodlands	zoological garden	compost	built environment	Sao Paulo Zoo Park	Brazil	south america	-23.6511	-46.6207	2013-09-13
mgm4604931.3	Subtropical and temperate rainforests or woodlands	zoological garden	compost	built environment	Sao Paulo Zoo Park	Brazil	south america	-23.6511	-46.6207	2013-09-13
mgm4604932.3	Subtropical and temperate rainforests or woodlands	zoological garden	compost	built environment	Sao Paulo Zoo Park	Brazil	south america	-23.6511	-46.6207	2013-10-13
mgm4604933.3	Subtropical and temperate rainforests or woodlands	zoological garden	compost	built environment	Sao Paulo Zoo Park	Brazil	south america	-23.6511	-46.6207	2013-10-13
mgm4604934.3	Subtropical and temperate rainforests or woodlands	zoological garden	compost	built environment	Sao Paulo Zoo Park	Brazil	south america	-23.6511	-46.6207	2013-10-13
mgm4604935.3	Subtropical and temperate rainforests or woodlands	zoological garden	compost	built environment	Sao Paulo Zoo Park	Brazil	south america	-23.6511	-46.6207	2013-10-13
mgm4604936.3	Subtropical and temperate rainforests or woodlands	zoological garden	compost	built environment	Sao Paulo Zoo Park	Brazil	south america	-23.6511	-46.6207	2013-11-13
mgm4604937.3	Subtropical and temperate rainforests or woodlands	zoological garden	compost	built environment	Sao Paulo Zoo Park	Brazil	south america	-23.6511	-46.6207	2013-11-13
mgm4635711.3	freshwater biome	city	water	water	Pampulha Lake, Belo Horizonte, Brazil	Brazil	south america	-19.9167	-43.9345	2011-01-19
mgm4688373.3	terrestrial biome	beach	sand	soil	Praia da Joaquina. Florian¾polis.	Brazil	south america	27.5653	48.4556	2015-01-08
mgm4688374.3	terrestrial biome	forest	soil	soil	Praia da Joaquina. Florian¾polis.	Brazil	south america	27.5653	48.4556	2015-01-08
mgm4705671.3	aquatic biome	habitat	sediment	sediment	Rupite Vilage	Bulgaria	europe	23.2404	41.4476	2016-01-05
mgm4705712.3	aquatic biome	habitat	sediment	sediment	Rupite Vilage	Bulgaria	europe	23.2405	41.4476	2016-01-05
mgm4714954.3	aquatic biome	habitat	sediment	sediment	Town of Velingrad	Bulgaria	europe	42.0272	23.9916	2016-01-06
mgm4666767.3	Tropical humid forests	human-associated habitat	feces	host-associated	Bandevouri	Cameroon	africa	3.1	10.26	2013-10-28
mgm4666768.3	Tropical humid forests	human-associated habitat	feces	host-associated	EbodiÚ	Cameroon	africa	2.57	9.83	2013-10-31
mgm4666769.3	Tropical humid forests	human-associated habitat	feces	host-associated	Bidou	Cameroon	africa	2.85	10.03	2013-10-28
mgm4666770.3	Tropical humid forests	human-associated habitat	feces	host-associated	Bidou	Cameroon	africa	2.85	10.03	2013-10-28
mgm4666771.3	Tropical humid forests	human-associated habitat	feces	host-associated	MakourÚ	Cameroon	africa	3.05	10.15	2013-10-28
mgm4666772.3	Tropical humid forests	human-associated habitat	feces	host-associated	Bandevouri	Cameroon	africa	3.1	10.26	2013-10-28
mgm4666773.3	Tropical humid forests	human-associated habitat	feces	host-associated	Bandevouri	Cameroon	africa	3.1	10.26	2013-10-28
mgm4666774.3	Tropical humid forests	human-associated habitat	feces	host-associated	Bidou	Cameroon	africa	2.85	10.03	2013-10-28
mgm4666775.3	Tropical humid forests	human-associated habitat	feces	host-associated	EbodiÚ	Cameroon	africa	2.57	9.83	2013-10-31
mgm4666776.3	Tropical humid forests	human-associated habitat	feces	host-associated	Bidou	Cameroon	africa	2.85	10.03	2013-10-28
mgm4666777.3	Tropical humid forests	human-associated habitat	feces	host-associated	Akak	Cameroon	africa	2.37	9.98	2013-11-02
mgm4666778.3	Tropical humid forests	human-associated habitat	feces	host-associated	Bandevouri	Cameroon	africa	3.1	10.26	2013-10-28
mgm4666779.3	Tropical humid forests	human-associated habitat	feces	host-associated	Bidou	Cameroon	africa	2.85	10.03	2013-10-28
mgm4666781.3	Tropical humid forests	human-associated habitat	feces	host-associated	MakourÚ	Cameroon	africa	3.05	10.15	2013-10-28
mgm4666782.3	Tropical humid forests	human-associated habitat	feces	host-associated	EbodiÚ	Cameroon	africa	2.57	9.83	2013-10-31
mgm4666783.3	Tropical humid forests	human-associated habitat	feces	host-associated	Afan EssokiÚ	Cameroon	africa	2.383	10.017	2013-11-02
mgm4666784.3	Tropical humid forests	human-associated habitat	feces	host-associated	EbodiÚ	Cameroon	africa	2.57	9.83	2013-10-31
mgm4666785.3	Tropical humid forests	human-associated habitat	feces	host-associated	Akak	Cameroon	africa	2.37	9.98	2013-11-02
mgm4666786.3	Tropical humid forests	human-associated habitat	feces	host-associated	EbodiÚ	Cameroon	africa	2.57	9.83	2013-10-31
mgm4666787.3	Tropical humid forests	human-associated habitat	feces	host-associated	EbodiÚ	Cameroon	africa	2.57	9.83	2013-10-31
mgm4666788.3	Tropical humid forests	human-associated habitat	feces	host-associated	Bandevouri	Cameroon	africa	3.1	10.26	2013-10-28
mgm4666789.3	Tropical humid forests	human-associated habitat	feces	host-associated	EbodiÚ	Cameroon	africa	2.57	9.83	2013-10-31
mgm4666790.3	Tropical humid forests	human-associated habitat	feces	host-associated	EbodiÚ	Cameroon	africa	2.57	9.83	2013-10-31
mgm4666791.3	Tropical humid forests	human-associated habitat	feces	host-associated	MakourÚ	Cameroon	africa	3.05	10.15	2013-10-28
mgm4666792.3	Tropical humid forests	human-associated habitat	feces	host-associated	Bidou	Cameroon	africa	2.85	10.03	2013-10-28
mgm4666793.3	Tropical humid forests	human-associated habitat	feces	host-associated	Afan EssokiÚ	Cameroon	africa	2.383	10.017	2013-11-02
mgm4666794.3	Tropical humid forests	human-associated habitat	feces	host-associated	Bandevouri	Cameroon	africa	3.1	10.26	2013-10-28
mgm4666795.3	Tropical humid forests	human-associated habitat	feces	host-associated	EbodiÚ	Cameroon	africa	2.57	9.83	2013-10-31
mgm4666796.3	Tropical humid forests	human-associated habitat	feces	host-associated	EbodiÚ	Cameroon	africa	2.57	9.83	2013-10-31
mgm4666797.3	Tropical humid forests	human-associated habitat	feces	host-associated	Akak	Cameroon	africa	2.37	9.98	2013-11-02
mgm4666798.3	Tropical humid forests	human-associated habitat	feces	host-associated	Bandevouri	Cameroon	africa	3.1	10.26	2013-10-28
mgm4666799.3	Tropical humid forests	human-associated habitat	feces	host-associated	Akak	Cameroon	africa	2.37	9.98	2013-11-02
mgm4666800.3	Tropical humid forests	human-associated habitat	feces	host-associated	Bidou	Cameroon	africa	2.85	10.03	2013-10-28
mgm4666801.3	Tropical humid forests	human-associated habitat	feces	host-associated	Akak	Cameroon	africa	2.37	9.98	2013-11-02
mgm4666802.3	Tropical humid forests	human-associated habitat	feces	host-associated	Afan EssokiÚ	Cameroon	africa	2.383	10.017	2013-11-02
mgm4666803.3	Tropical humid forests	human-associated habitat	feces	host-associated	EbodiÚ	Cameroon	africa	2.57	9.83	2013-10-31
mgm4666804.3	Tropical humid forests	human-associated habitat	feces	host-associated	Akak	Cameroon	africa	2.37	9.98	2013-11-02
mgm4666805.3	Tropical humid forests	human-associated habitat	feces	host-associated	Akak	Cameroon	africa	2.37	9.98	2013-11-02
mgm4666806.3	Tropical humid forests	human-associated habitat	feces	host-associated	Bandevouri	Cameroon	africa	3.1	10.26	2013-10-28
mgm4666807.3	Tropical humid forests	human-associated habitat	feces	host-associated	EbodiÚ	Cameroon	africa	2.57	9.83	2013-10-31
mgm4666808.3	Tropical humid forests	human-associated habitat	feces	host-associated	EbodiÚ	Cameroon	africa	2.57	9.83	2013-10-31
mgm4666809.3	Tropical humid forests	human-associated habitat	feces	host-associated	Afan EssokiÚ	Cameroon	africa	2.383	10.017	2013-11-02
mgm4666810.3	Tropical humid forests	human-associated habitat	feces	host-associated	EbodiÚ	Cameroon	africa	2.57	9.83	2013-10-31
mgm4666811.3	Tropical humid forests	human-associated habitat	feces	host-associated	Bandevouri	Cameroon	africa	3.1	10.26	2013-10-28
mgm4666812.3	Tropical humid forests	human-associated habitat	feces	host-associated	EbodiÚ	Cameroon	africa	2.57	9.83	2013-10-31
mgm4666813.3	Tropical humid forests	human-associated habitat	feces	host-associated	EbodiÚ	Cameroon	africa	2.57	9.83	2013-10-31
mgm4666814.3	Tropical humid forests	human-associated habitat	feces	host-associated	Bidou	Cameroon	africa	2.85	10.03	2013-10-28
mgm4666815.3	Tropical humid forests	human-associated habitat	feces	host-associated	Bandevouri	Cameroon	africa	3.1	10.26	2013-10-28
mgm4666816.3	Tropical humid forests	human-associated habitat	feces	host-associated	EbodiÚ	Cameroon	africa	2.57	9.83	2013-10-31
mgm4666817.3	Tropical humid forests	human-associated habitat	feces	host-associated	Bidou	Cameroon	africa	2.85	10.03	2013-10-28
mgm4666818.3	Tropical humid forests	human-associated habitat	feces	host-associated	Bidou	Cameroon	africa	2.85	10.03	2013-10-28
mgm4666819.3	Tropical humid forests	human-associated habitat	feces	host-associated	EbodiÚ	Cameroon	africa	2.57	9.83	2013-10-31
mgm4666820.3	Tropical humid forests	human-associated habitat	feces	host-associated	Ndtoua	Cameroon	africa	3.07	10.32	2013-10-28
mgm4666821.3	Tropical humid forests	human-associated habitat	feces	host-associated	Bidou	Cameroon	africa	2.85	10.03	2013-10-28
mgm4666822.3	Tropical humid forests	human-associated habitat	feces	host-associated	Bidou	Cameroon	africa	2.85	10.03	2013-10-28
mgm4666823.3	Tropical humid forests	human-associated habitat	feces	host-associated	Ndtoua	Cameroon	africa	3.07	10.32	2013-10-28
mgm4666824.3	Tropical humid forests	human-associated habitat	feces	host-associated	MakourÚ	Cameroon	africa	3.05	10.15	2013-10-28
mgm4666825.3	Tropical humid forests	human-associated habitat	feces	host-associated	EbodiÚ	Cameroon	africa	2.57	9.83	2013-10-31
mgm4666826.3	Tropical humid forests	human-associated habitat	feces	host-associated	Afan EssokiÚ	Cameroon	africa	2.383	10.017	2013-11-02
mgm4666827.3	Tropical humid forests	human-associated habitat	feces	host-associated	MakourÚ	Cameroon	africa	3.05	10.15	2013-10-28
mgm4666828.3	Tropical humid forests	human-associated habitat	feces	host-associated	Ndtoua	Cameroon	africa	3.07	10.32	2013-10-28
mgm4666829.3	Tropical humid forests	human-associated habitat	feces	host-associated	MakourÚ	Cameroon	africa	3.05	10.15	2013-10-28
mgm4666830.3	Tropical humid forests	human-associated habitat	feces	host-associated	Bandevouri	Cameroon	africa	3.1	10.26	2013-10-28
mgm4666831.3	Tropical humid forests	human-associated habitat	feces	host-associated	Ndtoua	Cameroon	africa	3.07	10.32	2013-10-28
mgm4666832.3	Tropical humid forests	human-associated habitat	feces	host-associated	Bandevouri	Cameroon	africa	3.1	10.26	2013-10-28
mgm4666833.3	Tropical humid forests	human-associated habitat	feces	host-associated	EbodiÚ	Cameroon	africa	2.57	9.83	2013-10-31
mgm4666834.3	Tropical humid forests	human-associated habitat	feces	host-associated	MakourÚ	Cameroon	africa	3.05	10.15	2013-10-28
mgm4666835.3	Tropical humid forests	human-associated habitat	feces	host-associated	Bandevouri	Cameroon	africa	3.1	10.26	2013-10-28
mgm4666836.3	Tropical humid forests	human-associated habitat	feces	host-associated	EbodiÚ	Cameroon	africa	2.57	9.83	2013-10-31
mgm4666837.3	Tropical humid forests	human-associated habitat	feces	host-associated	Afan EssokiÚ	Cameroon	africa	2.383	10.017	2013-11-02
mgm4666838.3	Tropical humid forests	human-associated habitat	feces	host-associated	EbodiÚ	Cameroon	africa	2.57	9.83	2013-10-31
mgm4666840.3	Tropical humid forests	human-associated habitat	feces	host-associated	Akak	Cameroon	africa	2.37	9.98	2013-11-02
mgm4666841.3	Tropical humid forests	human-associated habitat	feces	host-associated	EbodiÚ	Cameroon	africa	2.57	9.83	2013-10-31
mgm4666842.3	Tropical humid forests	human-associated habitat	feces	host-associated	Bandevouri	Cameroon	africa	3.1	10.26	2013-10-28
mgm4666843.3	Tropical humid forests	human-associated habitat	feces	host-associated	MakourÚ	Cameroon	africa	3.05	10.15	2013-10-28
mgm4666844.3	Tropical humid forests	human-associated habitat	feces	host-associated	Akak	Cameroon	africa	2.37	9.98	2013-11-02
mgm4666845.3	Tropical humid forests	human-associated habitat	feces	host-associated	Bandevouri	Cameroon	africa	3.1	10.26	2013-10-28
mgm4666846.3	Tropical humid forests	human-associated habitat	feces	host-associated	Akak	Cameroon	africa	2.37	9.98	2013-11-02
mgm4666847.3	Tropical humid forests	human-associated habitat	feces	host-associated	Akak	Cameroon	africa	2.37	9.98	2013-11-02
mgm4666848.3	Tropical humid forests	human-associated habitat	feces	host-associated	EbodiÚ	Cameroon	africa	2.57	9.83	2013-10-31
mgm4666849.3	Tropical humid forests	human-associated habitat	feces	host-associated	Bandevouri	Cameroon	africa	3.1	10.26	2013-10-28
mgm4666850.3	Tropical humid forests	human-associated habitat	feces	host-associated	Bandevouri	Cameroon	africa	3.1	10.26	2013-10-28
mgm4666851.3	Tropical humid forests	human-associated habitat	feces	host-associated	Afan EssokiÚ	Cameroon	africa	2.383	10.017	2013-11-02
mgm4666852.3	Tropical humid forests	human-associated habitat	feces	host-associated	Bandevouri	Cameroon	africa	3.1	10.26	2013-10-28
mgm4666853.3	Tropical humid forests	human-associated habitat	feces	host-associated	Bidou	Cameroon	africa	2.85	10.03	2013-10-28
mgm4666854.3	Tropical humid forests	human-associated habitat	feces	host-associated	EbodiÚ	Cameroon	africa	2.57	9.83	2013-10-31
mgm4666855.3	Tropical humid forests	human-associated habitat	feces	host-associated	EbodiÚ	Cameroon	africa	2.57	9.83	2013-10-31
mgm4666856.3	Tropical humid forests	human-associated habitat	feces	host-associated	Bandevouri	Cameroon	africa	3.1	10.26	2013-10-28
mgm4666857.3	Tropical humid forests	human-associated habitat	feces	host-associated	EbodiÚ	Cameroon	africa	2.57	9.83	2013-10-31
mgm4666858.3	Tropical humid forests	human-associated habitat	feces	host-associated	Afan EssokiÚ	Cameroon	africa	2.383	10.017	2013-11-02
mgm4666859.3	Tropical humid forests	human-associated habitat	feces	host-associated	Bandevouri	Cameroon	africa	3.1	10.26	2013-10-28
mgm4666860.3	Tropical humid forests	human-associated habitat	feces	host-associated	MakourÚ	Cameroon	africa	3.05	10.15	2013-10-28
mgm4666861.3	Tropical humid forests	human-associated habitat	feces	host-associated	Afan EssokiÚ	Cameroon	africa	2.383	10.017	2013-11-02
mgm4666862.3	Tropical humid forests	human-associated habitat	feces	host-associated	EbodiÚ	Cameroon	africa	2.57	9.83	2013-10-31
mgm4666863.3	Tropical humid forests	human-associated habitat	feces	host-associated	Bandevouri	Cameroon	africa	3.1	10.26	2013-10-28
mgm4666864.3	Tropical humid forests	human-associated habitat	feces	host-associated	EbodiÚ	Cameroon	africa	2.57	9.83	2013-10-31
mgm4666865.3	Tropical humid forests	human-associated habitat	feces	host-associated	Akak	Cameroon	africa	2.37	9.98	2013-11-02
mgm4666866.3	Tropical humid forests	human-associated habitat	feces	host-associated	EbodiÚ	Cameroon	africa	2.57	9.83	2013-10-31
mgm4666867.3	Tropical humid forests	human-associated habitat	feces	host-associated	Bidou	Cameroon	africa	2.85	10.03	2013-10-28
mgm4666868.3	Tropical humid forests	human-associated habitat	feces	host-associated	Bandevouri	Cameroon	africa	3.1	10.26	2013-10-28
mgm4666869.3	Tropical humid forests	human-associated habitat	feces	host-associated	EbodiÚ	Cameroon	africa	2.57	9.83	2013-10-31
mgm4666870.3	Tropical humid forests	human-associated habitat	feces	host-associated	EbodiÚ	Cameroon	africa	2.57	9.83	2013-10-31
mgm4666871.3	Tropical humid forests	human-associated habitat	feces	host-associated	Afan EssokiÚ	Cameroon	africa	2.383	10.017	2013-11-02
mgm4666872.3	Tropical humid forests	human-associated habitat	feces	host-associated	Afan EssokiÚ	Cameroon	africa	2.383	10.017	2013-11-02
mgm4666873.3	Tropical humid forests	human-associated habitat	feces	host-associated	Akak	Cameroon	africa	2.37	9.98	2013-11-02
mgm4666874.3	Tropical humid forests	human-associated habitat	feces	host-associated	Afan EssokiÚ	Cameroon	africa	2.383	10.017	2013-11-02
mgm4666875.3	Tropical humid forests	human-associated habitat	feces	host-associated	Bidou	Cameroon	africa	2.85	10.03	2013-10-28
mgm4666876.3	Tropical humid forests	human-associated habitat	feces	host-associated	MakourÚ	Cameroon	africa	3.05	10.15	2013-10-28
mgm4666877.3	Tropical humid forests	human-associated habitat	feces	host-associated	MakourÚ	Cameroon	africa	3.05	10.15	2013-10-28
mgm4666878.3	Tropical humid forests	human-associated habitat	feces	host-associated	Akak	Cameroon	africa	2.37	9.98	2013-11-02
mgm4666879.3	Tropical humid forests	human-associated habitat	feces	host-associated	EbodiÚ	Cameroon	africa	2.57	9.83	2013-10-31
mgm4666880.3	Tropical humid forests	human-associated habitat	feces	host-associated	Bandevouri	Cameroon	africa	3.1	10.26	2013-10-28
mgm4666881.3	Tropical humid forests	human-associated habitat	feces	host-associated	EbodiÚ	Cameroon	africa	2.57	9.83	2013-10-31
mgm4666882.3	Tropical humid forests	human-associated habitat	feces	host-associated	Bandevouri	Cameroon	africa	3.1	10.26	2013-10-28
mgm4666883.3	Tropical humid forests	human-associated habitat	feces	host-associated	Afan EssokiÚ	Cameroon	africa	2.383	10.017	2013-11-02
mgm4666884.3	Tropical humid forests	human-associated habitat	feces	host-associated	Afan EssokiÚ	Cameroon	africa	2.383	10.017	2013-11-02
mgm4666885.3	Tropical humid forests	human-associated habitat	feces	host-associated	Bandevouri	Cameroon	africa	3.1	10.26	2013-10-28
mgm4666886.3	Tropical humid forests	human-associated habitat	feces	host-associated	Bandevouri	Cameroon	africa	3.1	10.26	2013-10-28
mgm4666887.3	Tropical humid forests	human-associated habitat	feces	host-associated	Afan EssokiÚ	Cameroon	africa	2.383	10.017	2013-11-02
mgm4666888.3	Tropical humid forests	human-associated habitat	feces	host-associated	Bandevouri	Cameroon	africa	3.1	10.26	2013-10-28
mgm4666889.3	Tropical humid forests	human-associated habitat	feces	host-associated	Akak	Cameroon	africa	2.37	9.98	2013-11-02
mgm4666890.3	Tropical humid forests	human-associated habitat	feces	host-associated	EbodiÚ	Cameroon	africa	2.57	9.83	2013-10-31
mgm4666891.3	Tropical humid forests	human-associated habitat	feces	host-associated	Afan EssokiÚ	Cameroon	africa	2.383	10.017	2013-11-02
mgm4666892.3	Tropical humid forests	human-associated habitat	feces	host-associated	EbodiÚ	Cameroon	africa	2.57	9.83	2013-10-31
mgm4666893.3	Tropical humid forests	human-associated habitat	feces	host-associated	Afan EssokiÚ	Cameroon	africa	2.383	10.017	2013-11-02
mgm4666894.3	Tropical humid forests	human-associated habitat	feces	host-associated	EbodiÚ	Cameroon	africa	2.57	9.83	2013-10-31
mgm4666895.3	Tropical humid forests	human-associated habitat	feces	host-associated	Akak	Cameroon	africa	2.37	9.98	2013-11-02
mgm4666896.3	Tropical humid forests	human-associated habitat	feces	host-associated	EbodiÚ	Cameroon	africa	2.57	9.83	2013-10-31
mgm4666897.3	Tropical humid forests	human-associated habitat	feces	host-associated	EbodiÚ	Cameroon	africa	2.57	9.83	2013-10-31
mgm4666898.3	Tropical humid forests	human-associated habitat	feces	host-associated	Afan EssokiÚ	Cameroon	africa	2.383	10.017	2013-11-02
mgm4666899.3	Tropical humid forests	human-associated habitat	feces	host-associated	Bandevouri	Cameroon	africa	3.1	10.26	2013-10-28
mgm4666900.3	Tropical humid forests	human-associated habitat	feces	host-associated	Bandevouri	Cameroon	africa	3.1	10.26	2013-10-28
mgm4666901.3	Tropical humid forests	human-associated habitat	feces	host-associated	Bidou	Cameroon	africa	2.85	10.03	2013-10-28
mgm4666902.3	Tropical humid forests	human-associated habitat	feces	host-associated	Bandevouri	Cameroon	africa	3.1	10.26	2013-10-28
mgm4666903.3	Tropical humid forests	human-associated habitat	feces	host-associated	EbodiÚ	Cameroon	africa	2.57	9.83	2013-10-31
mgm4666904.3	Tropical humid forests	human-associated habitat	feces	host-associated	MakourÚ	Cameroon	africa	3.05	10.15	2013-10-28
mgm4666905.3	Tropical humid forests	human-associated habitat	feces	host-associated	EbodiÚ	Cameroon	africa	2.57	9.83	2013-10-31
mgm4666906.3	Tropical humid forests	human-associated habitat	feces	host-associated	EbodiÚ	Cameroon	africa	2.57	9.83	2013-10-31
mgm4482593.3	Tundra biome	tundra	soil	miscellaneous	Daring Lake, NWT	Canada	north america	64.8667	111.583	2010-05-09
mgm4482599.3	terrestrial biome	canopy	soil	miscellaneous	Port Renfrew, Vancouver Island	Canada	north america	48.6078	124.225	2010-05-09
mgm4482600.3	terrestrial biome	agricultural soil	soil	miscellaneous	Elora research station,Guelph,ON	Canada	north america	43.4742	80.4097	2010-05-05
mgm4483544.3	Tundra biome	tundra	soil	miscellaneous	Daring Lake, NWT	Canada	north america	64.8667	111.583	2010-05-09
mgm4483819.3	terrestrial biome	agricultural soil	soil	miscellaneous	Elora research station,Guelph,ON	Canada	north america	43.4742	80.4097	2010-05-05
mgm4483820.3	terrestrial biome	canopy	soil	miscellaneous	Port Renfrew, Vancouver Island	Canada	north america	48.6078	124.225	2010-05-09
mgm4517710.3	terrestrial biome	mammalia-associated habitat	feces	host-associated	Halifax,NS	Canada	north america	44.6489	-63.5753	2012-08-14
mgm4517711.3	terrestrial biome	mammalia-associated habitat	feces	host-associated	Halifax,NS	Canada	north america	44.6489	-63.5753	2012-08-14
mgm4517712.3	terrestrial biome	mammalia-associated habitat	feces	host-associated	Halifax,NS	Canada	north america	44.6489	-63.5753	2012-08-15
mgm4517713.3	terrestrial biome	mammalia-associated habitat	feces	host-associated	Halifax,NS	Canada	north america	44.6489	-63.5753	2012-08-15
mgm4517714.3	terrestrial biome	mammalia-associated habitat	feces	host-associated	Halifax,NS	Canada	north america	44.6489	-63.5753	2012-07-13
[truncated: 4,490 more rows]
[truncated: 1 more columns]
