# Supplementary material for: Discovery of the fourth mobile sulfonamide resistance gene
Source: Microbiome. 2017 Dec 15;5:160. doi: 10.1186/s40168-017-0379-y (PMC5732528; doi:10.1186/s40168-017-0379-y)
Supplement: Supplementary file 7 — Protein sequences of the synthesized genes in fasta format. (TXT 1 kb) [file 40168_2017_379_MOESM7_ESM.txt]

>sul4
MSTTLTSFKWGERTYIMGILNVTPDSFSGDGVMVEEDVIAKAVAQAKQFVA
DGADIIDIGGESTRPGSSPISAEEELARVLPVVQAVRQAVDVVISIDSYRA
SVAEAALAAGASWLNDVWGLRMDPDMAGLAAQAGCPIVLMHNRSKPKNIAQ
EKKLGGRFIGVKYDDLITDVKRELQESIDIALKAGVKESQIILDPGIGFGK
TVEQSLQLLDQINQFKTMGFPILIGPSRKSFIGYTLDLPPDQRIEGTAATV
AIGIDRGADVVRVHDVKAIVRVARMTDAIVRR
>Oxa-46 
MAIRFFTILLSTFFLTSFVYAQEHVVIRSDWKKFFSDLQAEGAIVIADER
QAKHTLSVFDQERAAKRYSPASTFKIPHTLFALDADAVRDEFQVFRWDGV
NRSFAGHNQDQDLRSAMRNSTVWVYELFAKDIGEDKARRYLKQIDYGNAD
PSTIKGDYWIEGQLEISAQEQIAFLRKLYRNELPFRVEHQRLVKDLMIVE
AGRNWILRAKTGWEGRFGWWVGWVEWPTGAVFFALNIDTPNRMDDLFKRE
AIVRAILHSIDALPPN
>OXA-2_1
MLWSSNDVTQQGSRPKTKLGVKENLMAIRIFAILFSTFVFGTFAHAQEGM
RERSDWRKFFSEFQAKGTIVVADERQTDRVILVFDQVRSRKRYSPASTFK
IPHTLFALDAGAARDEFQVFRWDGIKRSFAAHNQDQDLRSAMRNSTVWVY
ELFAREIGEEKAKRYLKQIGYGNADPSTSKGDYWIDGTLEISAYEQISFL
RKLYRNELPFRVEHQRLVKDLMITEAGRNWILRAKTGWEGRFGWWVGWVE
WPTGAVFFALNIDTPNRMDDLFKREAIVRAILHSIDALPPN
>OXA-2_2
MTIRIFAIFFSTLIFATFAHAQEGTLERSDWKKFFDDYQAKGTIVVADER
QADRALSVFDQERAAKRYSPASTFKIPHTLFALDADAVRDEFQVFRWDGV
NRSFAGHNQDQDLRSAMRNSTVWVYELFAKDIGEDKARRYLKQIDYGNVD
PSTIKGDYWIDGNLKISAHEQIAFLRKLYHNELPFRVEHQRLVKDLMIVE
AGRNWILRAKTGWEGRMGWWVGWVEWPTGSVFFALNIDTPNRMDDLFKRE
AIVRAILRSIEALPPNPAVNSDAAR
>OXA-10
MKTFAAYVIIACLSSTALAGSITENTSWNKEFSAEAVNGVFVLCKSSSKS
CATNDLARASKEYLPASTFKIPNAIIGLETGVIKNEHQVFKWDGKPRAMK
QWEKDLTLRGAIQVSAVPVFQQIARDIGKKRMQKYLNLFSYGNANIGGGI
DKFWLEGQLRISAVNQVKFLESLYLNNLPASKANQLIVKEAIVTEATPEY
IVHSKTGYSGVGTESNPGVAWWVGWVEKGTEVYFFAFNMDIDNESKLPSR
KSIPTKIMASEGIIIGG
>dfrA15
MAAISKNGVIGNGPDIPWSAKGEQLLFKAITYNQWLLVGRKTFESMGALP
NRRYAVVTRSDFTSSNENVLVFPSIDAALNELEKITDHVIVSGGGEIYKS
LISKVDTLHISTIDIEPEGDVVFPKIPDSFKLVFSQEFESNINYCYQIWQ
MG
>qacE
MNNYFFLAIAILSEVIATSALKSSDGFTKFVPSVIVVTGYGAAFYFLSIT
LKTIPVGIAYAVWSGLGVVLVTAVAWVLHGQKLDSWGFVGIGLIVSGVAV
LNLLSKTSAH
>Cat
MKNYFESPFKGKPLTEQVKNPNIKVGRYSYYSGYYHGHSFDDCARYLLSD
RDDVYKLIIGSFCSIGTGASFIMAGNQGHRYDWVTSFPFFYVNEEPAFSE
SIDAFQRAGDTVIGNDVWIGSEVMIMPGVKVGHGAVIGSRALVTKDVEPY
TIVGGNPAKAIRRRFSEKEVSMLLEMEWWDWPLEQIKEAMPLLCSSDIAG
LYRFWQSSSA
