# Supplementary material for: Discovery of the fourth mobile sulfonamide resistance gene
Source: Microbiome. 2017 Dec 15;5:160. doi: 10.1186/s40168-017-0379-y (PMC5732528; doi:10.1186/s40168-017-0379-y)
Supplement: Supplementary file 8 — Phylogenetic tree of the identified OXA-variant gene cassettes and 289 known OXA-variants retrieved from the CARD database. (TXT 9 kb) [file 40168_2017_379_MOESM8_ESM.txt]

(OXA-138:0.00365,OXA-175:0.00365,(((((((((((((((((((((((OXA-106:3.0E-5,OXA-148:0.00727):2.0E-5,OXA-70:0.00363):1.0E-5,OXA-382:0.00729):2.4E-4,OXA-391:0.00341):0.00182,(OXA-208:2.0E-5,OXA-390:0.00363):0.00548):7.8E-4,OXA-379:0.01199):0.00478,((((((((OXA-77:0.00365,OXA-98:0.0):1.0E-5,(OXA-217:2.0E-5,OXA-78:0.00363):0.00364):3.0E-5,((OXA-128:0.00364,(OXA-144:0.00365,OXA-68:0.0):1.0E-5):2.0E-5,OXA-426:0.00363):0.00362):1.8E-4,(OXA-89:0.00962,(OXA-386:0.00168,OXA-117:0.00214):0.0015):7.1E-4):2.3E-4,(OXA-149:0.00289,OXA-150:7.6E-4):0.00342):0.00186,((OXA-317:0.00359,OXA-91:6.0E-5):8.9E-4,OXA-116:0.00301):0.0016):0.00215,((OXA-388:0.00363,OXA-378:2.0E-5):0.0056,(OXA-384:0.00368,OXA-75:0.00727):0.009):0.00625):0.00257,(OXA-203:0.0035,OXA-104:1.5E-4):0.00245):0.00123):0.0019,(OXA-93:0.008,OXA-385:0.0066):0.00196):3.4E-4,(((((((OXA-223:0.00159,OXA-376:0.00206):0.00306,(OXA-219:0.00311,((OXA-132:0.00361,(OXA-51:1.0E-5,OXA-377:0.00364):4.0E-5):1.3E-4,OXA-99:0.00717):5.4E-4):5.9E-4):0.00246,OXA-389:0.00849):0.00147,((OXA-383:0.0,OXA-387:0.00364):0.00641,OXA-242:0.00454):0.00127):0.00143,(OXA-111:0.00463,OXA-365:0.00632):0.00707):0.00217,(((OXA-338:4.0E-5,OXA-64:0.00361):3.4E-4,OXA-179:0.00331):2.5E-4,((((((OXA-121:0.00727,OXA-71:3.0E-5):3.0E-5,OXA-374:0.00362):9.0E-5,OXA-241:0.00721):1.6E-4,OXA-312:0.00349):2.3E-4,OXA-313:0.00342):5.4E-4,OXA-113:0.00311):0.00295):0.00214):0.00143,(OXA-180:2.0E-5,OXA-216:0.00363):0.00455):7.9E-4):6.2E-4,OXA-381:0.01042):1.3E-4,((((((((((((OXA-324:0.02115,OXA-322:0.01548):3.9E-4,(OXA-350:0.01081,((((OXA-348:7.0E-5,OXA-351:0.0036):0.00717,OXA-331:0.00748):0.00526,(OXA-353:0.02126,OXA-330:0.00804):0.00481):0.00307,(((OXA-329:0.00911,OXA-354:0.00554):0.00464,(OXA-325:0.00372,OXA-352:0.00361):0.00635):0.00247,OXA-326:0.01219):0.00368):0.00116):0.00161):0.00156,((OXA-327:0.00761,OXA-332:0.00338):0.00297,OXA-323:0.00436):0.00293):0.00124,OXA-213:0.01464):0.00178,OXA-328:0.02084):0.00322,OXA-359:0.02692):0.00449,(OXA-349:0.02057,OXA-358:0.00873):0.00505):0.0025,OXA-357:0.03046):0.02466,OXA-421:0.06468):0.05457,((((((((((((((((((OXA-183:0.00223,OXA-19:0.00153):0.00282,((((OXA-28:0.00188,OXA-147:0.00188):9.9E-4,OXA-145:9.0E-4):0.0,OXA-35:0.0):3.7E-4,OXA-13:0.00339):9.4E-4):0.00139,OXA-101:0.00237):0.00246,(OXA-7:0.00164,OXA-56:0.00214):0.00509):0.02199,((((OXA-251:0.00586,OXA-246:0.00166):0.00314,((((((OXA-233:0.00273,OXA-74:0.00479):0.00138,OXA-256:0.00238):2.4E-4,(OXA-11:0.00391,OXA-142:0.00361):0.00258):0.00123,OXA-10:1.8E-4):0.00157,OXA-240:0.00219):0.00149,OXA-17:0.0013):0.0013):5.9E-4,(OXA-14:4.0E-5,OXA-16:0.00385):0.00316):9.9E-4,OXA-454:0.00674):0.01005):0.03494,((((((ProId_728507_94.0_100.0_OXA-10:0.00831,ProId_699812_92.0_100.0_OXA-10:0.01042):0.00534,((ProId_705791_94.0_100.0_OXA-10:0.00674,ProId_702241_95.0_100.0_OXA-10:0.00454):0.00473,ProId_703810_94.0_100.0_OXA-10:0.01031):0.00689):0.00558,(ProId_712163_95.0_100.0_OXA-10:0.00566,ProId_700461_95.0_100.0_classD:0.00183):0.0137):0.00312,(ProId_718762_93.0_99.24812_OXA-10:0.00978,ProId_701846_94.0_100.0_OXA-10:0.00531):0.00917):0.00329,(ProId_229063_92.0_100.0_OXA-101:0.01164,(ProId_38642_92.0_100.0_classD:2.1E-4,ProId_38641_92.0_100.0_classD:0.00354):0.00335):0.00773):0.01828,ProId_306381_93.0_100.0_OXA-129:0.03235):0.01527):0.0199,((OXA-129:0.02074,OXA-5:0.02421):0.01728,(ProId_148866_92.0_99.625468_OXA-5:0.02384,ProId_4778_94.0_92.883895_OXA-5:0.02416):0.01266):0.02699):0.21285,((((((((((((((OXA-32:0.00359,(((OXA-161:0.00364,OXA-226:0.00364):0.0,OXA-2:0.0):8.0E-5,(OXA-415:0.00183,OXA-141:0.00181):0.00174):4.0E-5):0.0,ProId_729296_86.0_100.0_classD:0.0):6.1E-4,OXA-15:0.00302):0.00117,OXA-210:0.00246):0.00125,OXA-34:0.00283):0.00546,OXA-36:0.00234):0.03287,(((OXA-21:0.00186,OXA-3:0.00178):0.02162,(ProId_257563_95.0_100.0_classD:0.00411,ProId_94769_95.0_100.0_classD:0.00253):0.01869):0.00918,ProId_168297_95.0_100.0_OXA-21:0.02404):0.00775):0.01549,OXA-53:0.05075):0.01629,(((ProId_729463_94.0_96.727273_OXA-2:0.01847,(ProId_187522_92.0_100.0_OXA-2:0.00888,(ProId_110570_94.0_96.727273_OXA-3:0.0121,ProId_17185_91.0_100.0_OXA-2:0.00508):0.0014):0.0055):0.02975,(((ProId_728235_95.0_100.0_OXA-2:0.01998,ProId_244386_95.0_100.0_OXA-2:0.01769):0.00951,((ProId_727631_88.0_100.0_classD:0.00169,ProId_124499_87.0_100.0_classD:0.00163):0.0035,ProId_111055_87.0_100.0_classD:0.00464):0.02198):0.00456,((ProId_725499_94.0_96.808511_classD:0.0187,ProId_720195_91.0_100.0_OXA-2:0.01266):0.00823,ProId_42682_95.0_100.0_OXA-2:0.02103):0.02173):0.00462):0.01294,((ProId_719204_90.0_100.0_classD:0.04581,(ProId_418066_93.0_100.0_OXA-2:0.02914,((ProId_366483_94.0_100.0_OXA-2:0.01629,ProId_2541_94.0_100.0_classD:0.02495):0.00382,ProId_85442_92.0_100.0_OXA-21:0.02736):0.00452):0.01238):0.0013,(ProId_92793_93.0_100.0_OXA-2:0.02113,ProId_92370_93.0_100.0_OXA-2:0.02011):0.02173):0.0126):0.00783):0.01473,(((((OXA-118:0.0044,OXA-119:0.00311):0.01635,OXA-205:0.01748):0.01122,ProId_171520_95.0_100.0_OXA-205:0.02637):0.00786,(OXA-46:0.02964,((ProId_268226_94.0_100.0_OXA-46:0.0186,ProId_74589_94.0_100.0_OXA-46:0.016):0.00477,ProId_112960_94.0_100.0_OXA-46:0.02445):0.00349):0.01668):0.01033,ProId_725128_88.0_100.0_classD:0.05383):0.03135):0.03734,ProId_114190_91.0_97.368421_OXA-2:0.10981):0.03091,(OXA-37:0.00212,OXA-20:0.00164):0.14706):0.15768,OXA-62:0.3195):0.01755,((((((((OXA-370:0.00232,OXA-163:0.00151):8.3E-4,(OXA-244:0.00293,((OXA-245:0.00261,OXA-48:0.00116):9.4E-4,OXA-162:0.00284):8.4E-4):1.3E-4):7.9E-4,OXA-199:0.01104):0.00109,OXA-204:0.00645):0.00128,OXA-247:0.00576):0.00666,(OXA-232:0.00189,OXA-181:0.00188):0.0078):0.0264,OXA-54:0.03853):0.1856,OXA-55:0.22326):0.05905):0.00523):0.01789,((((((((((OXA-43:0.00372,OXA-59:0.0):0.00111,OXA-57:0.00261):0.00155,OXA-42:0.00217):0.22531,OXA-22:0.24634):0.01125,((OXA-243:0.05966,OXA-114a:0.06762):0.01297,OXA-258:0.07485):0.17391):0.04764,((OXA-45:0.16071,OXA-18:0.16248):0.11755,OXA-9:0.27054):0.01522):0.00603,OXA-12:0.27665):0.00655,OXA-29:0.29499):0.02385,(((OXA-33:0.0,((OXA-4:0.00177,OXA-31:0.00185):9.0E-4,OXA-224:0.00272):2.1E-4):0.003,(OXA-320:0.00215,OXA-1:0.00147):0.00449):0.00642,OXA-47:0.01563):0.28908):0.09297,(OXA-347:0.14028,OXA-209:0.1281):0.20326):0.01456):0.00472,((OXA-85:0.22847,(((OXA-137:0.00478,OXA-136:0.00265):0.01378,OXA-192:0.01224):0.00871,OXA-63:0.04172):0.19138):0.06237,(OXA-184:0.16671,OXA-61:0.18695):0.10044):0.04003):0.0015,OXA-198:0.33308):0.01684,(OXA-60:0.2999,(OXA-50:0.18796,MSI-OXA:0.25126):0.0235):0.03615):0.06922,(((((OXA-58:1.0E-5,OXA-96:0.00356):2.2E-4,OXA-164:0.00336):0.00162,OXA-420:0.00195):8.3E-4,OXA-97:0.00274):0.00213,OXA-397:0.00144):0.23675):0.02763,((((OXA-228:0.00679,OXA-229:0.0077):6.0E-4,((OXA-356:0.00275,OXA-355:8.8E-4):0.00311,OXA-418:0.00414):0.00302):0.00114,OXA-230:0.00792):0.00173,OXA-257:0.01004):0.15365):0.02049,((((OXA-360:0.03586,(OXA-237:0.00127,(OXA-235:0.00185,OXA-236:0.00177):0.00235):0.03026):0.00907,OXA-278:0.03441):0.03361,((OXA-335:0.00724,OXA-134:0.00375):0.02762,(OXA-361:0.03705,(OXA-363:0.02327,OXA-362:0.02021):0.01187):0.00299):0.01233):0.13574,(((OXA-309:0.01263,OXA-334:0.01657):0.01391,(OXA-212:0.02545,OXA-211:0.01835):0.0016):0.00529,OXA-333:0.02983):0.15798):0.00946):0.00296,((((((((OXA-423:0.00336,((((((((OXA-225:0.00182,OXA-398:0.00184):0.00176,(OXA-146:0.0,OXA-23:0.0):7.0E-5):5.0E-5,OXA-166:0.00361):9.0E-5,(OXA-168:0.0018,OXA-435:0.00186):0.00175):1.0E-4,OXA-170:0.00357):6.0E-5,OXA-49:0.0036):0.00113,OXA-422:0.00253):5.8E-4,OXA-171:0.00309):3.1E-4):4.0E-4,(OXA-73:0.00308,OXA-27:5.8E-4):0.00326):2.9E-4,OXA-167:0.00337):2.2E-4,OXA-169:0.00345):1.1E-4,OXA-366:0.00355):0.00155,OXA-239:0.00944):8.7E-4,OXA-165:0.00279):0.00333,OXA-133:0.0223):0.2089):0.01323,(OXA-214:0.002,OXA-215:0.00164):0.22909):0.01372,(((OXA-182:0.03771,(OXA-143:6.0E-5,OXA-231:0.00358):0.03138):0.00173,(OXA-253:0.02141,OXA-255:0.02587):0.01009):0.01829,(OXA-72:0.00152,(OXA-25:0.00611,((OXA-207:0.00359,(OXA-160:0.00361,(OXA-139:0.00364,OXA-24:0.0):3.0E-5):5.0E-5):0.00167,OXA-26:0.00196):0.00116):0.00212):0.05819):0.12753):0.06757):0.09751,(((OXA-86:0.0,OXA-87:0.00365):0.00674,OXA-67:5.6E-4):0.00296,OXA-100:6.9E-4):0.00828):0.00176,(OXA-120:0.00214,OXA-380:0.00516):0.00487):0.00259):0.00211,(((((OXA-248:0.00186,OXA-110:0.00179):0.00164,((OXA-112:0.00364,(OXA-92:0.00365,OXA-69:0.0):1.0E-5):0.0,OXA-371:0.00365):1.8E-4):3.8E-4,OXA-250:0.00692):3.2E-4,OXA-107:0.00333):0.00578,OXA-424:0.00517):0.00254):0.00142,((((OXA-90:2.0E-5,OXA-314:0.00363):3.2E-4,OXA-95:0.00333):7.1E-4,((OXA-249:0.00326,OXA-130:3.9E-4):5.7E-4,OXA-108:0.00308):0.00659):2.3E-4,OXA-200:0.00662):0.00173):0.00162,((OXA-375:0.01094,OXA-65:1.0E-5):1.5E-4,((OXA-94:0.0,OXA-315:0.00365):1.0E-5,OXA-316:0.00364):0.01079):8.9E-4):9.8E-4,OXA-88:0.00211):0.00163,((((OXA-131:0.00288,(OXA-172:2.0E-5,OXA-173:0.00363):0.0026):0.00267,((OXA-83:0.0,OXA-425:0.00365):0.00182,OXA-202:0.00182):7.0E-5):0.00137,OXA-79:0.00319):4.5E-4,OXA-66:1.0E-5):1.6E-4):4.4E-4,((OXA-80:1.7E-4,OXA-178:0.00348):0.00162,(OXA-109:0.0017,((OXA-84:0.00365,OXA-206:0.0):0.00182,OXA-254:0.00183):1.2E-4):2.0E-4):0.00123):0.00165,(OXA-76:0.00165,OXA-174:0.002):0.00208):0.00111,(OXA-115:0.0018,OXA-201:0.00185):0.00121):5.3E-4,OXA-176:0.00354):1.0E-4,OXA-196:0.00729):1.0E-5,(OXA-197:0.00364,(OXA-195:0.0073,OXA-194:0.0):1.0E-5):0.00365):0.0,(OXA-82:0.0,OXA-177:0.00365):0.0):0.0);
