# Supplementary material for: Discovery of the fourth mobile sulfonamide resistance gene
Source: Microbiome. 2017 Dec 15;5:160. doi: 10.1186/s40168-017-0379-y (PMC5732528; doi:10.1186/s40168-017-0379-y)
Supplement: Supplementary file 9 — Phylogenetic tree of DHPS proteins encoded by chromosomal genes and mobile sulfonamide resistance genes. (TXT 283 kb) [file 40168_2017_379_MOESM9_ESM.txt]

(((((((((((WP_078929792.1:0.1928,((WP_078932976.1:0.15131,WP_013701352.1:0.15865):0.01128,(WP_009102736.1:0.03921,WP_027727907.1:0.03771):0.12126):0.0122):0.01329,WP_002706273.1:0.18659):0.00692,(WP_013758299.1:0.1792,WP_051169907.1:0.16963):0.01326):0.02477,(WP_016525186.1:0.18634,WP_051306024.1:0.18131):0.06386):0.02112,((WP_074644758.1:0.06297,WP_074930463.1:0.06067):0.03525,WP_022931528.1:0.10621):0.11667):0.00289,(((WP_040859187.1:0.03243,WP_044016772.1:0.04151):0.02707,WP_016517936.1:0.06272):0.13202,WP_024753163.1:0.20125):0.03575):0.03185,((((WP_077067516.1:0.25743,WP_014455151.1:0.22166):0.00335,((WP_076489426.1:0.10128,WP_018526851.1:0.0906):0.13838,WP_014625463.1:0.20537):0.0124):0.0072,((WP_013968657.1:0.17214,WP_015711778.1:0.19971):0.06018,WP_037546714.1:0.23927):0.00281):0.00252,(WP_069896950.1:0.22164,(WP_053228216.1:0.23748,WP_053335779.1:0.22783):0.00651):0.01598):0.00661):0.01404,((((((((((((WP_078697816.1:0.11461,(WP_057975906.1:0.09394,WP_008908907.1:0.08951):0.02388):0.00979,WP_051514856.1:0.12797):0.01228,WP_048571618.1:0.16187):0.00416,WP_042681390.1:0.16948):0.00408,(WP_018662441.1:0.08398,WP_027308098.1:0.09587):0.06612):0.03474,(WP_060778251.1:0.02533,WP_070560181.1:0.03243):0.20571):0.01342,((((((WP_077272599.1:0.02781,(WP_072587258.1:0.02341,WP_073860794.1:0.02766):0.00579):0.01146,WP_061328231.1:0.03895):0.00798,WP_045883327.1:0.02105):0.00484,(((WP_076177576.1:0.0271,(WP_076040649.1:0.02837,WP_045539085.1:0.02942):0.00682):0.00837,(WP_003362164.1:0.03124,WP_061320302.1:0.03711):0.00453):0.00521,WP_078991793.1:0.04224):0.00799):0.01531,(WP_078024283.1:0.048,WP_053468739.1:0.02863):0.01582):0.0519,WP_050607980.1:0.11804):0.10057):0.01593,WP_021676026.1:0.22196):0.01479,(WP_075714594.1:0.1217,WP_034818601.1:0.1301):0.10303):0.02662,(((((WP_075580303.1:0.07127,WP_012938573.1:0.06692):0.0122,WP_071142670.1:0.07699):0.07285,WP_071779939.1:0.15952):0.06927,WP_009145126.1:0.22435):0.03049,WP_019880016.1:0.24854):0.0198):0.01033,((((WP_047755204.1:0.1447,WP_068347771.1:0.13002):0.04443,WP_049753288.1:0.18786):0.01717,WP_014730577.1:0.23644):0.03794,(WP_012543571.1:0.14709,WP_018963491.1:0.15342):0.12888):0.014):0.00412,((((((((((WP_075665934.1:0.07063,WP_041425989.1:0.06847):0.0409,(WP_004101228.1:0.09299,WP_073073473.1:0.0968):0.0204):0.07588,((WP_041078550.1:0.07912,WP_051369014.1:0.07857):0.06193,(WP_041446500.1:0.14257,(WP_051366264.1:0.14971,WP_052465507.1:0.14601):0.00473):0.01974):0.03605):0.00808,(((((WP_041263064.1:0.04091,WP_064012521.1:0.03804):0.0262,WP_033192479.1:0.06027):0.04908,WP_072758604.1:0.11666):0.02669,WP_011993288.1:0.14323):0.0096,WP_069292466.1:0.13327):0.04769):0.02434,((((WP_038066952.1:0.08957,(NP_227856.1:0.02553,WP_038052081.1:0.02842):0.05611):0.07769,WP_068748336.1:0.17059):0.0161,((WP_059033240.1:0.0341,WP_015295820.1:0.03842):0.17025,((YP_002352518.1:0.07629,WP_049751912.1:0.05905):0.10682,((WP_066352999.1:0.03634,WP_073258109.1:0.06594):0.05604,WP_049817937.1:0.09548):0.05067):0.0148):0.00307):0.02621,((WP_045170040.1:0.07986,(WP_011915725.1:0.05916,WP_045166375.1:0.04469):0.02249):0.02699,(((WP_045173609.1:0.04009,(WP_015906831.1:0.03118,WP_029227810.1:0.03282):0.01047):0.00324,WP_013289571.1:0.04104):0.00524,WP_013411169.1:0.05067):0.06015):0.10261):0.01861):0.00245,((WP_014806236.1:0.13828,WP_009201618.1:0.13248):0.07964,WP_072863981.1:0.23384):0.01558):0.00819,WP_014163500.1:0.2484):0.01265,(WP_015418659.1:0.27832,(WP_051461125.1:0.16183,WP_052292842.1:0.16201):0.09424):0.01523):0.01346,(WP_041424628.1:0.25681,WP_036225015.1:0.26736):0.00817):0.00442,((((WP_006583797.1:0.15983,YP_003317137.1:0.15503):0.06947,WP_006300617.1:0.19882):0.01086,(WP_005660915.1:0.21895,WP_051464235.1:0.18181):0.0271):0.0243,((WP_008713345.1:0.06399,WP_066747026.1:0.06719):0.08394,WP_037974236.1:0.14626):0.12408):0.02213):0.00652):0.00594):0.00699,((WP_075261628.1:0.10595,WP_052571978.1:0.09776):0.11811,WP_052045992.1:0.23984):0.05292):0.00691,(((((((((((WP_078810507.1:0.11342,WP_013278733.1:0.11484):0.09493,(WP_013405491.1:0.11382,(WP_073160034.1:0.05774,WP_005487667.1:0.07163):0.04311):0.12845):0.00454,((WP_075458827.1:0.08946,WP_072263627.1:0.08423):0.10268,(((WP_059176209.1:0.04891,WP_012545277.1:0.06261):0.0334,WP_028844692.1:0.09789):0.02632,WP_068861044.1:0.11847):0.07256):0.02573):0.01002,(WP_078694177.1:0.20469,(WP_013388147.1:0.18509,WP_037029105.1:0.1881):0.01728):0.03666):0.00662,WP_014560455.1:0.24806):0.00739,((WP_040544105.1:0.11469,WP_052563950.1:0.10371):0.02884,WP_070067055.1:0.14187):0.09884):0.00499,(((((((WP_004070879.1:0.04296,WP_020587306.1:0.04325):0.00587,WP_035240104.1:0.04585):0.14419,(((WP_014959262.1:0.03287,WP_031451459.1:0.03657):0.10379,WP_022666606.1:0.13946):0.02713,WP_006968457.1:0.1588):0.01985):0.02482,WP_012662868.1:0.20868):0.01721,WP_035219925.1:0.22068):0.00526,((WP_012176459.1:0.19707,(WP_006420896.1:0.19268,WP_028320029.1:0.18014):0.03564):0.00649,(((((WP_020878344.1:0.18842,WP_052080376.1:0.20258):0.00934,WP_054693135.1:0.19272):0.00212,WP_054029755.1:0.20795):0.01136,WP_028324571.1:0.21879):0.00279,WP_035265370.1:0.21904):0.00679):0.00427):0.00551,WP_035276302.1:0.23464):0.01202):0.00982,((((((WP_076712156.1:0.0358,WP_022846934.1:0.03455):0.13768,WP_013638003.1:0.1789):0.02502,WP_013537646.1:0.1924):0.0457,WP_014857162.1:0.25762):0.01219,((WP_041017555.1:0.23793,((WP_042102785.1:0.226,((((WP_044045203.1:0.13474,WP_032124191.1:0.11621):0.01502,WP_068468228.1:0.13792):0.06255,WP_044882834.1:0.21214):0.01407,WP_006341639.1:0.21441):0.00222):0.00269,WP_049767151.1:0.22268):0.00844):0.03689,(((((WP_013681560.1:0.09534,WP_025209652.1:0.08421):0.04113,WP_022670731.1:0.12471):0.03631,WP_051904336.1:0.16132):0.07125,WP_025391605.1:0.24534):0.02698,((((WP_013910144.1:0.12518,WP_038057280.1:0.13289):0.03376,(WP_051172976.1:0.0395,WP_038061209.1:0.02388):0.12304):0.04234,WP_068512707.1:0.21491):0.03312,WP_014452951.1:0.22419):0.01574):0.00874):0.00605):0.0032,(((((WP_041434152.1:0.13767,(WP_025306741.1:0.10425,WP_029552179.1:0.12476):0.01594):0.01855,WP_012964293.1:0.15977):0.02982,(WP_008288004.1:0.14514,NP_214013.1:0.15209):0.0295):0.07513,(((WP_012674948.1:0.04395,WP_028950347.1:0.04032):0.09234,WP_007546190.1:0.1394):0.04738,((WP_012675889.1:0.12912,WP_029521166.1:0.12721):0.01888,WP_008288777.1:0.15324):0.01566):0.07712):0.00716,WP_012414803.1:0.26276):0.0171):0.00345):0.00632,((WP_006928076.1:0.22989,WP_052567159.1:0.21993):0.01558,(WP_068142138.1:0.21815,WP_041286598.1:0.2467):0.0196):0.00697):0.00332,(((((((((((((((((((((((((((WP_078349594.1:0.09182,WP_067187613.1:0.09765):0.01881,WP_067056060.1:0.10932):0.01733,WP_022831175.1:0.11714):0.00643,(WP_076373746.1:0.11134,WP_073404915.1:0.1042):0.01421):0.00947,WP_074490915.1:0.1448):0.01019,(WP_008505167.1:0.11736,WP_066005656.1:0.10879):0.03364):0.05625,(((((((WP_055907994.1:0.0793,(WP_039480717.1:0.06301,(WP_025145563.1:0.04876,WP_029275608.1:0.05018):0.00942):0.01776):0.02266,WP_047800298.1:0.10371):0.01241,WP_029286466.1:0.11942):0.00662,(WP_056851980.1:0.09612,WP_010602773.1:0.10458):0.02171):0.00558,(WP_056088324.1:0.08429,WP_056871838.1:0.09054):0.04655):0.04,WP_055130586.1:0.17244):0.01737,(((WP_041881388.1:0.05475,WP_068406025.1:0.05015):0.07461,WP_037443006.1:0.13693):0.02927,(((((WP_074608757.1:0.02834,WP_073237879.1:0.02429):0.04829,WP_062546854.1:0.07452):0.03677,WP_008243311.1:0.11499):0.01618,WP_068888948.1:0.12768):0.02379,WP_015809463.1:0.15801):0.02012):0.01816):0.02366):0.00386,(((((WP_039454375.1:0.0375,WP_036691959.1:0.03593):0.13258,WP_068821917.1:0.16874):0.01462,WP_017259588.1:0.17777):0.01457,WP_013634692.1:0.18806):0.01089,WP_069659208.1:0.19367):0.01489):0.00619,WP_026896886.1:0.21062):0.00679,WP_014682641.1:0.20955):0.00923,((WP_071932152.1:0.03905,WP_072159132.1:0.03464):0.1707,WP_073120603.1:0.22076):0.02018):0.00692,(((WP_045114310.1:0.20981,((WP_014797393.1:0.20945,WP_054039546.1:0.19426):0.01192,(((WP_061991036.1:0.14165,WP_051068765.1:0.1402):0.02923,WP_017732032.1:0.18953):0.02797,((WP_062590391.1:0.06044,WP_068414478.1:0.07289):0.12595,(WP_068225070.1:0.16964,(WP_069836957.1:0.13711,WP_069844133.1:0.13657):0.03036):0.00387):0.02929):0.01584):0.00358):0.00493,(WP_013455828.1:0.20279,(WP_064196569.1:0.15137,WP_064197079.1:0.15252):0.06572):0.01202):0.00753,((WP_045460211.1:0.07188,WP_051313597.1:0.06465):0.16267,(WP_055150716.1:0.2114,WP_020532747.1:0.19885):0.0142):0.01093):0.00345):0.00329,(((((((((WP_077351023.1:0.09285,WP_026965975.1:0.10443):0.05489,WP_026950405.1:0.16619):0.02107,WP_067545138.1:0.17791):0.01089,(WP_075351554.1:0.18274,(WP_057937680.1:0.14116,(WP_074223349.1:0.11103,WP_008202031.1:0.11082):0.02608):0.03505):0.02369):0.00303,((WP_024282010.1:0.02535,WP_035483435.1:0.02585):0.15062,(WP_026953759.1:0.10767,WP_073570484.1:0.10662):0.05025):0.02988):0.0116,((((((WP_076500695.1:0.13273,WP_014770848.1:0.12578):0.03369,(WP_009034791.1:0.1513,WP_009184863.1:0.1459):0.00805):0.01378,WP_019599190.1:0.16646):0.00306,(WP_015264008.1:0.13857,WP_018473681.1:0.14374):0.04543):0.00107,WP_008623508.1:0.18076):0.01051,((((WP_020888728.1:0.06979,WP_048642164.1:0.06286):0.02907,WP_014020558.1:0.08827):0.05189,WP_073095335.1:0.15474):0.03678,WP_010856597.1:0.19833):0.00932):0.0197):0.00709,WP_035071148.1:0.22232):0.01368,WP_012573089.1:0.27516):0.00781,WP_073133883.1:0.23426):0.0074):0.00266,((((((((((WP_078056411.1:0.04193,WP_045080825.1:0.03441):0.04118,WP_042492235.1:0.0745):0.00522,WP_068761142.1:0.07868):0.02782,WP_051285221.1:0.11407):0.02502,WP_073219856.1:0.13279):0.03132,WP_068593497.1:0.16905):0.01108,WP_051957614.1:0.16477):0.02627,((WP_044204365.1:0.03358,WP_062615308.1:0.0338):0.11575,(WP_044224937.1:0.11934,WP_066209394.1:0.12179):0.02521):0.06428):0.01659,(((((((((((((((((((((WP_076732254.1:0.07595,(WP_055435824.1:0.06115,WP_055446662.1:0.05973):0.01929):0.00664,WP_034057132.1:0.08219):0.01444,WP_013868971.1:0.10899):0.0055,WP_044399281.1:0.10627):0.03083,(WP_027880714.1:0.07737,(WP_028282663.1:0.08042,WP_054851636.1:0.08017):0.01023):0.04872):0.01755,(((WP_047545490.1:0.07443,WP_028873716.1:0.07942):0.02317,WP_052467169.1:0.09132):0.03428,(WP_052172371.1:0.0641,WP_052461210.1:0.0648):0.06826):0.01508):0.00199,WP_026755517.1:0.15167):0.00401,((((((WP_076700131.1:0.11872,WP_068603634.1:0.12304):0.00343,(WP_042246547.1:0.12184,(((WP_044627406.1:0.07357,WP_044634093.1:0.07498):0.03617,(WP_044638249.1:0.10077,WP_074938120.1:0.09996):0.0109):0.00319,((((WP_072401749.1:0.08224,WP_019388782.1:0.0893):0.00557,WP_054725469.1:0.09662):0.00442,WP_034044204.1:0.1078):0.00689,WP_069829448.1:0.12078):0.01135):0.00424):0.00719):0.0095,WP_027138801.1:0.14945):0.00559,((WP_007649777.1:0.11246,(WP_072351277.1:0.08933,WP_055445168.1:0.10115):0.00984):0.03203,(WP_066438726.1:0.10864,WP_027125248.1:0.11399):0.03009):0.01068):0.00667,(WP_008636880.1:0.09571,WP_066254094.1:0.09477):0.06413):0.00295,(((WP_057778061.1:0.09266,(WP_066224521.1:0.09279,WP_051774970.1:0.09398):0.00851):0.04177,WP_053972223.1:0.1557):0.00616,(WP_053992832.1:0.13837,WP_036122291.1:0.12805):0.01416):0.0044):0.0095):0.00699,((WP_076620452.1:0.10094,((WP_045468744.1:0.08489,WP_020896430.1:0.10057):0.00502,WP_008270737.1:0.09498):0.00543):0.01027,WP_073085517.1:0.112):0.05062):0.01015,(((((((((WP_077370471.1:0.06032,WP_035638508.1:0.06078):0.05764,(((WP_071185918.1:0.05464,WP_035657271.1:0.0512):0.00673,(WP_066323575.1:0.05109,WP_055092242.1:0.06205):0.00878):0.01399,WP_073243573.1:0.07862):0.03965):0.01137,((((((WP_039109795.1:0.03872,WP_035673008.1:0.04157):0.03355,WP_073206398.1:0.07412):0.02413,(((WP_066077066.1:0.03446,WP_073353022.1:0.03123):0.05268,WP_072991272.1:0.08966):0.00663,WP_073017560.1:0.091):0.00849):0.01697,(((WP_074723707.1:0.04854,WP_029596674.1:0.04635):0.03653,WP_072944720.1:0.08208):0.01999,WP_073368854.1:0.10684):0.00638):0.00625,WP_007138283.1:0.10781):0.01298,((((((((WP_056185463.1:0.0361,WP_026982291.1:0.03689):0.00268,(WP_074657474.1:0.03746,WP_072971154.1:0.03188):0.00462):0.00787,(((WP_056252222.1:0.04223,WP_072965047.1:0.03806):0.00105,WP_065449561.1:0.0391):8.5E-4,WP_059118895.1:0.03747):0.00658):0.00741,((WP_056205971.1:0.04299,((((WP_057118480.1:0.02678,WP_026729406.1:0.03162):0.00603,(((WP_066035038.1:0.0329,WP_029269528.1:0.0328):0.00153,(WP_035648264.1:0.02402,WP_035683390.1:0.02707):0.00394):0.00526,WP_026110000.1:0.03032):0.00104):9.0E-4,(WP_071637384.1:0.02961,(WP_073414135.1:0.02567,WP_053473475.1:0.02907):0.00324):0.00303):0.00288,(((WP_041517775.1:0.03203,WP_068843297.1:0.03001):0.00175,WP_055097978.1:0.03475):0.00338,WP_073393700.1:0.03669):0.0048):0.00339):0.00143,WP_057122661.1:0.04647):0.01043):0.0041,WP_031456570.1:0.06595):0.00375,WP_007805958.1:0.06386):0.02459,WP_047775850.1:0.08929):0.02749,WP_035627246.1:0.10674):0.01359):0.00637):0.01027,WP_066307962.1:0.14985):0.01657,(WP_066331364.1:0.14211,WP_026709502.1:0.13891):0.02066):0.0084,(((WP_023571993.1:0.07271,WP_023575891.1:0.07638):0.01883,WP_051269666.1:0.0827):0.02621,(WP_023574687.1:0.07176,WP_035678659.1:0.06692):0.04139):0.0489):0.00317,((((WP_056066716.1:0.10435,WP_026705436.1:0.10521):0.03816,(((WP_045967400.1:0.1004,WP_072785245.1:0.09668):0.01912,WP_035126478.1:0.12821):0.01177,((WP_008257556.1:0.07303,(WP_026724963.1:0.03937,WP_073584878.1:0.03784):0.03516):0.03351,WP_035666284.1:0.11766):0.0242):0.01062):0.00421,(WP_026718673.1:0.11354,WP_026977727.1:0.12472):0.03459):0.01188,WP_026712232.1:0.16181):0.00933):0.00405,(WP_073309396.1:0.12295,WP_038503633.1:0.14079):0.03717):0.00768,WP_041251982.1:0.16367):0.00247):0.00521,((((((WP_062061924.1:0.10413,(WP_024770834.1:0.05408,(WP_025666487.1:0.02754,WP_034243917.1:0.02374):0.02817):0.0465):0.01438,WP_027413125.1:0.12338):0.00135,WP_025741827.1:0.11454):0.01854,(WP_073316935.1:0.11417,WP_027392502.1:0.12306):0.01131):0.00221,WP_066314398.1:0.13262):0.04533,(WP_073152156.1:0.11106,WP_027886053.1:0.11886):0.06008):0.01848):0.00231,(((WP_077406280.1:0.03337,WP_038506266.1:0.03857):0.05342,WP_072303017.1:0.07546):0.0815,(WP_010181573.1:0.06184,WP_010520600.1:0.05369):0.11165):0.0249):0.00335,((WP_014083653.1:0.20484,WP_073191135.1:0.18202):0.01006,((WP_015023048.1:0.10814,WP_019038182.1:0.11732):0.07223,WP_010517862.1:0.19141):0.01512):0.00348):0.00271,WP_013188441.1:0.19846):0.00117,((((((WP_075327813.1:0.06052,((WP_057480414.1:0.02943,WP_070054615.1:0.02531):0.02644,WP_037315752.1:0.05202):0.007):0.05918,WP_072881431.1:0.13105):0.0438,(WP_006989848.1:0.14371,((WP_010228900.1:0.09393,WP_026837652.1:0.0849):0.05634,WP_034889894.1:0.15351):0.00136):0.00923):0.00602,(((WP_011708351.1:0.10203,WP_026935409.1:0.106):0.0183,WP_072552836.1:0.12404):0.03095,WP_026914390.1:0.15974):0.01461):0.00439,(WP_029035537.1:0.08693,WP_029037970.1:0.0846):0.07265):0.01464,WP_013070477.1:0.18445):0.01492):0.00445,(WP_064713918.1:0.12213,WP_024982131.1:0.11787):0.0725):0.00179,((((WP_013751578.1:0.04378,WP_035336267.1:0.04746):0.07165,WP_038600161.1:0.12908):0.05424,WP_031428206.1:0.1766):0.00711,(((WP_009779283.1:0.0794,WP_072983970.1:0.08666):0.02569,WP_073100176.1:0.11329):0.04702,WP_028376247.1:0.15834):0.01827):0.01):0.00581,((((((((WP_076547671.1:0.0758,WP_068485992.1:0.07749):0.0158,(WP_074672553.1:0.09014,((WP_073242881.1:0.06828,WP_036152589.1:0.08136):0.00536,WP_027064645.1:0.08406):0.00931):0.0045):0.07764,WP_027078480.1:0.16791):0.00372,WP_047246083.1:0.17055):0.00638,(WP_045801085.1:0.17617,WP_072993084.1:0.16556):0.0094):0.00629,((((((WP_076456038.1:0.03586,WP_013994121.1:0.0296):0.05659,WP_038238628.1:0.08704):0.06388,WP_062055394.1:0.1593):0.00545,WP_013305023.1:0.17038):0.00684,((WP_072765762.1:0.15061,(WP_072862626.1:0.06801,WP_031443099.1:0.06148):0.08628):0.00601,(WP_026811617.1:0.08593,WP_026812009.1:0.07652):0.0882):0.02109):0.01033,((WP_040460192.1:0.1438,WP_008613301.1:0.13577):0.04394,(WP_047416110.1:0.14934,(WP_013549316.1:0.07339,WP_034667486.1:0.08545):0.07809):0.03512):0.00781):0.00441):0.00685,((WP_040488626.1:0.18387,(((WP_010255566.1:0.10631,(WP_063175527.1:0.03979,WP_058699684.1:0.03686):0.06888):0.01772,WP_002990718.1:0.12918):0.0454,((((WP_026991458.1:0.08397,WP_020212476.1:0.08756):0.02708,WP_054407325.1:0.10753):0.02068,WP_035132921.1:0.1321):0.02652,WP_038266248.1:0.16545):0.00991):0.01101):0.00338,WP_072316157.1:0.17296):0.01111):0.00611,(((((WP_014031810.1:0.08587,WP_072877147.1:0.0838):0.01828,((WP_067032603.1:0.02835,WP_036386051.1:0.03663):0.05344,(WP_073175896.1:0.08709,WP_055397385.1:0.08258):0.01876):0.01241):0.05956,WP_054560148.1:0.16607):0.0198,WP_019668387.1:0.1826):0.00361,WP_066423167.1:0.16995):0.02108):0.0049):0.00379,(WP_060381747.1:0.05668,WP_065213402.1:0.05241):0.1611):0.00618,(((((WP_041497568.1:0.1166,WP_055413533.1:0.11891):0.03257,(WP_060523977.1:0.13301,WP_015361083.1:0.13511):0.02178):0.00588,((WP_042292681.1:0.06852,WP_036581848.1:0.07279):0.01496,WP_006797428.1:0.09192):0.07451):0.06449,WP_073362825.1:0.19701):0.00834,(WP_008867588.1:0.20693,(WP_069674172.1:0.17728,WP_069677949.1:0.18301):0.01828):0.02378):0.002):0.00631,((((WP_009388914.1:0.11535,(WP_009414558.1:0.09778,WP_053580733.1:0.10075):0.02068):0.01834,WP_066429889.1:0.13699):0.01634,(WP_013997766.1:0.15448,(WP_042347908.1:0.15584,WP_026193817.1:0.15073):0.01397):0.01443):0.02055,((WP_002668727.1:0.09466,(WP_009641142.1:0.07896,WP_021628637.1:0.0774):0.02534):0.01565,WP_009401292.1:0.13344):0.06599):0.04051):0.00454):0.00915,WP_035758107.1:0.23365):0.00902):0.0047,((((WP_078012947.1:0.09686,WP_059068923.1:0.10451):0.06266,(((((WP_044003585.1:0.06001,WP_045688807.1:0.07355):0.02825,((WP_044015590.1:0.06176,WP_073285898.1:0.05769):0.01892,WP_022825106.1:0.08689):0.00683):0.00426,WP_019946901.1:0.10326):0.02897,((WP_044510349.1:0.02799,WP_054415693.1:0.02625):0.06628,WP_073110722.1:0.11238):0.01426):0.0358,((((WP_046246041.1:0.07194,WP_068191011.1:0.07243):0.00585,(WP_035564842.1:0.06556,(WP_070729472.1:0.04063,WP_070736131.1:0.03813):0.0269):0.01819):0.0369,WP_068227471.1:0.10477):0.02795,WP_068343559.1:0.14055):0.02408):0.00857):0.05312,(((((WP_076668880.1:0.05844,WP_007652300.1:0.05384):0.00954,WP_018476606.1:0.07467):0.07666,(((WP_046309529.1:0.05911,WP_051364494.1:0.05894):0.0141,WP_073851631.1:0.07617):0.01907,WP_068837532.1:0.08857):0.05424):0.02977,WP_026461949.1:0.18772):0.01757,(((WP_048921770.1:0.08747,WP_062543008.1:0.09372):0.02925,(WP_066835774.1:0.1087,WP_066623323.1:0.10507):0.00978):0.01871,WP_066508226.1:0.14384):0.0646):0.00697):0.01675,((((((WP_077923553.1:0.1216,WP_077130777.1:0.12395):0.01522,WP_019990394.1:0.13412):0.00821,WP_071504815.1:0.15501):0.00622,(((WP_046574204.1:0.11562,(WP_018621674.1:0.0809,WP_020605667.1:0.07629):0.03614):0.01233,WP_020597960.1:0.11728):0.01688,(WP_015332724.1:0.12675,WP_009281848.1:0.12325):0.00869):0.00818):0.05953,((WP_013930982.1:0.08647,(WP_028526758.1:0.06199,WP_028667003.1:0.06391):0.01245):0.11524,WP_026994036.1:0.2217):0.01306):0.00717,(((WP_056289832.1:0.07195,WP_031527291.1:0.08352):0.09254,((WP_012779842.1:0.05952,WP_019944069.1:0.05709):0.08193,WP_026630299.1:0.147):0.03171):0.03157,WP_025761316.1:0.22152):0.02069):0.0091):0.0079):0.00312,(((WP_049755620.1:0.19513,WP_018344598.1:0.20487):0.02681,WP_038031944.1:0.21576):0.0022,WP_051296205.1:0.22496):0.00809):7.5E-4,WP_009581921.1:0.23655):0.00443,(WP_013687907.1:0.26494,(WP_066755515.1:0.21582,WP_051568622.1:0.20544):0.01867):0.02704):0.00419,(((((WP_071135626.1:0.12236,WP_027291473.1:0.12764):0.08861,WP_038657755.1:0.19985):0.02598,((WP_040294526.1:0.1867,(WP_055203479.1:0.15688,WP_034282937.1:0.14428):0.03223):0.02066,((((WP_044054651.1:0.06518,(WP_019150681.1:0.038,(WP_010260658.1:0.03276,WP_064976669.1:0.0362):0.01181):0.01241):0.03548,(WP_009596557.1:0.07341,WP_055212162.1:0.07053):0.02173):0.04977,(WP_050751512.1:0.13959,WP_019129985.1:0.14723):0.00889):0.03175,WP_035472376.1:0.19094):0.00495):0.02573):0.02378,WP_022545422.1:0.27587):0.0062,WP_057951349.1:0.27025):0.01081):0.00138,((((((((((((((WP_077196752.1:0.10643,(WP_025876728.1:0.09719,WP_028896984.1:0.10497):0.00609):0.00843,(WP_004356660.1:0.09702,((WP_006043867.1:0.05169,WP_023926012.1:0.04183):0.0242,(WP_024997936.1:0.03179,WP_028905495.1:0.03656):0.03388):0.03921):0.01498):0.01918,(WP_006953199.1:0.14271,(WP_036857924.1:0.08176,WP_036886474.1:0.06953):0.06583):8.1E-4):0.00192,(((WP_040554646.1:0.04691,WP_036877495.1:0.04594):0.0439,(((WP_009012548.1:0.04179,((WP_021672212.1:0.03045,WP_050695902.1:0.0267):0.0059,(WP_025837816.1:0.03303,WP_036924350.1:0.02769):0.00303):0.00732):0.03885,WP_036869369.1:0.07499):0.00128,WP_036894485.1:0.08064):0.01693):0.02111,WP_025001820.1:0.10843):0.01959):0.04963,((WP_007175095.1:0.05787,WP_066260858.1:0.05955):0.04973,WP_036893724.1:0.10936):0.11067):0.0136,(((((((((((((WP_039868392.1:0.02655,WP_025072740.1:0.02741):0.04436,WP_004349963.1:0.0741):0.0538,((WP_018464309.1:0.11285,WP_025881517.1:0.10092):0.00892,((WP_019968770.1:0.05317,WP_070667081.1:0.05599):0.02139,WP_021826660.1:0.08249):0.04498):0.00894):0.0072,WP_048798535.1:0.12147):0.00314,WP_036896102.1:0.15565):0.00815,(WP_007902275.1:0.13088,WP_023984340.1:0.13286):0.00385):0.00716,(WP_006847578.1:0.12958,WP_028909336.1:0.12222):0.02129):0.00656,WP_025069770.1:0.1661):0.01039,(WP_068854888.1:0.15132,(WP_027455708.1:0.14743,WP_036878910.1:0.13674):0.01218):0.01046):0.00532,((WP_025065264.1:0.14383,WP_025798295.1:0.14903):0.02328,(((WP_073210818.1:0.07065,WP_028904079.1:0.06469):0.0062,(WP_028912035.1:0.03671,WP_013064619.1:0.03122):0.0419):0.05302,WP_036911613.1:0.12687):0.04066):0.00718):0.00428,((WP_009237193.1:0.05645,WP_070722275.1:0.06766):0.02689,WP_025815612.1:0.08127):0.10088):0.00761,((WP_007573340.1:0.12844,WP_027952162.1:0.11705):0.02163,(WP_024989840.1:0.13209,WP_027453158.1:0.14096):0.01523):0.04325):0.00522,WP_006949782.1:0.18276):0.01052):0.00777,WP_072288565.1:0.22194):0.01087,((WP_022315789.1:0.17147,WP_053398821.1:0.16537):0.0347,WP_057252402.1:0.22649):0.01051):0.01856,(((((((WP_076928518.1:0.03719,WP_019540197.1:0.04195):0.08254,WP_045090705.1:0.1171):0.01324,WP_071138073.1:0.13331):0.05432,((((WP_006800841.1:0.08668,WP_050700427.1:0.08895):0.01585,WP_029906395.1:0.08989):0.01227,WP_006841765.1:0.11049):0.0581,((WP_062181251.1:0.12996,WP_035331240.1:0.10831):0.01429,WP_050708146.1:0.159):0.0121):0.02117):0.02976,(((((((WP_075560157.1:0.03344,WP_028726353.1:0.03299):0.02792,WP_016213059.1:0.06607):0.02547,(WP_005634497.1:0.02603,WP_036607869.1:0.02642):0.06055):0.01668,WP_008772899.1:0.10291):0.02906,WP_066188432.1:0.12806):0.01621,WP_068182043.1:0.14828):0.03099,((WP_074449719.1:0.03912,WP_014224714.1:0.0466):0.10365,WP_069175373.1:0.14099):0.02421):0.02833):0.00379,(((WP_040295936.1:0.1105,WP_025278225.1:0.09508):0.07842,WP_044230675.1:0.1837):0.01012,WP_022600670.1:0.17871):0.02319):0.00918,((((((((((WP_075318358.1:0.03481,WP_022019815.1:0.02879):0.05813,WP_071148449.1:0.09978):0.0054,(WP_044269279.1:0.08874,((((WP_044533236.1:0.03023,WP_029426000.1:0.02532):0.02087,(WP_009129525.1:0.03657,WP_073313345.1:0.03982):0.00778):0.02908,WP_055288231.1:0.07467):9.5E-4,(((WP_004293157.1:0.04761,((WP_009121826.1:0.03477,WP_018667635.1:0.03492):0.00899,WP_016661140.1:0.04139):0.00329):0.01819,WP_009126521.1:0.06892):0.00673,WP_013546013.1:0.08006):0.005):0.00609):0.01898):0.02804,(((WP_071147373.1:0.10984,WP_024995309.1:0.1057):0.02049,(WP_016275440.1:0.02611,WP_032953029.1:0.02652):0.10113):0.00309,((((WP_042370671.1:0.0943,(WP_032602238.1:0.03868,WP_005779025.1:0.03474):0.05144):0.00279,(WP_007483652.1:0.05512,WP_055293411.1:0.06812):0.02746):0.00236,(WP_044160871.1:0.08131,(((WP_074909691.1:0.03827,(WP_007755510.1:0.03475,WP_073347383.1:0.03518):0.0069):0.00537,WP_055256593.1:0.04722):0.01195,(WP_055220532.1:0.05602,WP_033886508.1:0.05391):0.00689):0.01665):0.01628):0.01382,(WP_027325809.1:0.07125,WP_034543188.1:0.07111):0.04101):0.01718):0.00373):0.01966,(WP_019208296.1:0.15646,WP_034541475.1:0.16484):0.0017):0.00498,(((WP_040312314.1:0.09588,WP_072544083.1:0.09915):0.04497,(((WP_007571199.1:0.10736,WP_025892769.1:0.11215):0.00415,WP_072532258.1:0.11861):0.00498,WP_008139949.1:0.12744):0.02552):0.0094,WP_013617488.1:0.13761):0.00838):0.00955,(WP_005941429.1:0.15769,WP_008616487.1:0.15327):0.01302):0.00661,(WP_006743930.1:0.1318,WP_018109588.1:0.13301):0.05441):0.01068,WP_073400815.1:0.18463):0.01627,((WP_006256681.1:0.15699,WP_031533562.1:0.15974):0.01553,(WP_009347489.1:0.1646,WP_071122938.1:0.15787):0.00632):0.02174):0.01351):0.01355):0.0106,(((WP_078737024.1:0.10179,WP_036883534.1:0.0947):0.09994,(WP_004333693.1:0.16627,WP_066040956.1:0.16706):0.01983):0.05386,(((WP_044233245.1:0.20357,((WP_054190994.1:0.15115,WP_036875062.1:0.16539):0.0299,WP_036889540.1:0.18433):0.00353):0.01718,WP_052080756.1:0.18996):0.00659,(WP_005467258.1:0.15546,(WP_009433796.1:0.11901,WP_021667886.1:0.12341):0.03593):0.03689):0.01873):0.00895):0.00447,((((WP_072517799.1:0.14852,WP_070465883.1:0.15493):0.00994,(WP_018358028.1:0.08563,WP_070708278.1:0.08398):0.08952):0.01597,WP_036851683.1:0.16518):0.05158,WP_036869490.1:0.21747):0.00856):0.00936,((WP_040310705.1:0.14538,WP_036827391.1:0.14084):0.09861,((WP_013445432.1:0.20051,WP_068906599.1:0.18438):0.03098,WP_068701023.1:0.23442):0.01683):0.00475):0.00771,((WP_009228218.1:0.03472,WP_018362961.1:0.03645):0.21572,WP_007364597.1:0.24249):0.02712):0.0106,((WP_075567173.1:0.05811,WP_009437344.1:0.06119):0.18375,WP_068960786.1:0.22701):0.01882):0.00501):0.00895,(((((((WP_077438251.1:0.07173,WP_028070768.1:0.06089):0.02069,WP_070561722.1:0.08684):0.048,((WP_045752960.1:0.08189,WP_038695260.1:0.07883):0.04218,((WP_003008029.1:0.02408,WP_002996968.1:0.02592):0.08504,WP_033564745.1:0.11853):0.00693):0.01108):0.00972,WP_037495987.1:0.13793):0.01676,(WP_039053250.1:0.14387,WP_021071308.1:0.1572):0.00593):0.02546,WP_066754678.1:0.17422):0.03114,(WP_013668437.1:0.19925,WP_051293227.1:0.19126):0.02587):0.03952):0.00324,(((((((((WP_076782427.1:0.07557,(WP_074234004.1:0.06019,WP_034671251.1:0.05617):0.02414):0.01493,((WP_063968151.1:0.06333,(WP_034967511.1:0.0259,WP_034974783.1:0.02464):0.04678):0.01424,WP_028122358.1:0.07832):0.01304):0.00754,WP_073000111.1:0.11013):0.0861,((((((((((WP_076595728.1:0.06254,((((((WP_079240964.1:0.03018,WP_051934207.1:0.02885):0.00218,WP_062671256.1:0.03254):0.00752,(WP_077415419.1:0.03006,WP_052198479.1:0.03244):0.00767):0.00235,WP_052184689.1:0.03909):0.00622,WP_050791151.1:0.04825):0.0033,(WP_052186464.1:0.05328,WP_052187013.1:0.05089):9.8E-4):0.00531):0.02054,WP_052003628.1:0.07795):0.01079,(((((WP_076353742.1:0.05133,((WP_045494645.1:0.03799,WP_066697250.1:0.03344):0.0014,WP_068942201.1:0.03863):0.01139):0.01015,WP_052188585.1:0.06109):0.00759,WP_065393696.1:0.06615):0.00775,WP_062696633.1:0.0756):0.00414,((WP_047096947.1:0.05768,WP_065397068.1:0.0569):0.01561,WP_053329376.1:0.06894):0.00568):0.0062):0.00246,(((((WP_076506035.1:0.04487,WP_073333940.1:0.04448):0.0117,(WP_051889954.1:0.04806,WP_052202279.1:0.04346):0.01474):0.0139,((WP_048503388.1:0.06267,WP_073063865.1:0.06361):0.0102,WP_051884581.1:0.0813):0.00138):0.00345,(WP_048508008.1:0.05702,WP_062652706.1:0.06407):0.007):0.01336,((WP_072411876.1:0.02784,WP_066750885.1:0.02216):0.04398,(WP_073293748.1:0.02956,WP_054510146.1:0.03316):0.03587):0.01653):0.0043):0.01037,((((((WP_076392598.1:0.07177,(((WP_055983291.1:0.03769,WP_047400520.1:0.03731):0.02023,WP_072953273.1:0.05842):0.00763,WP_027378246.1:0.06522):0.005):0.01024,WP_034683536.1:0.08086):0.0073,((WP_042720925.1:0.06033,((WP_066440145.1:0.02758,WP_072885804.1:0.0269):0.02142,WP_051686303.1:0.04862):0.01554):0.01286,WP_062163437.1:0.07684):0.00268):0.00481,WP_048509823.1:0.09993):4.3E-4,(WP_047440195.1:0.07562,WP_034759776.1:0.08801):0.0086):0.00686,WP_007842682.1:0.09833):0.00503):0.00186,WP_051881902.1:0.10512):0.01066,((((WP_076562160.1:0.05024,(WP_074231714.1:0.03131,WP_066676701.1:0.03207):0.02268):0.03399,(WP_065721113.1:0.05255,WP_052195921.1:0.05893):0.03746):0.0185,(WP_052187674.1:0.07064,WP_059136469.1:0.06777):0.0377):0.00837,(WP_076446635.1:0.11216,(WP_056217394.1:0.05208,WP_027386191.1:0.05086):0.0509):0.00956):0.0018):0.00299,(WP_076451862.1:0.09029,(WP_056033359.1:0.06549,WP_056076923.1:0.06542):0.02671):0.02758):0.03202,WP_055863749.1:0.15506):0.02052,(((WP_004920258.1:0.02962,WP_052910439.1:0.02148):0.12836,WP_069798042.1:0.14535):0.00608,WP_018676590.1:0.14772):0.00949):0.01078):0.00694,(((((WP_076385557.1:0.1349,WP_052257473.1:0.12566):0.02273,(WP_048498169.1:0.13423,(WP_031502376.1:0.04621,WP_055043424.1:0.04307):0.09077):0.01397):0.00641,WP_051190383.1:0.15617):0.00973,WP_041253013.1:0.16527):0.00579,(WP_051803832.1:0.1613,WP_052252155.1:0.14917):0.01068):0.0139):0.00549,((((WP_078720629.1:0.02498,WP_065080782.1:0.03097):0.0026,WP_051622827.1:0.03062):0.02734,WP_069216009.1:0.06182):0.12725,WP_002665100.1:0.18211):0.00391):0.00955,WP_073180123.1:0.18692):0.08889,(((((((WP_022564932.1:0.06406,(WP_014726821.1:0.04197,WP_015430120.1:0.04467):0.01717):0.0188,WP_012840649.1:0.08559):0.0244,(WP_014158956.1:0.07423,WP_014246049.1:0.08157):0.02986):0.00972,WP_015370505.1:0.12052):0.11896,WP_055425943.1:0.22965):0.02183,(((WP_013598592.1:0.03955,WP_032131742.1:0.04074):0.12416,WP_068595576.1:0.15386):0.03363,(WP_072930855.1:0.08974,(WP_019976669.1:0.05922,WP_038336877.1:0.06805):0.03208):0.10625):0.03167):0.00737,WP_014791757.1:0.22943):0.00956):0.01596,(((((((WP_075602779.1:0.20881,(WP_075590119.1:0.14835,WP_044212309.1:0.16176):0.04328):0.0135,((((((((((((WP_077810036.1:0.05407,(WP_068448710.1:0.03769,WP_036823789.1:0.03923):0.01168):0.02326,WP_036787277.1:0.07165):0.00622,((WP_065318752.1:0.05018,WP_026777049.1:0.04506):0.02308,WP_068356302.1:0.06483):0.00726):0.00865,WP_072555513.1:0.07969):0.00955,(WP_015482059.1:0.05048,WP_053973300.1:0.05575):0.03976):0.00831,WP_004568946.1:0.10692):0.02922,(WP_075341621.1:0.12089,WP_024741127.1:0.13186):0.0131):0.0046,(WP_058884396.1:0.11785,(WP_068704688.1:0.10698,((WP_073184671.1:0.04851,WP_028892797.1:0.05076):0.04622,WP_028888648.1:0.09533):0.00935):0.01222):0.01658):0.0312,((WP_010135267.1:0.14323,(WP_068828856.1:0.04405,WP_073122040.1:0.0497):0.09115):0.01444,WP_068211469.1:0.16883):0.01013):0.01277,(WP_072351155.1:0.16475,WP_070236544.1:0.17466):0.03164):0.01309,(WP_046746037.1:0.1238,(WP_046758297.1:0.10766,WP_007094660.1:0.10328):0.01423):0.07467):0.0067,WP_071670204.1:0.20288):0.01513):0.00992,(((WP_044118016.1:0.17553,WP_062127521.1:0.17154):0.02861,(((WP_010422645.1:0.02691,WP_016775800.1:0.03052):0.111,WP_010526130.1:0.13883):0.01209,WP_010665045.1:0.16352):0.04697):0.02157,WP_047446672.1:0.22992):0.00745):0.00758,(((WP_062084108.1:0.18144,((WP_072999344.1:0.08785,WP_073165817.1:0.08681):0.07822,WP_038562889.1:0.15979):0.01156):0.0183,WP_053184289.1:0.18253):0.0309,(WP_025863655.1:0.196,WP_054720631.1:0.1975):0.02624):0.0139):0.01047,(WP_041556440.1:0.16294,((WP_041504097.1:0.11007,(WP_027201167.1:0.07691,WP_018336755.1:0.06802):0.03765):0.05285,(WP_009135574.1:0.13264,WP_068689721.1:0.13879):0.02374):0.00665):0.06621):0.0102,(WP_014203643.1:0.23023,WP_062042718.1:0.23668):0.01291):0.01118,WP_008866859.1:0.25737):0.0045):0.00511):0.00443,(((((((((((WP_076379245.1:0.18986,((WP_026751760.1:0.05928,WP_026763588.1:0.05708):0.11859,WP_037326545.1:0.16812):0.02583):0.00592,((WP_014218287.1:0.1775,WP_054283795.1:0.17523):0.01616,(WP_066206367.1:0.17959,WP_018614192.1:0.16347):0.02712):0.01067):0.00392,(WP_039129472.1:0.19655,WP_039141374.1:0.19031):0.03478):0.01243,WP_078832477.1:0.2021):0.00705,WP_074421285.1:0.23866):0.00142,WP_046371662.1:0.21846):0.00985,((((WP_066401440.1:0.14936,WP_072834455.1:0.16586):0.03057,WP_073039744.1:0.18092):0.01656,WP_028786347.1:0.19094):0.00148,(WP_067755529.1:0.17092,(WP_025298700.1:0.14684,WP_018629476.1:0.14986):0.00915):0.04525):0.02348):0.01172,((((WP_078672490.1:0.10645,WP_073080303.1:0.10683):0.0847,WP_074238579.1:0.19041):0.00285,(WP_044222610.1:0.1385,WP_072357491.1:0.14049):0.04868):0.04995,(((WP_044227541.1:0.16162,WP_013767199.1:0.18123):0.02095,WP_020539560.1:0.21476):0.02783,WP_052598448.1:0.22682):0.00181):0.00516):0.01137,WP_051889145.1:0.28084):0.00471,(WP_068212761.1:0.13639,WP_020571916.1:0.12354):0.13344):0.00599,WP_013408366.1:0.2791):0.00584):0.00429,WP_015754090.1:0.24988):0.0052,WP_015693272.1:0.27274):0.0273,(((((((((((((((WP_078263867.1:0.02624,((WP_060474966.1:0.02752,WP_000636048.1:0.02511):0.00176,(WP_000636123.1:0.0257,WP_033779141.1:0.0243):0.00285):0.00172):0.00532,(((WP_003016978.1:0.0247,WP_000636040.1:0.0253):0.00398,WP_050841799.1:0.0276):0.00167,WP_000636028.1:0.02662):0.00183):6.4E-4,WP_039092794.1:0.02983):0.00395,((WP_000636072.1:0.02393,WP_015428218.1:0.0287):0.00529,(((WP_021174420.1:0.02707,WP_021176424.1:0.02557):0.00539,(WP_064437946.1:0.02729,WP_033587033.1:0.02271):0.00645):0.00229,(WP_021305184.1:0.02326,(WP_052919374.1:0.02383,WP_033736504.1:0.02617):0.00437):0.00544):0.00236):0.00104):0.00355,(((WP_033595745.1:0.02762,WP_033777070.1:0.02501):0.00211,WP_033771969.1:0.02552):0.00843,(WP_033746812.1:0.02851,WP_033793932.1:0.02675):0.00934):0.00465):0.04208,WP_014660678.1:0.07463):0.15776,((WP_013468867.1:0.16482,WP_013890775.1:0.16235):0.0129,(WP_064430189.1:0.1652,(WP_053945567.1:0.07916,WP_015107055.1:0.08179):0.08191):0.01369):0.06068):0.02193,((WP_015453245.1:0.03293,WP_034587266.1:0.0315):0.14645,((WP_034353128.1:0.16209,((WP_034343279.1:0.13861,WP_034361568.1:0.14899):0.01932,WP_034366238.1:0.16002):0.00413):0.01675,WP_034369779.1:0.18447):0.0049):0.05118):0.00302,WP_013022505.1:0.23527):0.00854,(WP_066341363.1:0.2054,WP_027327761.1:0.2106):0.03781):0.00155,(((WP_070957634.1:0.17828,WP_023946096.1:0.1813):0.0261,WP_034560782.1:0.19074):0.00418,WP_023929842.1:0.20664):0.05187):0.02065,(WP_034556640.1:0.21369,((WP_052089373.1:0.08965,WP_034344945.1:0.08204):0.10367,WP_034571996.1:0.19506):0.01567):0.0916):0.02995,(((((((((WP_076086457.1:0.14124,WP_071625454.1:0.13319):0.02059,(((((WP_014474246.1:0.07568,WP_050071607.1:0.07735):0.0086,WP_066408513.1:0.07847):0.01012,(WP_026807822.1:0.08206,WP_066403960.1:0.08417):0.00538):0.01358,WP_024775002.1:0.10136):0.02029,(WP_026805603.1:0.10498,(WP_066386440.1:0.0292,WP_066428958.1:0.02885):0.08499):0.01801):0.03065):0.01583,(WP_044414820.1:0.14987,(WP_013135529.1:0.13226,WP_072680156.1:0.13168):0.0158):0.00818):0.03719,((WP_015902504.1:0.08975,WP_007474204.1:0.09678):0.01374,WP_024787947.1:0.10672):0.08433):0.02488,WP_050724160.1:0.18646):0.01793,((((((WP_041957826.1:0.066,WP_067176429.1:0.06294):0.00463,WP_069478185.1:0.073):0.04841,(WP_012857145.1:0.10216,WP_014769602.1:0.11626):0.01672):0.01311,WP_060825736.1:0.13064):0.04203,WP_024955358.1:0.17809):0.0407,(((WP_011373265.1:0.14637,(WP_008336052.1:0.11535,WP_021286974.1:0.12149):0.04179):0.01132,WP_013327496.1:0.15861):0.03607,WP_013459468.1:0.19088):0.02593):0.00439):0.00509,((((WP_046551552.1:0.08847,WP_011980152.1:0.08831):0.01344,WP_067332689.1:0.10002):0.02806,WP_008245349.1:0.1296):0.05882,WP_013553604.1:0.1715):0.04078):0.02142,((((((((WP_075531560.1:0.1376,(WP_016647022.1:0.02471,WP_018713109.1:0.02556):0.11769):0.01072,WP_025803307.1:0.14536):0.00699,WP_033916507.1:0.16133):0.02779,WP_012108859.1:0.18897):0.00347,((((WP_002946466.1:0.02845,WP_004319479.1:0.02446):0.10965,(((WP_072594587.1:0.02838,WP_021091489.1:0.02967):0.00464,WP_021092232.1:0.02966):0.06139,WP_009495899.1:0.09015):0.04808):0.01176,WP_009650106.1:0.14117):0.00969,(WP_069638013.1:0.13788,WP_034966917.1:0.1418):0.02471):0.01721):0.01165,WP_005873252.1:0.1814):0.01609,(((WP_039651349.1:0.15489,(WP_039665439.1:0.10334,((WP_039667037.1:0.05414,(WP_043019700.1:0.04144,WP_066008357.1:0.04255):0.01439):0.01422,WP_044598662.1:0.06736):0.02659):0.05727):0.00571,(((((WP_057033061.1:0.02831,WP_032590814.1:0.03222):0.03162,((WP_072237558.1:0.02438,WP_070294399.1:0.02562):0.00433,WP_020974470.1:0.02593):0.0322):0.02142,WP_066776511.1:0.08681):0.05027,WP_027306471.1:0.14068):0.01525,WP_027304340.1:0.15332):0.01843):0.01115,WP_034904091.1:0.17564):0.05591):0.00534,((WP_023385369.1:0.13048,WP_034962687.1:0.13936):0.00613,WP_038454571.1:0.13541):0.07667):0.08518):0.00655,(WP_011139541.1:0.24102,(((WP_006655546.1:0.13477,WP_054197720.1:0.13385):0.01895,WP_034554523.1:0.14888):0.01712,((WP_006801831.1:0.09193,WP_034287783.1:0.07822):0.03899,WP_034551121.1:0.12134):0.05074):0.07585):0.02013):0.00719):0.02973,((((WP_066218584.1:0.13735,WP_018127335.1:0.13958):0.03131,WP_020404842.1:0.17385):0.03095,WP_073067464.1:0.22089):0.0022,(WP_069132396.1:0.19677,WP_038133874.1:0.20936):0.01023):0.04265):0.00921,(((WP_041229931.1:0.22416,WP_023276187.1:0.24818):0.00694,WP_022849741.1:0.23361):0.00739,(WP_013007747.1:0.25783,(WP_013451563.1:0.24229,WP_013886119.1:0.24117):0.01122):0.02486):0.04059):0.00664):0.0013,(((((((((WP_076791988.1:0.09019,WP_006365623.1:0.08153):0.07198,WP_012507330.1:0.15143):0.04594,(WP_011744395.1:0.19288,WP_012466886.1:0.18918):0.01793):0.01293,WP_049751201.1:0.21918):0.01127,(WP_012501741.1:0.11307,(WP_010933369.1:0.09155,WP_069810435.1:0.08337):0.0287):0.10566):0.00674,(WP_012505055.1:0.20907,WP_068866362.1:0.21704):0.01516):0.00602,(WP_011358402.1:0.1904,WP_011890695.1:0.18502):0.05473):0.00305,WP_012473953.1:0.24088):0.00383,WP_012499886.1:0.23519):0.03119):0.00549):0.0035,((((((WP_078789866.1:0.06748,WP_049759798.1:0.05883):0.11187,WP_041532756.1:0.16604):0.02861,(((WP_039745449.1:0.16138,(WP_011939583.1:0.11649,WP_012648493.1:0.11755):0.03968):0.01702,(WP_004511955.1:0.16297,(NP_952858.1:0.03832,WP_052269474.1:0.03729):0.11981):0.01813):0.01205,WP_041973851.1:0.20984):0.01162):0.00339,(WP_041248483.1:0.08853,WP_026840495.1:0.08413):0.10672):0.02828,(((((WP_011340717.1:0.12065,WP_072287972.1:0.11339):0.07153,((WP_072285061.1:0.13944,WP_053551537.1:0.13361):0.01661,WP_027714641.1:0.15994):0.02185):0.02064,((WP_066725686.1:0.16388,WP_052446233.1:0.15551):0.01532,WP_052465079.1:0.18047):0.01725):0.00587,((WP_072906540.1:0.18186,WP_020676945.1:0.16795):0.00706,WP_051689495.1:0.1709):0.0195):0.02382,WP_006001444.1:0.24257):0.01704):0.01687,((WP_007277587.1:0.2547,WP_022636110.1:0.2413):0.00568,(WP_006783685.1:0.11089,WP_055305060.1:0.12184):0.13334):0.01036):0.00634):0.00229):9.7E-4,((((((((((((((((((((WP_079120968.1:0.02106,WP_000978149.1:0.02671):0.00149,WP_050216571.1:0.02299):0.00542,WP_004238863.1:0.02692):0.00219,WP_004260479.1:0.03327):0.00361,(WP_079038010.1:0.03385,(((((WP_078800493.1:0.02554,WP_049547106.1:0.02525):0.00204,(WP_061424498.1:0.02251,WP_049510983.1:0.02687):2.8E-4):0.00119,WP_078170372.1:0.02494):0.00207,WP_049541074.1:0.02755):0.00175,WP_050204214.1:0.02661):0.00426):0.00148):8.5E-4,WP_078374103.1:0.03644):0.00257,WP_079120295.1:0.04507):0.01641,(((((WP_000066040.1:0.0306,WP_061418234.1:0.02991):0.00482,(((WP_045593663.1:0.02678,WP_000978139.1:0.02877):0.00454,(WP_061415578.1:0.02715,WP_049505206.1:0.0238):0.00431):0.00186,((WP_045616509.1:0.025,WP_070683709.1:0.02747):0.00498,(WP_025171721.1:0.02839,WP_000240375.1:0.02716):0.00428):0.00262):0.002):0.00611,WP_061452008.1:0.04653):0.00509,(WP_000066042.1:0.0315,WP_061454441.1:0.03538):0.01402):0.00414,(((WP_000066041.1:0.02663,WP_038804603.1:0.02433):0.00838,(WP_061409805.1:0.02939,WP_061587287.1:0.02475):0.00675):0.00538,WP_025169548.1:0.03904):0.01036):0.00278):0.00469,WP_075230827.1:0.06277):0.01639,((((WP_075566256.1:0.0264,WP_070677027.1:0.02774):0.01603,WP_006151644.1:0.05244):0.0086,((WP_045614606.1:0.03234,WP_006150266.1:0.02817):0.00698,WP_006155391.1:0.03442):0.01051):0.00712,((WP_060955261.1:0.03093,(WP_049510290.1:0.02555,WP_049549062.1:0.02859):0.00549):0.01194,WP_029745398.1:0.04628):0.01292):0.01334):0.00645,WP_070889538.1:0.08511):0.01271,WP_000240378.1:0.09755):0.07037,((((WP_070845884.1:0.02661,WP_070594728.1:0.02371):0.0173,WP_009732078.1:0.03982):0.08897,WP_061564651.1:0.12543):0.02697,((WP_009754516.1:0.09265,WP_070493317.1:0.09738):0.05856,((WP_049553020.1:0.13056,(((WP_015604275.1:0.02403,WP_062005676.1:0.0266):0.00553,WP_045498130.1:0.03403):0.00692,WP_037617364.1:0.04134):0.08422):0.00994,WP_018371379.1:0.15195):0.00879):0.00555):0.01333):0.02012,WP_067193255.1:0.20217):0.00729,WP_018369172.1:0.19501):0.03102,((((((((WP_075659858.1:0.05866,(((WP_062571571.1:0.0341,WP_070700003.1:0.02763):0.01538,WP_062551704.1:0.0448):0.00197,WP_070611713.1:0.04819):0.01156):0.0075,WP_010245171.1:0.07197):0.11904,(WP_067975073.1:0.04344,WP_070698438.1:0.04219):0.13324):0.02373,WP_019133038.1:0.20778):0.00251,(((WP_009221809.1:0.18207,WP_068552145.1:0.19606):0.0197,(WP_004819474.1:0.17175,WP_055079406.1:0.18028):0.02103):0.01179,(((WP_009372637.1:0.02935,WP_029949777.1:0.03238):0.03518,WP_068471781.1:0.05279):0.1351,WP_029410830.1:0.18666):0.01902):0.01089):0.01074,((WP_006701174.1:0.12194,WP_070608493.1:0.11818):0.0486,WP_050814296.1:0.1662):0.05876):0.0092,((WP_071706121.1:0.02515,WP_066923887.1:0.02831):0.07455,WP_052332309.1:0.09526):0.11782):0.01059,(WP_040292343.1:0.24722,WP_004635897.1:0.23463):0.00545):0.00884):0.05738,((WP_013044133.1:0.24988,WP_008104445.1:0.25012):0.02439,(WP_034230371.1:0.27756,WP_053959524.1:0.28292):0.01415):0.00909):0.00413,(((((((((((((((WP_078766119.1:0.1657,WP_072903300.1:0.17012):0.03546,WP_026835819.1:0.20077):0.00543,WP_044950548.1:0.21352):0.00413,WP_027425919.1:0.21148):0.00641,(((((WP_075670364.1:0.16674,((WP_075760284.1:0.10971,(WP_055196780.1:0.02588,WP_055258103.1:0.02636):0.07685):0.02749,WP_024728425.1:0.13389):0.01283):0.01732,((WP_004849151.1:0.03734,WP_015533887.1:0.03329):0.10098,WP_008401512.1:0.1305):0.03815):0.01908,WP_005346961.1:0.19512):0.00786,((WP_042736413.1:0.18468,(WP_005361688.1:0.18267,WP_031543354.1:0.17927):0.01122):0.00815,((((WP_074717543.1:0.04101,WP_028518700.1:0.04532):0.0107,WP_072951966.1:0.05045):0.08497,(WP_009983678.1:0.1002,WP_037301316.1:0.10418):0.03212):0.02058,(WP_074963062.1:0.04745,(WP_037290016.1:0.03342,WP_037304827.1:0.03957):0.00729):0.1034):0.0399):0.002):0.00736,(WP_078785756.1:0.12731,WP_051646747.1:0.13643):0.0691):0.00414):0.01157,WP_027440848.1:0.2364):0.00413,((((((((((((((((((WP_077845502.1:0.05036,WP_009167899.1:0.05745):0.02354,WP_015390401.1:0.07498):0.00711,(WP_022743601.1:0.07985,WP_026886636.1:0.08372):0.00357):0.04855,WP_055070812.1:0.13332):0.00678,WP_066873665.1:0.15854):0.00765,(((((((WP_011722851.1:0.03439,WP_039283216.1:0.03968):0.01862,(WP_039277763.1:0.03495,WP_004444371.1:0.03542):0.02583):0.02568,WP_035290978.1:0.07802):0.03419,WP_066823539.1:0.11257):0.0078,(((WP_046066060.1:0.02662,WP_032078771.1:0.02832):0.08515,(WP_066622983.1:0.09736,WP_070110458.1:0.08921):0.01237):0.00557,WP_052220904.1:0.12362):0.00528):0.00918,(((WP_041711107.1:0.08153,WP_003440599.1:0.07892):0.01095,WP_010235380.1:0.08606):0.03053,((WP_066021969.1:0.12329,WP_053241956.1:0.10806):0.00853,WP_027624073.1:0.12393):0.00597):0.0056):0.00533,WP_034571622.1:0.13456):0.00951):0.00386,((WP_072830190.1:0.11884,WP_026882795.1:0.13116):0.01398,WP_026093864.1:0.14221):0.02294):6.5E-4,(((WP_072985536.1:0.11388,WP_025647817.1:0.11373):0.01686,WP_055257033.1:0.14307):0.01366,WP_034849432.1:0.15012):0.00966):0.00927,(WP_077835304.1:0.06593,WP_034582582.1:0.07213):0.08635):0.00485,((WP_078682819.1:0.1524,WP_035311157.1:0.12372):0.01708,(WP_071613702.1:0.16559,(WP_013237310.1:0.11678,WP_073538016.1:0.12677):0.03979):0.00266):0.00764):0.00354,((WP_039630566.1:0.14005,(WP_040329212.1:0.11135,(WP_061995159.1:0.02465,WP_026022159.1:0.03091):0.07384):0.03878):0.02979,WP_044037525.1:0.15515):0.00577):9.5E-4,WP_010077366.1:0.16727):0.00676,(((((WP_040419626.1:0.07965,WP_055276994.1:0.08391):0.03982,(WP_021876115.1:0.12149,((WP_008679669.1:0.03981,WP_047001153.1:0.04941):0.0305,WP_066894376.1:0.0773):0.03836):0.01455):0.00928,((WP_002597057.1:0.0956,WP_055226227.1:0.09028):0.02891,(WP_024613550.1:0.10965,((WP_027096733.1:0.08465,(WP_032119154.1:0.05309,WP_055264763.1:0.04728):0.03803):0.01201,WP_027636396.1:0.11517):0.01075):0.00548):0.01137):0.01339,WP_073017713.1:0.14678):0.01207,WP_069998664.1:0.16062):0.02207):0.00344,WP_077894585.1:0.19277):0.00851,(((((((WP_065543058.1:0.02714,WP_029470179.1:0.03169):0.00572,WP_033141072.1:0.03498):0.06086,WP_004222046.1:0.09781):0.01841,WP_055220666.1:0.11141):0.02915,WP_067541476.1:0.14509):0.02415,(WP_073387345.1:0.09562,(WP_027215360.1:0.07509,WP_028234508.1:0.07279):0.01001):0.07714):0.02366,(WP_027431566.1:0.12814,WP_031557271.1:0.12932):0.05054):0.01536):0.00555,((WP_058693912.1:0.03686,(WP_013381638.1:0.02926,WP_038352671.1:0.03418):0.00605):0.10647,((WP_014355480.1:0.07925,(WP_026394512.1:0.05361,WP_070372479.1:0.05185):0.03166):0.04018,WP_050739642.1:0.12437):0.0383):0.04429):0.00845,(WP_058353442.1:0.20353,WP_073049244.1:0.19497):0.00595):5.6E-4,WP_009644793.1:0.21995):0.01048):0.00402,((((((((((((((WP_075679311.1:0.13072,WP_021923240.1:0.11928):0.0174,WP_028530373.1:0.13931):0.01546,(WP_006864233.1:0.12738,((WP_072851840.1:0.11239,WP_044296061.1:0.11809):0.01869,WP_073106185.1:0.14757):0.00332):0.01296):0.00705,(WP_016226742.1:0.15137,((WP_069423015.1:0.10149,WP_021634099.1:0.09777):0.04497,WP_031389460.1:0.14059):0.00576):0.01929):0.00424,WP_066562809.1:0.16093):0.0087,WP_005600751.1:0.18692):0.00257,WP_013976891.1:0.17566):0.00459,((WP_075720475.1:0.12078,(WP_016286190.1:0.11891,WP_022751845.1:0.11072):0.01255):0.00927,WP_016214287.1:0.13538):0.05016):0.0019,(((WP_044948266.1:0.10954,(((WP_005427544.1:0.0315,WP_015542432.1:0.03123):0.05217,WP_022381441.1:0.09304):0.00498,WP_021651471.1:0.09982):0.02199):0.01293,WP_005950873.1:0.13375):0.0411,(WP_055261261.1:0.17929,WP_022035532.1:0.16399):0.01543):0.00852):0.00504,((WP_075554549.1:0.13243,WP_027890450.1:0.1286):0.04877,WP_027398853.1:0.18826):0.01735):0.00432,((WP_040471085.1:0.17632,WP_002574071.1:0.19405):0.00908,((((WP_059068821.1:0.1482,(((WP_005610566.1:0.08448,(WP_029731141.1:0.08303,WP_055282008.1:0.08671):0.01349):0.01765,(WP_015527869.1:0.09901,WP_009242289.1:0.10763):0.00607):0.02616,WP_072525170.1:0.1319):0.01811):0.00834,((((WP_009002911.1:0.06454,WP_050639869.1:0.06461):0.05623,WP_066734340.1:0.10982):0.0146,WP_009267567.1:0.13433):0.01441,((WP_009248616.1:0.10221,WP_016216929.1:0.10291):0.04402,WP_070088675.1:0.13967):0.0081):0.00634):0.00503,(WP_004078330.1:0.09395,WP_016294142.1:0.09055):0.04812):0.00629,WP_016225424.1:0.15545):0.01998):0.00587):0.00788,(WP_044974171.1:0.12417,WP_028504540.1:0.12956):0.08728):0.00222,WP_015557293.1:0.19536):0.01263,((WP_021935270.1:0.19035,WP_072978126.1:0.18833):0.00516,WP_027096064.1:0.19153):0.06364):0.00341):0.00603,WP_022782248.1:0.23593):0.00639,((WP_002839056.1:0.03656,WP_035109543.1:0.03724):0.20587,WP_019133841.1:0.22019):0.02508):0.00991,(((WP_077610099.1:0.22282,WP_027104693.1:0.248):0.01655,(((WP_041385010.1:0.12331,(WP_066643056.1:0.07712,WP_073280512.1:0.092):0.03846):0.04073,(((((WP_014312649.1:0.04515,WP_020816851.1:0.04974):0.00817,WP_024831667.1:0.0557):0.00619,WP_015924832.1:0.06681):0.01175,WP_004617055.1:0.07493):0.04758,WP_027627261.1:0.12924):0.05436):0.0176,WP_013780788.1:0.17357):0.03333):0.012,(WP_071132358.1:0.24972,(WP_026513563.1:0.08545,WP_026656111.1:0.09571):0.14159):0.02563):0.0054):0.00785,(WP_027115708.1:0.25189,(WP_031582539.1:0.12155,WP_031583665.1:0.11636):0.11542):0.0173):0.00487,(((WP_077140998.1:0.20501,((((((WP_040106317.1:0.05669,WP_031547673.1:0.054):0.05528,(WP_046791309.1:0.05202,WP_017550038.1:0.05485):0.06686):0.01076,(WP_072710859.1:0.09509,WP_052254962.1:0.09957):0.02884):0.00333,WP_020006486.1:0.12143):0.02236,((WP_026860111.1:0.02897,WP_035810448.1:0.03164):0.06651,WP_026866174.1:0.09784):0.059):0.0225,WP_070458362.1:0.17851):0.02184):0.03103,((((((WP_078358393.1:0.0323,WP_040808151.1:0.02996):0.00939,WP_070372895.1:0.03925):0.02155,WP_070045709.1:0.07098):0.08756,((((WP_070853394.1:0.11038,(((WP_002445684.1:0.05857,WP_023350803.1:0.05753):0.03168,(((WP_017176409.1:0.02595,WP_070717421.1:0.02648):0.04818,WP_037546057.1:0.07167):0.008,WP_053035167.1:0.08002):0.00905):0.00209,(WP_002465690.1:0.06579,WP_029056254.1:0.07278):0.02296):0.00901):0.02188,((((WP_047428444.1:0.0298,WP_047433246.1:0.03013):0.02342,WP_073402377.1:0.04774):0.00201,WP_072414320.1:0.04668):0.05557,WP_002462782.1:0.10032):0.0238):0.01364,(((WP_040807029.1:0.10465,WP_059107943.1:0.10608):0.01493,(((WP_042739996.1:0.09862,(((WP_071561887.1:0.0529,WP_061050381.1:0.05197):0.01354,WP_070039634.1:0.07448):0.01289,((WP_069793248.1:0.03542,WP_070053230.1:0.032):0.04223,WP_069996391.1:0.0795):0.0063):0.00555):0.0064,WP_073505031.1:0.09894):0.02002,(WP_021459059.1:0.09656,(WP_061855531.1:0.02544,WP_048793326.1:0.02699):0.07572):0.01384):0.01069):0.00917,(WP_060804573.1:0.07285,WP_070704569.1:0.0804):0.05163):0.00625):0.01221,WP_009384598.1:0.14883):0.01246):0.00319,((((WP_039647083.1:0.03707,WP_037568023.1:0.03517):0.03191,WP_037576946.1:0.07645):0.01887,(WP_044361557.1:0.09317,WP_050331782.1:0.09314):0.00299):0.01049,(WP_019169410.1:0.03044,WP_020220408.1:0.0304):0.06651):0.04549):0.05628,WP_015912398.1:0.2095):0.01326):0.03745,(((WP_077602897.1:0.05695,(WP_040977617.1:0.07258,WP_042528553.1:0.06395):0.00471):0.10587,(WP_011064487.1:0.06027,WP_017798842.1:0.05695):0.1254):0.0287,(WP_026465446.1:0.06373,WP_070467339.1:0.06888):0.17515):0.02036):0.02085):0.00346,(((((WP_004633534.1:0.07604,(WP_048802191.1:0.04301,WP_031554053.1:0.04688):0.03257):0.01243,WP_027131096.1:0.09525):0.01226,WP_062174585.1:0.11602):0.06239,WP_066129846.1:0.18293):0.11998,((WP_051538640.1:0.1261,WP_051688950.1:0.11363):0.14622,WP_051602016.1:0.26218):0.0144):0.01364):0.00186,((((((((((WP_075346411.1:0.03605,WP_057490200.1:0.03161):0.01498,(WP_003088182.1:0.04827,WP_027976143.1:0.04196):0.00288):0.05513,WP_024786422.1:0.10887):0.01967,WP_003079844.1:0.12694):0.01965,WP_067061651.1:0.15493):0.00358,((((WP_071793247.1:0.09225,(WP_012658322.1:0.1005,(WP_003084945.1:0.03823,WP_007891290.1:0.0332):0.07055):0.00362):0.01742,((((((WP_074867751.1:0.02406,WP_061407908.1:0.02858):0.02202,WP_013851895.1:0.04565):0.01005,WP_033152737.1:0.05856):0.02103,(WP_018165876.1:0.07363,WP_018375612.1:0.06547):0.01774):0.01024,WP_018364502.1:0.09585):0.02244,(((((WP_003048646.1:0.03692,WP_038434074.1:0.03075):0.01903,WP_012766861.1:0.0524):0.00847,WP_027970323.1:0.06014):0.03593,WP_008088715.1:0.09894):0.01345,(WP_003099781.1:0.12093,(WP_062806658.1:0.06198,WP_037627524.1:0.05832):0.05764):0.00141):0.00816):0.00453):0.01222,(WP_037581046.1:0.11323,WP_037594635.1:0.11609):0.01356):0.01222,((WP_018029859.1:0.13141,(((WP_019788640.1:0.0513,WP_019789046.1:0.05397):0.01296,WP_004226533.1:0.05847):0.05681,((WP_060934138.1:0.03212,WP_048788509.1:0.03555):0.00637,WP_070656427.1:0.03498):0.08253):0.01321):0.00588,WP_066914731.1:0.14097):0.0041):0.00207):0.00397,WP_006740275.1:0.16653):0.00577,WP_000690163.1:0.16246):0.00686,((((((WP_044755660.1:0.03634,(WP_029173582.1:0.02981,WP_032510908.1:0.02945):0.00625):0.00646,WP_029180049.1:0.04169):0.01863,WP_024403726.1:0.06656):0.03373,WP_024532059.1:0.09081):0.03814,(WP_018374600.1:0.10381,WP_018378264.1:0.09997):0.03665):0.02694,((WP_062708200.1:0.02431,WP_018379477.1:0.02812):0.1096,WP_029690523.1:0.13298):0.03338):0.0049):0.07949,WP_047389308.1:0.24973):0.02264):0.00912):0.00194,((((((((WP_078707481.1:0.17401,(((WP_055885029.1:0.10819,WP_061932893.1:0.11681):0.04648,(((WP_062117495.1:0.09768,WP_026358825.1:0.10789):0.03201,WP_062235672.1:0.12827):0.01885,WP_062211249.1:0.14129):0.02159):0.00765,((WP_039189749.1:0.10834,WP_062227828.1:0.10257):0.05858,WP_062011401.1:0.17153):0.00422):0.00446):0.00188,((WP_056501793.1:0.1104,WP_056693510.1:0.10289):0.03234,(WP_040489030.1:0.10835,(WP_024348622.1:0.09182,WP_055847524.1:0.0935):0.01251):0.03726):0.03464):0.01847,(WP_011580751.1:0.0795,WP_028034954.1:0.07158):0.11211):0.01229,((((((((((((((WP_077961105.1:0.03842,WP_065777328.1:0.04638):0.00469,WP_065373568.1:0.04832):0.00602,WP_060520719.1:0.04875):0.03288,(WP_077503649.1:0.05331,(WP_025427190.1:0.0421,WP_053247536.1:0.03917):0.0103):0.03414):0.02472,(((WP_071015759.1:0.03248,WP_069458483.1:0.03555):0.01009,WP_034857562.1:0.04568):0.04773,(((WP_041415460.1:0.04481,(WP_064240623.1:0.04473,((YP_002826178.1:0.02648,WP_037448788.1:0.02542):0.02472,(WP_065997728.1:0.03429,WP_026187510.1:0.03492):0.01075):6.9E-4):0.00103):0.00355,(WP_037386038.1:0.03553,WP_037424386.1:0.03714):0.01386):0.04,((((WP_018095111.1:0.02747,WP_029957016.1:0.02907):0.0257,WP_028000600.1:0.05734):0.00757,WP_011975684.1:0.0737):0.02383,(WP_066870493.1:0.06961,WP_026623055.1:0.0688):0.01344):0.00722):0.00724):0.00942):0.02263,((WP_056326009.1:0.12513,((WP_064330236.1:0.03123,WP_023512201.1:0.03428):0.01569,WP_069058572.1:0.04982):0.06962):0.00704,((WP_056335297.1:0.10088,((((((WP_060640846.1:0.05148,WP_060505555.1:0.05432):0.00226,WP_051980741.1:0.05065):0.00815,WP_068958455.1:0.06352):0.00403,WP_051980091.1:0.07138):0.01457,(WP_018324674.1:0.04351,WP_037130182.1:0.04864):0.03401):0.00965,WP_062580670.1:0.08446):0.00671):0.01929,WP_071834541.1:0.13089):0.00636):0.00725):0.0152,WP_075288949.1:0.14571):0.01171,(WP_062592936.1:0.0698,WP_062473708.1:0.06609):0.08798):0.00884,((((WP_071006690.1:0.02788,WP_046792369.1:0.02748):0.1091,WP_052642004.1:0.14667):0.00445,(((((WP_046626398.1:0.02846,WP_046667176.1:0.02996):0.00216,WP_037082422.1:0.03048):0.00647,(WP_037088561.1:0.03396,WP_038542829.1:0.03477):0.00599):0.04098,WP_037146713.1:0.07393):0.04793,WP_062456609.1:0.13278):0.02363):0.00184,WP_029618299.1:0.15516):0.0166):0.00707,(WP_075633778.1:0.10002,WP_075626426.1:0.10555):0.06871):0.00276,(((((WP_076397578.1:0.03392,WP_054151008.1:0.03481):0.00888,WP_040299996.1:0.04611):0.08828,(WP_009109455.1:0.12841,WP_062278677.1:0.12765):0.00655):0.02562,WP_054158681.1:0.16337):0.01134,((((WP_075612851.1:0.10418,(WP_060715980.1:0.0271,WP_070164702.1:0.02677):0.081):0.01339,WP_075641165.1:0.12079):0.02756,WP_028735385.1:0.13941):0.0126,WP_037068457.1:0.15647):0.01196):0.00659):0.0088,(((((((WP_075850667.1:0.02697,WP_015340084.1:0.02566):0.00568,WP_047633235.1:0.03116):0.0175,((WP_068387328.1:0.03831,WP_051982811.1:0.03435):0.01527,(WP_051074035.1:0.04157,WP_052224147.1:0.04839):0.00204):0.00239):0.02418,(WP_028753031.1:0.04709,WP_034518088.1:0.04698):0.02562):0.06945,((((WP_056539741.1:0.10708,(((WP_057468517.1:0.06168,WP_037061266.1:0.0659):0.02806,WP_018900542.1:0.09608):0.00898,WP_065693915.1:0.0967):0.00284):0.0048,WP_037178606.1:0.10901):0.00259,(((WP_040674422.1:0.0769,(WP_037119261.1:0.06316,(WP_037082557.1:0.05542,WP_018854844.1:0.06182):0.00236):0.01555):0.00153,WP_028744629.1:0.07174):0.0078,WP_037128297.1:0.08424):0.02658):0.01084,((((WP_008525872.1:0.0438,((WP_064838656.1:0.0256,(WP_037078218.1:0.02712,WP_037092242.1:0.02478):0.00381):0.00887,WP_033182363.1:0.03871):0.00594):0.01225,(WP_064691796.1:0.04148,((WP_064706080.1:0.029,WP_064806161.1:0.02637):0.00608,WP_038692586.1:0.03545):0.00696):0.00786):0.05156,(WP_027511812.1:0.02947,WP_074068388.1:0.03018):0.07136):0.00337,WP_051942186.1:0.11151):0.02012):0.01156):0.01197,WP_056814765.1:0.13794):0.02677,((WP_077225101.1:0.05464,(((WP_045018580.1:0.02655,WP_013635999.1:0.02589):0.0137,(WP_065115490.1:0.04091,(WP_052818602.1:0.04214,WP_035242556.1:0.03478):0.00279):0.00335):0.00566,(((WP_060726169.1:0.02635,WP_044458779.1:0.0261):0.00386,(WP_065653942.1:0.02523,WP_035217544.1:0.02721):0.00226):0.00533,WP_035256582.1:0.03269):0.01042):0.01555):0.05572,(((((WP_077100678.1:0.06583,WP_067642789.1:0.05917):0.02426,WP_065698162.1:0.09032):0.00905,WP_062589777.1:0.09511):0.00239,(WP_042619579.1:0.0855,WP_062449223.1:0.09471):0.00594):0.00942,(WP_062426119.1:0.08678,WP_027673068.1:0.09253):0.01787):0.02074):0.05348):0.0079):0.00909,WP_062554779.1:0.20405):0.00704,(((WP_047032358.1:0.08186,WP_066178518.1:0.08301):0.0087,WP_035533995.1:0.09296):0.01734,WP_007197717.1:0.11218):0.09308):0.00562):0.00719,WP_075997986.1:0.22277):0.00926,((((((WP_078338571.1:0.12906,((WP_064320617.1:0.06551,WP_024898706.1:0.06352):0.04803,WP_054314538.1:0.11864):0.0114):0.00241,((WP_061346492.1:0.03866,WP_036586881.1:0.02872):0.0236,WP_036564635.1:0.05087):0.07393):0.06526,(((((((((WP_055977179.1:0.06212,WP_067962518.1:0.05845):0.02498,WP_018428156.1:0.08495):0.0432,WP_019173133.1:0.12886):0.01052,(WP_047565846.1:0.12224,(WP_008836363.1:0.09367,(WP_023797667.1:0.02295,WP_065010901.1:0.02759):0.07128):0.01993):0.02929):0.00481,(((WP_056107049.1:0.0479,WP_056238916.1:0.04785):0.05693,WP_035032557.1:0.09378):0.04223,((WP_056109328.1:0.11341,(((((WP_071099231.1:0.04159,(WP_040972243.1:0.03036,WP_067319720.1:0.03678):0.00244):0.01865,WP_073986683.1:0.06589):0.01695,WP_023734297.1:0.07758):0.00833,((WP_006206101.1:0.06799,((WP_029352937.1:0.03857,WP_027151984.1:0.03643):0.01218,WP_036241716.1:0.05032):0.0148):0.01052,WP_023717826.1:0.07758):0.00628):0.01171,((((WP_057145708.1:0.02714,WP_023762921.1:0.02586):0.00395,WP_027161500.1:0.03138):0.03728,WP_027025201.1:0.06301):0.00514,((WP_023780822.1:0.04989,(WP_023785175.1:0.02917,WP_027144914.1:0.02402):0.0299):0.00575,((WP_056576706.1:0.03979,((WP_064988547.1:0.02664,WP_027044657.1:0.02636):0.01425,(WP_069092237.1:0.03001,WP_032930392.1:0.02299):0.01225):0.00427):0.00807,(WP_027029138.1:0.02983,WP_033838491.1:0.02941):0.02478):0.00555):0.00718):0.0218):0.01757):0.01905,(WP_024922222.1:0.08515,WP_054312972.1:0.09215):0.03152):0.00545):0.01596):0.00698,(((WP_008598047.1:0.08028,WP_048648763.1:0.078):0.04032,WP_025029651.1:0.11795):0.02401,WP_009450079.1:0.12291):0.01705):0.00728,WP_024585730.1:0.15782):0.00953,(WP_047146180.1:0.13741,WP_024846834.1:0.13627):0.0285):0.00452,((((WP_008123270.1:0.08292,WP_027231670.1:0.07837):0.06117,WP_068882588.1:0.14235):0.01983,WP_028233616.1:0.16569):0.0118,WP_036480733.1:0.17463):0.00874):0.00974):0.01014,WP_072604685.1:0.18441):0.00414,WP_009463560.1:0.20435):0.01044,(WP_053999399.1:0.08571,WP_018688164.1:0.08912):0.15982):0.00884):0.00715,((WP_045685308.1:0.1443,(WP_024707033.1:0.13045,WP_026173773.1:0.13457):0.01552):0.08841,WP_025437971.1:0.23168):0.00828):0.0067,((((WP_075870764.1:0.13426,WP_077992021.1:0.12381):0.00726,WP_078040375.1:0.13889):0.05163,WP_008039695.1:0.21041):0.06904,((WP_071345727.1:0.21521,((WP_047264580.1:0.15544,WP_007557530.1:0.15416):0.02501,(WP_013462256.1:0.02971,WP_034441760.1:0.02546):0.15542):0.01271):0.03857,WP_015273230.1:0.21258):0.0366):0.00914):0.03887):0.00791,(((((((((((((((((WP_078550306.1:0.15978,(WP_077620180.1:0.07472,(WP_058000249.1:0.06257,WP_010285432.1:0.06555):0.00865):0.08643):0.01713,(((WP_025909851.1:0.13548,WP_028397391.1:0.12806):0.01793,WP_019395096.1:0.14589):0.0147,WP_053402935.1:0.16531):0.01095):0.00661,WP_035439419.1:0.18452):0.02713,((((((((((((((WP_077111901.1:0.11162,WP_018708524.1:0.10816):0.00979,WP_057987748.1:0.12106):0.00503,((WP_062110628.1:0.11151,WP_066146256.1:0.11629):0.00895,(WP_066267880.1:0.12648,WP_066368097.1:0.11426):0.00763):0.00405):0.01191,((WP_058006071.1:0.10541,WP_066232885.1:0.1148):0.02201,WP_055741702.1:0.13142):0.01346):0.00704,WP_071413726.1:0.15979):0.00475,(((WP_071354228.1:0.05122,WP_026574010.1:0.05198):0.09759,WP_071393049.1:0.14217):0.00774,(WP_044391975.1:0.09025,WP_023613287.1:0.07581):0.06998):0.00313):0.00423,(((((WP_075979847.1:0.12882,WP_066192122.1:0.13017):0.00508,(WP_077210368.1:0.11168,WP_034659414.1:0.12213):0.01736):0.00463,WP_015591921.1:0.13197):0.00296,(((((WP_057767576.1:0.03182,WP_053479381.1:0.02956):0.04701,WP_066399051.1:0.07754):0.02307,(WP_057776804.1:0.07695,WP_066301879.1:0.08055):0.01807):0.02447,(WP_003347203.1:0.0303,WP_050979094.1:0.02746):0.08826):0.00597,((((WP_019382059.1:0.03217,(WP_061793584.1:0.02542,WP_053433219.1:0.02494):0.0038):0.01976,WP_026583022.1:0.05038):0.06161,WP_066059185.1:0.11066):0.01339,WP_066441671.1:0.12294):0.00206):0.00805):0.00724,((WP_075690290.1:0.14041,((((WP_040206529.1:0.08662,(WP_066249311.1:0.05229,WP_026565443.1:0.04771):0.03667):0.01216,(((WP_007084209.1:0.07285,(WP_024027421.1:0.03199,WP_066094586.1:0.03229):0.04143):0.00515,WP_066074014.1:0.0761):0.0189,(WP_066321814.1:0.08801,WP_038538344.1:0.08465):0.00611):0.00436):0.01809,((WP_042354656.1:0.1056,WP_066390015.1:0.11226):0.0062,(WP_045515545.1:0.06121,WP_063254867.1:0.0575):0.06475):0.00111):0.01277,WP_042453868.1:0.12731):0.00689):0.00512,WP_027322548.1:0.14369):0.00721):0.00965):0.00426,(((WP_040374968.1:0.13997,((((((WP_057915348.1:0.02732,WP_061144007.1:0.03023):0.00472,WP_064462614.1:0.02945):0.02126,(WP_061440349.1:0.03362,WP_054398392.1:0.02753):0.02235):0.00948,WP_053348975.1:0.06682):0.04154,(WP_062187709.1:0.0502,(WP_049679509.1:0.02729,WP_028390498.1:0.02666):0.02174):0.06802):0.01169,WP_071353000.1:0.1231):0.01024):0.02973,(WP_046525150.1:0.03398,WP_053361286.1:0.02696):0.12943):0.00451,(((WP_016204765.1:0.062,WP_061801112.1:0.05714):0.02729,WP_035416384.1:0.07981):0.06998,WP_026693198.1:0.15107):0.00725):0.00214):0.00531,(WP_009796140.1:0.13746,WP_071458835.1:0.13952):0.01725):0.0032,((((((WP_044340602.1:0.04137,WP_034763014.1:0.04654):0.04949,WP_064091712.1:0.09154):0.01378,WP_053429977.1:0.11551):0.01812,WP_032085188.1:0.12959):0.02063,((WP_059174221.1:0.06676,(WP_048827637.1:0.05445,WP_053368701.1:0.0527):0.00466):0.06948,(WP_066207350.1:0.09599,WP_053601576.1:0.09082):0.0343):0.02286):0.00505,WP_006838519.1:0.15969):0.00742):0.00721,((WP_042353238.1:0.09495,WP_019244484.1:0.09791):0.03388,WP_050616653.1:0.13599):0.03831):0.0075,(((((((WP_076765863.1:0.0695,WP_075396672.1:0.06603):0.02427,(WP_073712436.1:0.02686,WP_034298735.1:0.03175):0.06181):0.02135,(WP_045850879.1:0.08768,((WP_046173326.1:0.06022,WP_050183657.1:0.06798):0.02049,(WP_046181276.1:0.04447,WP_069937458.1:0.04344):0.03904):0.00618):0.02661):0.04279,(WP_040036974.1:0.11513,(WP_063384052.1:0.0843,WP_049666088.1:0.08913):0.02694):0.0434):0.00377,((WP_018663712.1:0.12225,(WP_026684003.1:0.11177,WP_051476300.1:0.10059):0.01271):0.02463,WP_048622352.1:0.14062):0.01606):0.00649,((WP_062350123.1:0.13181,(WP_033826408.1:0.12885,WP_034766916.1:0.1138):0.02112):0.00952,WP_026499822.1:0.13805):0.02123):0.00943,((WP_039806210.1:0.06288,WP_041120799.1:0.05564):0.08938,(WP_041054594.1:0.13213,WP_041085353.1:0.12155):0.02915):0.01315):0.01296):0.00864,((WP_071312608.1:0.10851,WP_071389354.1:0.12422):0.07799,WP_010169506.1:0.18624):0.0031):0.0097,(((((WP_076760117.1:0.04956,WP_040224546.1:0.04938):0.03363,(WP_063183890.1:0.03127,WP_008301573.1:0.02859):0.05747):0.10336,((WP_075620318.1:0.11756,(((WP_024536365.1:0.05666,WP_017382096.1:0.04972):0.02397,WP_051123250.1:0.06618):0.00525,WP_019415320.1:0.08617):0.03262):0.05674,((((WP_042232339.1:0.08761,(WP_010291115.1:0.08306,WP_029501054.1:0.08058):0.01239):0.04214,WP_066791327.1:0.1224):0.01046,WP_068457596.1:0.13463):0.01668,((WP_053418354.1:0.02733,WP_038179304.1:0.02921):0.11809,WP_053591066.1:0.13733):0.02144):0.01831):0.00218):0.00835,((((((WP_057989466.1:0.08702,WP_065216281.1:0.08431):0.02189,WP_036150878.1:0.10537):0.00994,(WP_016838827.1:0.08489,((WP_036179560.1:0.08163,WP_036190666.1:0.07865):0.00422,WP_036197817.1:0.08638):0.01006):0.02208):0.01383,(WP_066462799.1:0.12646,WP_066545487.1:0.12878):0.01149):0.00817,(WP_042479021.1:0.03285,WP_066165492.1:0.03782):0.09988):0.03076,(((((WP_036120700.1:0.03928,(WP_054548586.1:0.02509,WP_036075672.1:0.02773):0.01001):0.01548,(((WP_025116975.1:0.02898,WP_031416136.1:0.03088):0.00275,WP_036220578.1:0.03246):0.00748,WP_054612562.1:0.04005):0.01313):0.01226,WP_053997017.1:0.06323):0.00641,((WP_010857053.1:0.06929,WP_053582302.1:0.06099):0.00459,((WP_049667387.1:0.03893,(WP_068986611.1:0.03356,(WP_053485346.1:0.02838,WP_053594134.1:0.03148):0.00693):0.00596):0.02278,WP_069510863.1:0.06833):0.00289):0.00176):0.05908,WP_036145235.1:0.13146):0.03961):0.01824):0.01096,(((WP_075526384.1:0.1491,(WP_041072518.1:0.14148,(WP_060204359.1:0.13156,(WP_067213715.1:0.11242,WP_067404318.1:0.11453):0.01865):0.00997):0.01015):0.00922,(WP_009499452.1:0.07739,WP_029054897.1:0.07456):0.07957):0.00646,((WP_039043129.1:0.03829,WP_025783725.1:0.03592):0.07948,WP_040285265.1:0.11487):0.05005):0.03768):0.01042):0.00582):0.00408,((WP_077587605.1:0.16264,(((WP_071152152.1:0.06729,WP_033542039.1:0.07345):0.06523,(WP_052649494.1:0.08882,WP_053167546.1:0.08155):0.05699):0.02387,((WP_058382207.1:0.04953,WP_068871279.1:0.05121):0.03425,WP_068487941.1:0.08142):0.08094):0.00208):0.00736,((WP_058386765.1:0.1036,(((WP_008498552.1:0.04072,(WP_065527593.1:0.02961,WP_008433148.1:0.02965):0.00558):0.0202,WP_038705321.1:0.05388):0.03005,WP_049695121.1:0.08152):0.01978):0.00874,WP_006830779.1:0.10758):0.07151):0.02671):0.01041,(((((((((WP_078393358.1:0.06401,WP_054712480.1:0.05795):0.08116,(WP_062751037.1:0.02826,WP_035202185.1:0.02649):0.11023):0.01163,((WP_052007984.1:0.04186,WP_038484979.1:0.04208):0.09298,WP_035441202.1:0.14059):0.0213):0.02333,WP_059103602.1:0.16501):0.02019,((((((((WP_078556531.1:0.13519,WP_075388446.1:0.13754):0.00549,WP_051556518.1:0.13756):0.00783,((WP_047972815.1:0.08434,WP_022627979.1:0.07335):0.0554,(WP_053432318.1:0.11392,WP_035426148.1:0.11108):0.02011):0.00392):0.0127,WP_069717355.1:0.15413):0.00946,(WP_048601209.1:0.1448,WP_062201053.1:0.15708):0.01572):0.00486,WP_048313418.1:0.16985):0.00609,(WP_022792847.1:0.16616,(WP_026702314.1:0.13951,WP_018924753.1:0.14412):0.02837):0.01129):0.00495,(((((WP_078593229.1:0.13507,WP_013486711.1:0.13278):0.01906,WP_035185994.1:0.14988):0.02785,(WP_078578558.1:0.16099,(WP_013171053.1:0.10828,WP_069366806.1:0.10754):0.04546):0.0169):0.00893,WP_035212054.1:0.16972):0.00578,((WP_045487612.1:0.13667,(WP_047990594.1:0.08951,WP_003321790.1:0.10817):0.02444):0.0281,(WP_062051254.1:0.15235,(WP_066159701.1:0.13938,(WP_034632986.1:0.12526,WP_035667893.1:0.1409):0.00835):0.01376):0.01136):0.02288):0.00773):0.00468):0.00503,(((WP_077248004.1:0.14846,WP_049672586.1:0.14035):0.03472,(WP_026092437.1:0.13025,WP_035198314.1:0.13328):0.0606):0.00697,((WP_040340699.1:0.15506,(((WP_061975912.1:0.07301,WP_053356236.1:0.06636):0.06273,WP_026678086.1:0.12021):0.01189,((WP_066238242.1:0.05253,WP_066399586.1:0.05461):0.01681,WP_066294465.1:0.06689):0.06892):0.01775):0.02109,(WP_007502309.1:0.164,WP_025028140.1:0.17549):0.00692):0.00851):0.00505):0.00148,(((((((WP_078378364.1:0.09881,(((WP_060666734.1:0.02564,WP_010191436.1:0.02717):0.01015,(WP_047972389.1:0.0304,WP_063559005.1:0.02946):0.00922):0.01907,WP_064097675.1:0.0584):0.05304):0.04289,WP_066418052.1:0.15766):0.01159,WP_035412476.1:0.1664):0.00447,(((((WP_076760992.1:0.03773,WP_003178255.1:0.04297):0.01326,WP_026589797.1:0.0534):0.01209,(WP_006640418.1:0.03559,WP_046131816.1:0.0416):0.02958):0.04003,WP_053605136.1:0.11677):0.02358,((((WP_045926516.1:0.02454,WP_042635686.1:0.02809):0.016,WP_061521579.1:0.04189):0.04014,((WP_024123642.1:0.02862,WP_070548365.1:0.02752):0.04859,WP_003328546.1:0.07247):0.00503):0.03452,(WP_034325049.1:0.02907,WP_045035097.1:0.02357):0.09289):0.01936):0.03378):0.00982,(((((WP_078433077.1:0.11474,((WP_046517542.1:0.06541,WP_066333401.1:0.07177):0.03759,WP_072581496.1:0.10083):0.00907):0.01712,WP_066227682.1:0.12605):0.02044,(WP_070877674.1:0.0793,WP_029566251.1:0.0786):0.06565):0.00555,(WP_044749408.1:0.1161,WP_063387555.1:0.1081):0.03523):0.01136,WP_069033976.1:0.16849):0.01202):0.00309,((((((((WP_077295494.1:0.0358,WP_026593135.1:0.03279):0.00718,WP_063177310.1:0.03936):0.01757,WP_011983211.1:0.05663):0.00402,(WP_048567315.1:0.02335,WP_038413903.1:0.02909):0.03699):0.02541,(WP_034642957.1:0.08394,WP_035433564.1:0.07842):0.00445):0.02735,WP_028400948.1:0.11323):0.04037,(((WP_044895772.1:0.10057,((WP_066322143.1:0.08497,WP_044743289.1:0.07748):0.00735,WP_027410157.1:0.08079):0.01728):0.01362,(((((WP_041267716.1:0.02921,WP_063167026.1:0.02713):0.00641,WP_008881717.1:0.03232):0.00223,WP_050368050.1:0.0365):0.01096,(WP_066230971.1:0.04346,(WP_015373714.1:0.02763,WP_033842714.1:0.03244):0.01131):0.0068):0.04575,((WP_064550626.1:0.03518,WP_041269772.1:0.03524):0.00777,WP_043906451.1:0.04681):0.04781):0.01739):7.8E-4,((WP_003398241.1:0.04668,WP_055441855.1:0.04685):0.00808,(WP_050982330.1:0.03864,WP_035021109.1:0.03717):0.01627):0.0676):0.02713):0.01091,WP_066175052.1:0.14945):0.01293):0.00686,WP_044641839.1:0.19326):0.00831):0.00601,((((WP_041961034.1:0.10897,WP_026074574.1:0.10609):0.01641,((((((WP_063227522.1:0.049,WP_035317627.1:0.04385):0.01739,WP_049739142.1:0.07024):0.00346,WP_069853047.1:0.0798):0.01308,WP_055746378.1:0.08828):0.00449,WP_031306175.1:0.09967):0.02625,(WP_044898866.1:0.08437,WP_031933453.1:0.09231):0.0272):0.00858):0.04152,WP_031412452.1:0.17067):0.01739,((((WP_012368973.1:0.03301,(WP_014969117.1:0.02796,WP_026831535.1:0.03288):0.00502):0.03108,WP_029332227.1:0.05922):0.02668,(WP_053454600.1:0.02924,WP_035413278.1:0.02823):0.06216):0.07975,((WP_026824798.1:0.05972,(WP_074035329.1:0.04802,WP_074036647.1:0.04394):0.00541):0.05575,(((WP_029334033.1:0.0468,WP_034817153.1:0.04898):0.02106,WP_021068196.1:0.06706):0.00899,WP_070329366.1:0.08201):0.03381):0.05201):0.02369):0.00354):0.00339,(WP_042429511.1:0.19818,(WP_069703375.1:0.18104,WP_069644375.1:0.18563):0.01997):0.00757):0.01081):0.00165,(((((((WP_077623928.1:0.15274,((WP_074601161.1:0.05871,WP_026569010.1:0.06315):0.03408,WP_053216911.1:0.08949):0.05369):0.02633,(((WP_062438517.1:0.06716,WP_028781800.1:0.06058):0.08959,WP_026801684.1:0.16041):0.00762,(WP_052127308.1:0.14058,(WP_036787263.1:0.14732,(WP_036821749.1:0.12247,WP_036843305.1:0.12214):0.01635):0.00241):0.02171):0.00971):0.00822,((WP_076560507.1:0.13733,WP_052034758.1:0.13804):0.02923,(((WP_026577052.1:0.13277,WP_035542400.1:0.12649):0.01343,((WP_075037899.1:0.11263,WP_035511827.1:0.11842):0.02052,WP_035531097.1:0.13472):0.01686):0.01373,WP_014641385.1:0.1599):0.00778):0.01478):0.00694,((((WP_077329991.1:0.14635,(WP_010531195.1:0.11468,WP_068446176.1:0.11275):0.02874):0.0091,WP_029268310.1:0.15691):0.00628,(((WP_040953919.1:0.05071,WP_019379281.1:0.0572):0.08705,((((((WP_042147438.1:0.05264,WP_026908558.1:0.04993):0.04138,(WP_047980740.1:0.08867,WP_047986239.1:0.08716):0.00166):0.00722,WP_010094829.1:0.09284):0.02715,WP_072891152.1:0.13874):0.00245,(WP_047186922.1:0.05094,WP_068675794.1:0.0476):0.08948):0.00323,(WP_010649043.1:0.09643,WP_067729652.1:0.09922):0.03032):0.01242):0.01167,(WP_042220753.1:0.07665,WP_036578242.1:0.08277):0.07409):0.00136):0.0067,((WP_077317476.1:0.11081,(WP_073011445.1:0.07511,WP_050351146.1:0.07141):0.04121):0.01418,(WP_021290378.1:0.10987,WP_034678603.1:0.10865):0.02084):0.03171):0.03432):0.00805,((WP_077614583.1:0.13368,WP_038111992.1:0.13418):0.03747,(WP_010632653.1:0.1366,(WP_023511733.1:0.10419,WP_028977197.1:0.09723):0.03478):0.04515):0.02177):0.00967,(WP_068621226.1:0.04478,WP_068559926.1:0.03825):0.16955):0.00979,((((WP_077303927.1:0.10789,WP_038562369.1:0.12136):0.0725,((WP_067841342.1:0.16396,WP_051007521.1:0.16086):0.00971,WP_017470305.1:0.17576):0.02418):0.01374,(((WP_058305672.1:0.0391,WP_073203367.1:0.03644):0.05724,WP_018934262.1:0.09771):0.05325,WP_066185581.1:0.14694):0.06603):0.00115,WP_062321609.1:0.22313):0.01367):0.00434):0.00572,WP_027964467.1:0.2382):0.00816,(((((((((WP_011701052.1:0.03634,WP_072238107.1:0.03377):0.00332,WP_072218726.1:0.03173):0.01479,(WP_074674026.1:0.04274,WP_003745301.1:0.03772):0.01033):0.09232,(WP_036074464.1:0.10543,WP_036097935.1:0.10226):0.0324):0.01499,((WP_077916865.1:0.05113,WP_077912942.1:0.05043):0.12217,WP_007547826.1:0.15058):0.00446):0.01308,WP_077904789.1:0.16602):0.00455,((((WP_059140931.1:0.02543,WP_036078809.1:0.02821):0.03933,WP_036071805.1:0.06986):0.01239,WP_036059848.1:0.07765):0.00575,(WP_036068504.1:0.08487,WP_036100585.1:0.08371):0.00814):0.08612):0.05239,(WP_029091269.1:0.13277,WP_035315323.1:0.12553):0.11238):0.02492,WP_008514242.1:0.2157):0.00134):0.00581,((((((WP_057897110.1:0.10134,(WP_043069259.1:0.05306,WP_021621974.1:0.05088):0.06135):0.03428,(WP_047154308.1:0.13316,WP_051330898.1:0.13155):0.00422):0.04549,((WP_009710786.1:0.17119,((WP_049720810.1:0.13563,WP_033100678.1:0.1296):0.00422,WP_054095528.1:0.13864):0.02978):0.00655,(WP_073155125.1:0.18768,(WP_069655864.1:0.13538,WP_069797961.1:0.14048):0.03787):0.00243):0.00355):0.00426,(WP_072332968.1:0.1579,WP_028777615.1:0.17057):0.03181):0.01394,WP_005583107.1:0.2025):0.01379,WP_034425257.1:0.23496):0.01408):3.2E-4,(((((((((((((((WP_076338546.1:0.09084,(((WP_076271317.1:0.02915,WP_054025842.1:0.02758):0.03498,(WP_056634865.1:0.06328,WP_053373335.1:0.05729):0.0058):0.01534,WP_028609610.1:0.08129):0.01354):0.02125,WP_012772080.1:0.12608):0.0115,WP_062489577.1:0.13185):0.00884,WP_045670399.1:0.14303):0.00354,WP_068679244.1:0.14641):0.01057,(WP_049868654.1:0.12068,WP_028598310.1:0.11359):0.04358):0.00633,(WP_015256406.1:0.15465,WP_036582901.1:0.14359):0.01465):0.00771,(((WP_056034762.1:0.02567,WP_046234448.1:0.02605):0.12108,WP_042171340.1:0.14916):0.01926,(((WP_041065621.1:0.12167,WP_027092171.1:0.11777):0.0036,WP_027086656.1:0.1311):0.02228,WP_019006036.1:0.13335):0.02495):0.00395):0.00838,WP_006038109.1:0.18393):0.00997,(WP_028560695.1:0.17583,WP_020620870.1:0.18488):0.01631):0.00737,WP_052487689.1:0.1884):0.00263,((((((((WP_078502857.1:0.09939,WP_018759448.1:0.09496):0.06344,WP_068621767.1:0.16214):0.00183,(((WP_076176690.1:0.11173,WP_036653132.1:0.13038):0.02708,((((((WP_071221058.1:0.02773,WP_012818332.1:0.02471):0.01179,WP_006207453.1:0.0389):0.00885,WP_054404978.1:0.05408):0.02608,WP_023967161.1:0.07183):0.00738,WP_028405999.1:0.0761):0.055,((WP_044879219.1:0.11044,(((WP_068532617.1:0.03675,WP_068597955.1:0.03417):0.0091,WP_068651649.1:0.04746):0.03605,WP_068661258.1:0.08062):0.02342):0.02819,(WP_046677243.1:0.07702,WP_054956747.1:0.07035):0.04823):0.01235):0.01245):0.01296,(((((((((WP_039868916.1:0.05176,(WP_042203347.1:0.04395,WP_068729219.1:0.04027):0.0114):0.0321,WP_054944006.1:0.08457):0.00899,(((WP_036678729.1:0.02634,WP_060621472.1:0.0263):0.05574,WP_038584448.1:0.08461):0.00604,((WP_025709454.1:0.02813,WP_020425619.1:0.02801):0.03824,(WP_019914450.1:0.06324,WP_074086946.1:0.06659):0.00124):0.01655):0.00373):0.00551,((WP_042209954.1:0.04297,WP_042231461.1:0.04475):0.04218,WP_036723914.1:0.07888):0.0139):0.01172,WP_066367839.1:0.1042):0.01248,WP_036651526.1:0.12387):0.00754,((WP_025332618.1:0.05432,((WP_025689747.1:0.02724,WP_025700711.1:0.0297):0.0125,WP_025700352.1:0.04088):0.01152):0.03944,WP_038692870.1:0.09602):0.03461):0.00741,((((WP_071639023.1:0.02756,WP_019685746.1:0.02799):0.00586,WP_025716859.1:0.0306):0.00549,((WP_010349564.1:0.03041,WP_068505580.1:0.02125):0.00275,WP_007428050.1:0.0285):0.00745):0.01063,WP_025684750.1:0.04659):0.0897):0.00661,WP_028591661.1:0.14179):0.0176):0.00615):0.00218,(WP_056697459.1:0.07851,((WP_024633741.1:0.03823,WP_053778906.1:0.03494):0.01431,WP_036668441.1:0.05015):0.02166):0.09799):0.00649,WP_047914131.1:0.18663):0.00948,((WP_044482579.1:0.15406,(((((WP_059040359.1:0.04936,WP_068784435.1:0.04742):0.00728,WP_036646185.1:0.05224):0.03738,(WP_059048717.1:0.04346,WP_018753561.1:0.04287):0.05389):0.01354,WP_036618071.1:0.10719):0.01662,((WP_019639995.1:0.08202,WP_055105516.1:0.07986):0.04141,WP_068778537.1:0.13125):0.00598):0.01061):0.01075,WP_068698924.1:0.15368):0.02223):0.00458,(((WP_046216542.1:0.06968,(WP_060531778.1:0.0489,WP_017815509.1:0.04138):0.02753):0.05903,WP_069326102.1:0.13774):0.04638,(WP_018978501.1:0.0618,WP_037285993.1:0.06667):0.12034):0.00112):0.00144,((((WP_042228090.1:0.03197,WP_006678258.1:0.02179):0.0996,(WP_019419058.1:0.10892,(WP_005545591.1:0.04732,WP_072732109.1:0.0499):0.07104):0.02491):0.00214,WP_028543417.1:0.14748):0.02113,WP_028595173.1:0.16281):0.02356):0.01643):0.0047,((((((WP_076237357.1:0.15004,WP_028551938.1:0.15711):0.0221,(((WP_014653018.1:0.10504,WP_062410354.1:0.09646):0.03239,WP_019536382.1:0.1279):0.01257,(WP_072337978.1:0.13918,WP_054977026.1:0.1342):0.00904):0.01328):0.00819,WP_051428056.1:0.15651):0.01736,((((WP_056617893.1:0.03855,(WP_057313282.1:0.02938,WP_068663596.1:0.03656):0.00541):0.03294,(WP_065854376.1:0.06782,WP_036743984.1:0.07504):0.0069):0.02232,(WP_057303847.1:0.02953,WP_029197800.1:0.02886):0.07096):0.08664,((WP_042235248.1:0.02483,WP_009671866.1:0.02589):0.08516,WP_068777638.1:0.10868):0.06015):0.00557):0.00522,WP_010279312.1:0.19473):0.00755,(WP_040953073.1:0.17434,WP_058300541.1:0.18538):0.01821):0.00404):0.00346,WP_068605280.1:0.20606):0.01707,((((WP_077721176.1:0.1199,WP_054951680.1:0.12408):0.05275,WP_041304573.1:0.16448):0.01947,(WP_018131737.1:0.16286,WP_038088402.1:0.16925):0.02297):0.01173,WP_059040740.1:0.20845):0.01394):0.00921):0.00589,(WP_012375169.1:0.20411,WP_068771586.1:0.22097):0.02528):0.00921,((WP_016483394.1:0.21048,(WP_067561421.1:0.06146,WP_067713755.1:0.06674):0.18262):0.00551,WP_054534342.1:0.25581):0.00953):0.00664,(((((((((((((WP_077715483.1:0.09284,WP_072917801.1:0.0826):0.03108,(WP_011876544.1:0.11794,(WP_073240007.1:0.06871,WP_008412206.1:0.07164):0.03244):0.01058):0.014,WP_013809452.1:0.12776):0.00624,WP_013840307.1:0.15657):0.05817,((((WP_015755909.1:0.11336,WP_066634345.1:0.1176):0.03037,(WP_066669639.1:0.12326,((WP_072867761.1:0.04596,WP_027356277.1:0.0481):0.05165,WP_051275833.1:0.09257):0.01631):0.02776):0.02047,(WP_006523241.1:0.12457,WP_034629768.1:0.12738):0.04018):0.00696,WP_018085282.1:0.17613):0.01313):0.01032,WP_012301257.1:0.1939):0.00568,WP_015739841.1:0.19147):0.00512,WP_011197301.1:0.20032):0.01187,(((((WP_075063760.1:0.1593,WP_062195693.1:0.16152):0.01358,(WP_075074585.1:0.1635,(WP_062419965.1:0.14001,WP_062420927.1:0.15893):0.0184):0.00324):0.00891,(WP_054520193.1:0.13798,WP_061919398.1:0.1341):0.03445):0.01327,(WP_054493311.1:0.17159,Sul4:0.18198):0.01835):0.02376,((((WP_010937274.1:0.04381,WP_023652926.1:0.04129):0.02615,WP_012984557.1:0.07314):0.16829,WP_052344058.1:0.21432):0.00879,(((WP_015922274.1:0.11476,WP_051914113.1:0.10295):0.01464,(WP_008475242.1:0.10715,WP_052295360.1:0.09048):0.02908):0.06135,(WP_007910639.1:0.15331,WP_052888642.1:0.1368):0.06392):0.01601):0.00585):0.00839):0.00127,((((WP_077177275.1:0.05853,WP_028051659.1:0.05031):0.11438,(((WP_013296927.1:0.05605,WP_013787096.1:0.05877):0.09223,(WP_022587001.1:0.05352,(WP_049685860.1:0.04321,WP_028992069.1:0.04568):0.01685):0.077):0.04047,(((WP_014256978.1:0.06409,WP_026073785.1:0.07586):0.04243,(WP_003515478.1:0.0421,WP_069195619.1:0.05205):0.05935):0.06036,WP_036945825.1:0.17421):0.01404):0.01899):0.00681,(WP_026487080.1:0.1107,WP_073343191.1:0.10691):0.09994):0.01541,(((WP_078666199.1:0.19531,WP_028306528.1:0.2121):0.00355,((((WP_075516764.1:0.02786,WP_069587719.1:0.03008):0.07315,WP_054937597.1:0.10695):0.11047,(WP_013485968.1:0.19117,WP_052218599.1:0.18383):0.02109):0.00197,(WP_044665141.1:0.12517,WP_015051704.1:0.12359):0.07366):0.00552):0.00988,WP_031517112.1:0.23194):0.00171):0.00581):0.00145,(WP_012282400.1:0.22742,(WP_013494568.1:0.06936,WP_006902656.1:0.06809):0.13375):0.01366):0.00802,WP_049760396.1:0.25605):0.00633,((((WP_075755020.1:0.11849,WP_021167561.1:0.12401):0.10697,(((WP_004096811.1:0.19101,((WP_007288454.1:0.1755,((WP_007934886.1:0.14456,WP_038671396.1:0.15044):0.04905,WP_054260230.1:0.2172):0.00297):0.00575,WP_066239420.1:0.19275):0.00872):0.00924,WP_018704261.1:0.19727):0.0146,WP_033368249.1:0.23544):0.00312):0.01842,((((((((WP_075572558.1:0.11643,WP_040347218.1:0.123):0.02162,WP_006942317.1:0.14387):0.0428,(((WP_059077441.1:0.08778,((WP_020310614.1:0.02648,WP_036202567.1:0.02807):0.03257,(WP_062411172.1:0.03125,WP_065360985.1:0.0299):0.03071):0.03971):0.02545,WP_048514556.1:0.12702):0.03533,WP_023052950.1:0.15318):0.01584):0.00464,(WP_007392344.1:0.15501,WP_009381525.1:0.15213):0.02564):0.03039,((((((((((WP_075445854.1:0.03004,WP_075431216.1:0.03709):0.05339,WP_033171176.1:0.09149):0.02506,WP_036378643.1:0.1154):0.01469,WP_021772011.1:0.11782):0.01257,(((WP_074573290.1:0.03945,(WP_037364187.1:0.02716,WP_037368077.1:0.02898):0.01318):0.01599,(WP_014425852.1:0.05286,WP_073088152.1:0.05203):0.00349):0.0302,WP_028130547.1:0.0914):0.05546):0.0061,((((WP_040571365.1:0.07042,((WP_006693435.1:0.06403,(WP_006307053.1:0.0564,WP_050343173.1:0.05353):0.00557):0.00241,(WP_021685684.1:0.05203,WP_069180237.1:0.05869):0.00685):0.00408):0.00297,(WP_009656019.1:0.03022,WP_066843367.1:0.02652):0.03724):0.00579,(WP_009727741.1:0.08219,WP_009752890.1:0.07738):0.0012):0.0044,WP_006697033.1:0.07977):0.05277):0.01426,WP_072934905.1:0.16346):0.00281,(WP_027396907.1:0.04742,WP_027405523.1:0.04061):0.13194):0.0247,WP_019542222.1:0.1901):0.01025,WP_009646964.1:0.18207):0.00965):0.01179,WP_029545791.1:0.19388):0.01132,WP_034436652.1:0.22991):0.01677,(((((WP_040381130.1:0.15347,WP_068720007.1:0.157):0.03154,WP_008859287.1:0.18483):0.01121,WP_007556439.1:0.20942):0.00435,WP_069176899.1:0.23349):0.02033,((((WP_006556375.1:0.08292,WP_028254993.1:0.07954):0.01963,WP_062401365.1:0.10311):0.00588,WP_038152962.1:0.11574):0.01743,((WP_059361667.1:0.02738,WP_038125238.1:0.02317):0.05162,(((WP_005387222.1:0.02468,WP_009352669.1:0.02586):0.00618,WP_004695397.1:0.02811):0.02564,WP_038117106.1:0.05378):0.01156):0.06018):0.09662):0.02702):0.0124):0.00957,((((((WP_075727717.1:0.0937,WP_035794318.1:0.10343):0.06657,(WP_040583958.1:0.13665,WP_073076278.1:0.14216):0.02507):0.02137,WP_023387598.1:0.18883):0.02183,((((((((((WP_070973161.1:0.02912,WP_044823511.1:0.03703):0.09294,(WP_012063297.1:0.12127,WP_034327997.1:0.1122):0.01286):0.00812,(((WP_072966459.1:0.08562,WP_073149152.1:0.10335):0.0149,WP_068556517.1:0.11816):0.00429,WP_050354769.1:0.12453):0.01203):0.00304,WP_069980907.1:0.13535):0.02066,WP_073336499.1:0.16212):0.00262,WP_014968246.1:0.1598):0.01145,((WP_071063439.1:0.15928,WP_025435972.1:0.16148):0.01631,WP_052636301.1:0.16573):0.00463):0.00368,((((((WP_042275183.1:0.09185,WP_026900641.1:0.09446):0.01022,WP_071119870.1:0.09624):0.00988,(WP_006439145.1:0.0821,WP_074115240.1:0.10492):0.01915):0.01596,WP_027701852.1:0.13384):0.00905,(WP_007287028.1:0.0984,(WP_018589302.1:0.04685,WP_039679890.1:0.04821):0.0537):0.0375):0.01118,(WP_055341604.1:0.1067,WP_021428985.1:0.09482):0.04711):0.03171):0.00559,((WP_015326198.1:0.1632,((((WP_066069407.1:0.14175,(WP_072723168.1:0.09725,WP_072888845.1:0.09286):0.02555):0.0083,(WP_054871241.1:0.03234,WP_035163992.1:0.03611):0.0839):0.02177,WP_027340840.1:0.1365):0.00736,(WP_068719278.1:0.06523,WP_018247894.1:0.07599):0.09999):0.00466):0.02069,WP_013361973.1:0.19268):0.00525):0.00795,(WP_073269562.1:0.13961,WP_073993473.1:0.14397):0.06189):0.00308):0.01711,(((((WP_040493457.1:0.1216,(WP_005979429.1:0.04363,WP_070577641.1:0.05195):0.07231):0.03853,(WP_022819238.1:0.10368,(((NP_602987.1:0.03614,(WP_005891499.1:0.0364,WP_008796215.1:0.02178):0.00568):0.01644,WP_074016249.1:0.06075):0.01652,WP_035467902.1:0.06315):0.04087):0.06297):0.01447,(WP_008801731.1:0.06604,WP_027132358.1:0.06471):0.11781):0.02578,WP_012861333.1:0.18484):0.01231,((WP_047382412.1:0.08174,WP_023051400.1:0.08676):0.12362,WP_027128534.1:0.21237):0.02172):0.01464):0.01279,((((((((WP_075366565.1:0.07335,WP_068965436.1:0.07764):0.00912,WP_007778054.1:0.0837):0.00835,WP_045574041.1:0.09499):0.01034,(WP_014182668.1:0.09659,((WP_014901110.1:0.02474,WP_034599379.1:0.02724):0.05391,WP_073026868.1:0.07481):0.01974):0.00219):0.01877,(WP_047809029.1:0.07918,WP_014825213.1:0.07924):0.03839):0.03414,WP_047828629.1:0.15568):0.00852,((WP_015260663.1:0.09245,((WP_005809746.1:0.02967,WP_072772573.1:0.0293):0.01413,WP_019849138.1:0.04975):0.04514):0.06678,WP_006717561.1:0.15482):0.02417):0.05025,((WP_034379093.1:0.03602,WP_020492246.1:0.03328):0.01501,WP_026071821.1:0.05059):0.17154):0.02031):0.00942):0.00771):0.007):0.0012,(WP_044929155.1:0.24476,WP_066201192.1:0.22349):0.01539):0.00304,((((WP_076346790.1:0.05515,((WP_008340695.1:0.02947,WP_067850148.1:0.03159):0.00804,WP_062306414.1:0.03967):0.01588):0.15223,((WP_006445639.1:0.18439,WP_031217596.1:0.18175):0.00652,WP_067621272.1:0.18155):0.02626):0.03558,(((((WP_074954678.1:0.03963,WP_051663162.1:0.03363):0.10645,WP_051375572.1:0.14312):0.02713,(WP_051322356.1:0.16363,WP_051344171.1:0.16971):0.00525):0.01382,WP_054969469.1:0.18733):0.02393,WP_072873718.1:0.20841):0.02847):0.03245,((WP_046495368.1:0.18213,((WP_061212840.1:0.16195,WP_073089147.1:0.14939):0.01745,WP_054695072.1:0.16966):0.01254):0.05125,WP_013174336.1:0.20633):0.02952):0.00513):0.00464,(WP_022784772.1:0.26285,WP_051559424.1:0.24105):0.03444):0.00922):0.00259,((((((((((((((((((((((((((((((((((WP_079272952.1:0.02416,WP_051830140.1:0.02704):0.0057,WP_030244489.1:0.03075):0.00761,((WP_045692417.1:0.01841,WP_031064025.1:0.0267):0.01058,WP_030288945.1:0.03628):0.00188):0.00608,WP_063348247.1:0.04311):0.00337,WP_045939009.1:0.05096):0.0176,WP_073926598.1:0.06346):0.00626,(WP_078661024.1:0.04625,((WP_057227819.1:0.03824,WP_033821758.1:0.03239):0.01271,WP_045306246.1:0.05107):0.00551):0.01042):0.00833,(((WP_030910163.1:0.02744,WP_033250509.1:0.02519):0.00633,WP_033217602.1:0.02869):0.01513,WP_073811597.1:0.04901):0.02947):0.00382,(WP_051971122.1:0.05792,WP_035801814.1:0.06148):0.01501):0.02749,WP_055588491.1:0.1149):0.01382,WP_037580479.1:0.11628):0.02088,(((WP_079136501.1:0.106,WP_049652040.1:0.10374):0.01682,((((WP_042385513.1:0.02559,WP_042426858.1:0.03038):0.01838,WP_042452182.1:0.0449):0.01765,WP_037602163.1:0.06278):0.03231,((WP_042396602.1:0.05644,WP_042438294.1:0.05837):0.01902,(WP_024488837.1:0.03693,WP_073733083.1:0.03834):0.04499):0.0199):0.02293):0.02943,WP_018100013.1:0.14098):0.00318):0.02087,(((((((((((((((((((((((WP_079249535.1:0.02852,WP_023547698.1:0.03136):0.00669,WP_079071004.1:0.03972):0.00924,((((WP_079057963.1:0.02598,WP_067299620.1:0.02647):0.00675,WP_079133433.1:0.03118):0.00322,((WP_059251580.1:0.0242,WP_061929763.1:0.03034):0.00198,WP_069783669.1:0.02816):0.00507):0.00314,WP_051926765.1:0.04436):0.0045):0.00408,WP_071373288.1:0.04916):0.00372,(WP_030734021.1:0.04636,(((WP_014674119.1:0.0255,WP_037911350.1:0.0275):0.00765,WP_030606172.1:0.03652):0.00602,WP_037813740.1:0.03638):0.0021):0.00494):0.00317,((((WP_078973634.1:0.03608,WP_037803924.1:0.03154):0.0105,((WP_063764934.1:0.03486,WP_028799067.1:0.02808):0.00419,WP_054237486.1:0.03952):0.00943):0.00276,((((WP_078598833.1:0.0325,WP_037745022.1:0.02694):0.00513,WP_059193988.1:0.03739):0.00528,WP_016437427.1:0.04004):9.2E-4,(WP_058924020.1:0.03722,((WP_026178784.1:0.03388,WP_033286135.1:0.02903):0.0022,WP_030939694.1:0.03222):0.0058):0.00374):0.00655):0.00415,((WP_067240766.1:0.03033,WP_053756462.1:0.03542):0.0125,WP_073943303.1:0.04729):0.00539):0.0024):0.00216,(((WP_078634357.1:0.03598,WP_067256408.1:0.03745):0.0118,(WP_062651261.1:0.02957,WP_054241749.1:0.02871):0.01945):0.0062,(WP_020941413.1:0.05241,(WP_073901093.1:0.05103,WP_055534004.1:0.05066):0.00186):0.00285):0.00254):0.00283,((((WP_078508919.1:0.03943,WP_030052782.1:0.03464):0.00503,((WP_062146337.1:0.0292,WP_062700674.1:0.0306):0.00779,WP_031487455.1:0.03872):0.00283):0.00386,((WP_062242940.1:0.03159,(WP_053846692.1:0.01976,WP_037717561.1:0.02401):0.0081):0.01334,(WP_062723374.1:0.03441,WP_055624706.1:0.03702):0.00902):0.0042):0.00385,(WP_079164723.1:0.04574,WP_037681193.1:0.0433):0.00694):0.00851):0.00169,((WP_030236073.1:0.02929,WP_003991995.1:0.0349):0.009,WP_078899399.1:0.0383):0.02414):0.00285,((WP_077799079.1:0.03709,(((WP_052412001.1:0.02984,WP_059301655.1:0.03659):0.00369,NP_627604.1:0.0329):0.00111,(WP_053134872.1:0.02755,WP_055418626.1:0.02651):0.00705):0.00315):0.00577,(WP_064729105.1:0.03747,WP_037766039.1:0.0357):0.00842):0.02265):0.00351,(((WP_079159020.1:0.05003,(WP_078883680.1:0.03889,WP_030177362.1:0.03372):0.01141):0.0118,WP_073947006.1:0.05928):0.00177,((WP_078631066.1:0.03599,WP_078618147.1:0.03744):0.01884,(WP_078624891.1:0.04603,WP_029381141.1:0.04487):0.00826):0.00374):0.00877):0.00208,(((WP_079178008.1:0.06051,((WP_079052770.1:0.03169,WP_079103474.1:0.03681):0.01959,(WP_010986096.1:0.0461,WP_033321669.1:0.04636):0.00504):0.01158):0.00167,WP_018531930.1:0.06432):0.00535,(((WP_079141710.1:0.04394,WP_043442613.1:0.04662):0.0067,WP_050370104.1:0.05624):0.00617,(WP_071828814.1:0.03819,WP_046418932.1:0.03614):0.02209):0.00497):0.00336):0.00189,WP_071659457.1:0.06875):0.00364,(WP_018547998.1:0.05669,WP_031182767.1:0.0552):0.01611):0.00343,WP_078858697.1:0.08451):0.00265,((((WP_079102515.1:0.03597,WP_059133653.1:0.03046):0.02119,(((((WP_060891008.1:0.02482,WP_005475790.1:0.02739):0.00179,WP_037726200.1:0.03174):0.01088,(WP_009298086.1:0.0393,WP_055717280.1:0.03361):0.00739):0.00219,WP_033524701.1:0.03959):0.011,WP_030573751.1:0.05209):6.9E-4):0.00806,WP_071367516.1:0.06075):0.01343,WP_067282955.1:0.07492):0.00461):0.00747,((WP_079035104.1:0.06897,(WP_042174259.1:0.03547,(WP_055689022.1:0.02878,WP_055570691.1:0.02714):0.00894):0.01359):0.02785,((((WP_048459531.1:0.03513,WP_031020104.1:0.02779):0.00686,WP_037723007.1:0.04474):0.00706,WP_004985032.1:0.04593):0.00853,((WP_004928096.1:0.03458,(WP_030224965.1:0.02567,WP_073936735.1:0.02748):0.00331):0.02171,WP_037933836.1:0.05735):0.00267):0.02333):0.01502):0.00474,(WP_078844923.1:0.08784,WP_067393650.1:0.07994):0.0117):0.00262,((((((WP_079086726.1:0.0235,WP_078965653.1:0.02823):0.00884,WP_078621558.1:0.0342):0.00433,WP_078619356.1:0.03697):0.006,WP_078868956.1:0.04448):0.00551,(WP_076685115.1:0.02964,WP_079043667.1:0.02918):0.02139):0.02761,WP_073795296.1:0.08769):0.0145):0.00204,WP_030422736.1:0.09899):0.00535,WP_054215524.1:0.10326):0.02941,((((((((((((((((WP_079190678.1:0.02598,WP_030331619.1:0.02685):0.01095,WP_073806242.1:0.04):0.00758,(WP_078507690.1:0.02802,WP_073874393.1:0.02792):0.02001):0.01011,(WP_026249530.1:0.04101,WP_073733667.1:0.0432):0.01186):0.00876,((((WP_079099574.1:0.03793,(WP_073750248.1:0.03422,WP_033296503.1:0.02872):0.00753):0.0056,WP_069171941.1:0.04423):0.00451,(WP_014046704.1:0.02995,WP_037632470.1:0.02949):0.01559):0.01553,((((WP_078839936.1:0.02748,WP_078878978.1:0.02497):0.01069,WP_072487080.1:0.03477):0.00811,WP_073789610.1:0.04114):0.00663,WP_073719596.1:0.05241):0.00672):0.00498):0.01938,(((((((WP_078954905.1:0.02555,WP_031006466.1:0.02672):0.01858,((((WP_056569492.1:0.02653,WP_015034451.1:0.02592):0.00139,WP_033202815.1:0.02658):0.00738,WP_055642775.1:0.03283):0.00323,WP_030694520.1:0.04222):0.00662):0.00102,(WP_030219422.1:0.02972,WP_053641026.1:0.02972):0.01363):0.02076,(((WP_078887948.1:0.04065,WP_073756984.1:0.03977):0.01424,((WP_078915624.1:0.03182,WP_010470345.1:0.04135):0.00558,WP_058942830.1:0.04146):0.00863):0.00822,(WP_078513368.1:0.05444,WP_078503592.1:0.05434):0.00795):0.00364):0.00587,(WP_003953591.1:0.05615,WP_040915097.1:0.05497):0.02092):0.0071,((WP_078855015.1:0.06897,(((WP_078606695.1:0.02836,WP_069927645.1:0.027):0.02877,(WP_067160514.1:0.04991,WP_053731206.1:0.05499):0.00387):0.01459,((((WP_078075780.1:0.0348,WP_079127871.1:0.04159):0.0094,((WP_046497664.1:0.0255,WP_066946620.1:0.02676):0.00965,WP_030354469.1:0.03966):0.00811):0.01006,WP_041986346.1:0.05345):0.00272,WP_040024047.1:0.06391):0.01209):0.0011):0.00469,(((((((WP_042809412.1:0.02604,WP_007264865.1:0.02569):0.00884,WP_030228399.1:0.03943):0.00999,(((WP_030720416.1:0.02653,(WP_053787283.1:0.02596,WP_073917559.1:0.02921):0.00278):0.00515,(WP_031138394.1:0.03257,WP_033219218.1:0.0295):0.0039):0.00508,WP_053678460.1:0.04255):0.00671):0.00538,WP_008742511.1:0.05017):0.00227,(WP_030028358.1:0.02075,WP_037921142.1:0.03297):0.02631):0.01005,WP_030199692.1:0.06583):0.01146,WP_018850466.1:0.0704):0.00243):8.4E-4):0.00324,WP_030906361.1:0.0826):0.00177):0.00495,WP_077970557.1:0.09217):0.00156,(WP_069813145.1:0.07237,WP_030543923.1:0.06191):0.02212):0.0037,WP_052581329.1:0.09209):0.00516,WP_078493309.1:0.09337):0.005,(((((WP_078660294.1:0.04094,WP_063278431.1:0.03673):0.02462,WP_071962302.1:0.06413):0.00501,WP_045933007.1:0.06268):0.01186,WP_078644185.1:0.0739):0.00864,(WP_078587744.1:0.04594,WP_078871208.1:0.04962):0.03898):0.01998):0.00438,((((WP_079175875.1:0.07411,(WP_078901342.1:0.06693,((WP_073499119.1:0.03205,WP_033173547.1:0.03236):0.02002,WP_031522379.1:0.05455):0.01193):0.00568):0.00841,(((((WP_079152809.1:0.03015,WP_014061651.1:0.03149):0.01149,WP_064457159.1:0.03988):0.014,WP_065961378.1:0.05661):8.6E-4,(WP_009716874.1:0.02755,WP_055546443.1:0.03087):0.02691):0.0232,WP_026250887.1:0.08126):0.00203):0.00462,(((WP_078600576.1:0.02923,WP_052866017.1:0.02538):0.01049,WP_030621748.1:0.03913):0.04126,(((((((WP_079143456.1:0.02783,WP_016570644.1:0.02883):0.01613,WP_079063768.1:0.04691):0.00572,(WP_043265490.1:0.04889,((WP_006604039.1:0.03481,WP_030077144.1:0.03662):0.00857,WP_069572679.1:0.04184):0.00252):0.0065):0.00623,((WP_078969583.1:0.04607,(WP_042150314.1:0.03168,WP_053922700.1:0.03272):0.0129):0.00573,WP_037838293.1:0.05044):0.00985):0.0039,WP_052861497.1:0.05794):0.00377,WP_037679977.1:0.07095):0.00387,(((WP_078624124.1:0.02393,WP_073760632.1:0.02624):0.01068,WP_078575503.1:0.03196):0.0297,WP_066933696.1:0.06382):0.00997):0.00915):0.01069):0.01393,WP_014143386.1:0.09414):0.00961):8.6E-4,(WP_078490375.1:0.03412,WP_078491277.1:0.0286):0.07033):0.00813,WP_040912132.1:0.11902):0.00802,(((((WP_079166944.1:0.08265,WP_037758494.1:0.08169):0.02708,((WP_075002845.1:0.07189,(WP_027738808.1:0.04201,WP_051698783.1:0.04162):0.02766):0.02007,WP_051847029.1:0.0873):0.01663):0.00719,((((WP_027754237.1:0.03032,WP_037743651.1:0.02892):0.01337,WP_027772625.1:0.04413):0.06497,WP_031509170.1:0.11112):0.00361,((WP_027764120.1:0.05743,WP_031220418.1:0.04631):0.04015,WP_029391808.1:0.10755):0.00836):0.00232):0.00339,(WP_079131814.1:0.09379,(((WP_079122969.1:0.0715,(WP_051345477.1:0.05481,WP_055488838.1:0.05487):0.00934):0.01953,WP_045865910.1:0.08603):0.00295,WP_028432818.1:0.09453):0.00457):0.02864):0.00778,((((WP_077059765.1:0.08407,(WP_059010968.1:0.06697,WP_049579472.1:0.06424):0.01704):0.01766,(WP_026047835.1:0.04373,WP_052385358.1:0.04969):0.05434):0.00792,WP_052847150.1:0.09276):0.00376,(WP_062210501.1:0.11089,WP_051270406.1:0.10742):0.00393):0.01237):0.00514):0.00507,WP_071280059.1:0.12481):0.00328):0.00428,((WP_078626205.1:0.0902,(WP_041664258.1:0.03386,WP_073905250.1:0.04114):0.05087):0.00606,WP_031141845.1:0.08767):0.04013):0.03783):0.0043,((WP_078976560.1:0.03396,WP_052173268.1:0.03407):0.12106,WP_079169963.1:0.15364):0.01646):0.00787,((((((((WP_078763150.1:0.09587,(WP_046468607.1:0.08643,WP_017618536.1:0.08965):0.01044):0.00193,(WP_040275358.1:0.08047,WP_067975778.1:0.075):0.02059):0.00944,((WP_026123212.1:0.04702,WP_026124131.1:0.05167):0.0378,WP_017593237.1:0.0913):0.02257):0.016,(WP_068691351.1:0.07055,(WP_068756878.1:0.04877,WP_038044188.1:0.04982):0.0122):0.05644):0.00488,(((((((WP_075927535.1:0.04657,WP_040691696.1:0.0453):0.00229,(((WP_039830877.1:0.02764,WP_049570862.1:0.0289):0.0079,WP_067606344.1:0.03627):0.00918,(WP_073701042.1:0.0334,WP_036552965.1:0.04107):0.0063):0.00236):0.00426,WP_017603776.1:0.05163):0.00722,WP_014911890.1:0.05848):0.00645,((WP_017609896.1:0.03255,WP_017613820.1:0.03813):0.02585,WP_053617050.1:0.05896):0.00574):0.00733,WP_073380873.1:0.06707):0.00643,WP_036553521.1:0.07486):0.04252):0.03402,((((WP_075900843.1:0.04298,WP_051300961.1:0.03702):0.05402,((WP_067902373.1:0.05805,WP_024936078.1:0.0594):0.02143,WP_051711915.1:0.07141):0.01314):0.02039,(WP_041440247.1:0.09936,((WP_019631967.1:0.06736,WP_033423953.1:0.06324):0.01636,(WP_067481162.1:0.06962,(WP_067825391.1:0.06829,WP_067913564.1:0.0676):0.00502):0.00766):0.01373):0.01136):0.02847,((((((WP_076439113.1:0.05607,WP_036324422.1:0.05427):0.00779,WP_063843095.1:0.05972):0.01593,((WP_061261402.1:0.02881,WP_067181213.1:0.02382):0.00752,WP_066945724.1:0.02757):0.04833):0.01324,(WP_066366318.1:0.03831,WP_034384222.1:0.03888):0.04743):0.01024,WP_013133667.1:0.09671):0.00751,((WP_068902494.1:0.05964,(WP_068928101.1:0.05495,(WP_030905687.1:0.05225,WP_031158039.1:0.05376):0.01235):0.00803):0.02387,((WP_051112429.1:0.04898,(WP_052422379.1:0.03889,WP_055508828.1:0.04693):0.0043):0.00601,WP_053175255.1:0.0485):0.03974):0.01069):0.03212):0.01741):0.0161,(WP_066883818.1:0.15825,WP_049751541.1:0.15993):0.01461):0.00706,(WP_015796971.1:0.18582,WP_019874994.1:0.16802):0.01003):0.00334):0.00647,(((((WP_079129301.1:0.06731,WP_078945091.1:0.06471):0.03296,((WP_030263661.1:0.0351,WP_051861508.1:0.03421):0.02146,WP_030622155.1:0.0528):0.04006):0.01781,(((WP_078853789.1:0.05253,(WP_079041510.1:0.05036,(WP_079081552.1:0.0441,WP_033528740.1:0.04711):0.00207):0.00778):0.01553,((WP_078067138.1:0.0543,WP_030040925.1:0.06046):0.00483,((WP_079072619.1:0.03242,WP_079052670.1:0.04043):0.00501,WP_052032618.1:0.03656):0.02234):0.0116):0.00961,((WP_078912309.1:0.06829,(WP_069783048.1:0.05239,WP_051844833.1:0.05501):0.00884):0.01177,(WP_059203566.1:0.02952,WP_067259566.1:0.03392):0.04162):6.6E-4):0.0378):0.04936,((WP_046767913.1:0.03907,WP_069108980.1:0.04135):0.04271,WP_051426468.1:0.0954):0.08528):0.00743,(WP_040423015.1:0.17684,(WP_041289577.1:0.04226,WP_020387939.1:0.04076):0.12882):0.01021):0.00918):0.00603,((((WP_078699939.1:0.15253,(WP_040320266.1:0.13546,WP_051339203.1:0.11915):0.01845):0.00729,((WP_055966201.1:0.09328,WP_067861247.1:0.08686):0.0305,WP_056288907.1:0.13308):0.01777):0.00734,((WP_056209942.1:0.03134,WP_056399683.1:0.03281):0.11574,WP_056605670.1:0.12661):0.02648):0.00228,WP_049798170.1:0.16769):0.04045):0.0088,(WP_075845143.1:0.17621,((WP_042329052.1:0.09183,WP_033443998.1:0.09498):0.02951,((WP_007629481.1:0.02157,WP_061227479.1:0.0299):0.03975,WP_067712093.1:0.06319):0.06629):0.05753):0.02765):0.00405,((((((((((WP_075829471.1:0.07477,((WP_074808285.1:0.03732,WP_024841944.1:0.03688):0.00344,WP_053370245.1:0.04089):0.03665):0.03298,WP_068708576.1:0.11347):0.01338,((WP_056128022.1:0.10308,WP_066465650.1:0.0908):0.0187,WP_052367047.1:0.10573):0.00654):0.01285,((WP_043610171.1:0.09529,WP_034228274.1:0.09734):0.02731,(((WP_012879733.1:0.08782,WP_069984562.1:0.0711):0.01167,WP_020017937.1:0.09578):0.01156,(WP_013839748.1:0.09726,WP_068203777.1:0.09755):0.0104):0.03158):0.00688):0.00504,((((((((WP_055916821.1:0.03617,(WP_056020668.1:0.02947,WP_056589504.1:0.03014):0.00445):0.01919,WP_056085752.1:0.05982):0.0166,WP_051639932.1:0.07168):0.0216,WP_013769730.1:0.09039):0.01373,WP_049785503.1:0.104):0.0144,WP_066585635.1:0.1131):0.01493,WP_019135960.1:0.12618):0.00535,(WP_052302781.1:0.10931,WP_070318893.1:0.11704):0.02631):0.01013):0.00617,(WP_035062679.1:0.13244,WP_036954082.1:0.13227):0.00871):0.02176,((WP_015772367.1:0.12353,WP_029068191.1:0.13352):0.03851,WP_019148855.1:0.1637):0.01202):0.0171,WP_051154791.1:0.18894):0.00773,((((((WP_076805856.1:0.09726,YP_003154715.1:0.0852):0.01002,WP_010551041.1:0.09173):0.01029,WP_042342861.1:0.10235):0.01345,WP_038373252.1:0.11777):0.01113,WP_050812662.1:0.11931):0.05591,WP_058235754.1:0.18793):0.03931):0.00783,(WP_012085134.1:0.18356,WP_051451286.1:0.17941):0.02854):0.00561):0.00216,(WP_056157776.1:0.22041,WP_012725745.1:0.21003):0.0144):0.00456,((((((WP_078652301.1:0.0423,WP_043677603.1:0.04953):0.11139,(WP_071046359.1:0.14018,(WP_043453566.1:0.06852,WP_019071804.1:0.0596):0.09044):0.01055):0.01317,WP_051362542.1:0.15214):0.01095,WP_046584428.1:0.16878):0.01105,WP_053082800.1:0.20392):0.00565,(WP_056215555.1:0.19135,(WP_061697093.1:0.15547,WP_061699682.1:0.16032):0.02718):0.01314):0.01484):9.3E-4,((WP_056706915.1:0.13202,WP_064439435.1:0.14957):0.03734,WP_071327143.1:0.17258):0.04941):0.00529,((WP_077012370.1:0.20075,WP_030381271.1:0.18922):0.04011,WP_051636617.1:0.22931):0.01213):0.00643,(((((((((((((WP_078058824.1:0.0443,((WP_076048077.1:0.02612,WP_064997662.1:0.02517):0.01851,(WP_047321626.1:0.03614,((WP_064889286.1:0.02344,WP_046301924.1:0.02784):0.00468,WP_065040510.1:0.03195):0.00415):0.00444):0.00237):0.0325,WP_046314859.1:0.07152):0.00607,WP_046294157.1:0.08028):0.00368,(WP_013830820.1:0.05934,((WP_064923715.1:0.03755,WP_065024715.1:0.03692):0.0059,WP_065287569.1:0.045):0.01981):0.02431):0.04539,(WP_066854274.1:0.08973,WP_069393157.1:0.10656):0.02524):0.00758,(((((((((WP_077087451.1:0.05952,(WP_077078910.1:0.05093,((WP_076248538.1:0.04035,WP_067318539.1:0.04644):0.00502,((WP_071513056.1:0.03883,(WP_067111164.1:0.03203,(WP_067871863.1:0.02674,WP_068236642.1:0.02965):0.00356):0.00707):0.00364,(WP_067015085.1:0.03217,WP_068185603.1:0.03174):0.00774):0.00479):0.00317):0.00553):0.01042,((WP_061559901.1:0.04032,WP_069400803.1:0.03402):0.0338,(WP_066817480.1:0.06168,WP_036471832.1:0.07046):0.00148):0.0094):0.01097,(WP_067372134.1:0.07491,(NP_301284.1:0.03881,WP_054879222.1:0.03514):0.05235):0.00457):0.00431,((WP_067419039.1:0.03964,WP_068157480.1:0.03499):0.02796,WP_069419426.1:0.06672):0.01266):0.00509,((((WP_075549060.1:0.02282,WP_063473152.1:0.02809):0.00686,WP_075510231.1:0.0295):0.00268,WP_036406326.1:0.03616):0.05507,((WP_065132126.1:0.0483,WP_055576837.1:0.04729):0.03192,(WP_065138952.1:0.04995,WP_065160203.1:0.04823):0.03038):0.00531):0.00763):0.00452,WP_065146718.1:0.0974):0.00734,(((WP_071026983.1:0.08711,(WP_039890635.1:0.03332,WP_048891196.1:0.02988):0.0548):0.00245,((((WP_045382897.1:0.02964,WP_062540987.1:0.03167):0.0309,WP_069394927.1:0.0668):0.01103,WP_065015135.1:0.08414):0.00184,WP_067340896.1:0.1023):0.00695):0.00827,((((((WP_040630640.1:0.03596,((WP_065125992.1:0.03089,(WP_067133535.1:0.02982,WP_067358810.1:0.03222):0.00365):0.00289,((WP_067100064.1:0.02575,WP_067831310.1:0.02516):0.00345,WP_067139859.1:0.02745):0.00713):0.00132):0.00577,WP_066997107.1:0.04219):0.00418,WP_067936335.1:0.04752):0.00783,(((WP_067172121.1:0.02537,WP_042910585.1:0.02554):0.00109,WP_067250880.1:0.03345):0.01529,WP_033713047.1:0.03711):0.0138):0.01712,(((WP_065497384.1:0.03288,WP_068097786.1:0.0321):0.00573,((WP_067758818.1:0.02384,WP_073871739.1:0.02671):0.01278,WP_055405389.1:0.03859):0.00196):0.00251,WP_066955533.1:0.04423):0.03484):0.00768,WP_068070516.1:0.08463):0.01378):0.00562):0.00324,WP_060618321.1:0.11837):0.00379,WP_036456733.1:0.1099):0.01764):0.00577,WP_056553515.1:0.13481):0.00708,((((((((WP_078021158.1:0.07855,(WP_059016578.1:0.06826,((WP_071948915.1:0.0395,WP_036341790.1:0.03856):0.01244,WP_050950415.1:0.05339):0.01507):0.01181):0.02591,((WP_040546767.1:0.09328,WP_018354191.1:0.08785):0.00998,(((((WP_015309665.1:0.05658,WP_067796259.1:0.06085):0.01547,((WP_014210597.1:0.04188,WP_027332264.1:0.04426):0.02961,WP_064918206.1:0.07901):0.00155):0.01315,(WP_066975000.1:0.0382,WP_067066848.1:0.04328):0.04535):0.00394,(((((WP_064421494.1:0.03164,WP_066847128.1:0.03252):0.01077,WP_067222198.1:0.04584):0.0048,WP_068295380.1:0.04803):0.02119,WP_068145582.1:0.06914):0.00804,WP_069415288.1:0.07784):0.01751):0.00587,WP_003888560.1:0.0905):0.00519):0.00502):5.0E-4,(((WP_043987961.1:0.02658,WP_036426879.1:0.0316):0.00411,WP_073694530.1:0.0274):0.07458,WP_029116807.1:0.09587):0.01044):0.00597,((((((((WP_076199478.1:0.02688,WP_067766538.1:0.02888):0.01997,WP_055118025.1:0.04323):0.00197,(((WP_044520881.1:0.02929,WP_036475890.1:0.02685):3.5E-4,WP_036442498.1:0.03072):0.01215,(WP_051752760.1:0.03162,WP_070185446.1:0.03157):0.008):0.01093):0.00237,WP_051018959.1:0.04427):0.0213,WP_067850570.1:0.06885):0.01078,WP_036435354.1:0.08152):0.00492,(WP_064947616.1:0.07334,(WP_051088148.1:0.03234,WP_051111478.1:0.03086):0.03261):0.01883):0.00978,((YP_890324.1:0.04132,WP_049744619.1:0.04289):0.00392,WP_073680619.1:0.04344):0.05289):0.01487):0.0071,(((((WP_040542108.1:0.07932,((((WP_048635525.1:0.04941,WP_011782509.1:0.06253):0.00794,WP_067955517.1:0.06482):0.00759,(WP_064279783.1:0.03202,WP_024446902.1:0.02768):0.03906):0.00472,WP_049794403.1:0.07185):0.00512):0.02189,WP_014817889.1:0.09061):0.00612,(WP_048421931.1:0.05491,WP_048468743.1:0.05864):0.04029):0.01387,WP_036398943.1:0.10256):0.00463,(WP_059088951.1:0.0661,(WP_059158653.1:0.02618,WP_011857216.1:0.02473):0.04481):0.0508):0.00132):0.00612,((((WP_057170950.1:0.04431,WP_068002025.1:0.04558):0.0384,WP_073856941.1:0.08487):0.02844,WP_019512619.1:0.10738):0.01099,WP_068914690.1:0.12704):0.00309):0.00438,WP_068248369.1:0.13497):0.00291,WP_070353061.1:0.1297):0.00832):0.03398,(WP_040631095.1:0.17509,WP_066469644.1:0.16948):0.00556):0.00513,((((((WP_076476333.1:0.13071,(WP_062797621.1:0.12056,WP_051121924.1:0.12018):0.01451):0.01292,(((WP_039993123.1:0.04915,(WP_005169184.1:0.02878,WP_064906680.1:0.03046):0.02054):0.08313,((((((((WP_040518494.1:0.02817,WP_045539927.1:0.02877):0.01818,(WP_062395595.1:0.02682,WP_066165536.1:0.03012):0.02096):0.02593,WP_035718662.1:0.08084):0.01458,WP_040520119.1:0.08659):0.02296,(((((((WP_074854309.1:0.02746,WP_024499380.1:0.02888):0.00391,WP_006867986.1:0.03306):0.02399,WP_006902282.1:0.04626):0.01565,(WP_068971990.1:0.03992,WP_035716932.1:0.03754):0.03292):0.01662,WP_020169985.1:0.08916):0.00339,WP_012835688.1:0.09335):0.01047,WP_007619987.1:0.10295):0.00836):0.00539,(WP_007318539.1:0.12325,WP_029759870.1:0.11675):0.00254):0.0028,WP_055793917.1:0.12386):0.00854,WP_040530448.1:0.12752):0.00432):0.00406,WP_007322265.1:0.14892):0.01348):0.0012,WP_026303247.1:0.16072):0.00683,(WP_013805124.1:0.02666,WP_064441291.1:0.02471):0.15184):0.00527,((((((((WP_075839437.1:0.09843,((WP_072803090.1:0.07106,WP_068423208.1:0.07073):0.02047,(WP_068376812.1:0.09216,WP_037112435.1:0.08453):0.00469):0.00275):0.01781,(((WP_042938359.1:0.02585,WP_037178158.1:0.02991):0.01635,WP_032395533.1:0.03941):0.02435,WP_037219622.1:0.06023):0.04354):0.02596,((((((((WP_016931921.1:0.02704,WP_006550517.1:0.02559):0.04863,WP_054717885.1:0.07418):0.00728,WP_072702625.1:0.08219):0.00347,(WP_068155712.1:0.03477,WP_072809435.1:0.03116):0.0489):0.00717,WP_017681655.1:0.08587):0.00956,(WP_044990435.1:0.07084,WP_051919025.1:0.07042):0.03645):0.01848,((((WP_072687174.1:0.0426,WP_070380975.1:0.04597):0.01849,(WP_050785221.1:0.02676,WP_051055457.1:0.03228):0.02671):0.03666,(WP_047269727.1:0.05284,WP_051730707.1:0.05087):0.03922):0.01266,WP_072740025.1:0.11454):0.0165):0.01065,((WP_072845557.1:0.06461,WP_037175992.1:0.0793):0.01269,(WP_050063569.1:0.03776,WP_052030401.1:0.03973):0.04611):0.0443):0.00589):0.00525,WP_068280314.1:0.12959):0.00256,WP_010836428.1:0.1499):0.01541,((((((((WP_077118625.1:0.08627,((WP_040788146.1:0.05769,WP_051161411.1:0.02413):0.04345,WP_051016099.1:0.06485):0.01304):0.00764,((WP_067858820.1:0.03155,WP_051026522.1:0.03296):0.0249,WP_050768204.1:0.06284):0.02721):0.00348,(((((WP_071925931.1:0.04609,(WP_019044638.1:0.03578,(WP_062992620.1:0.03386,WP_067454269.1:0.03757):0.00463):0.011):0.00519,WP_067977464.1:0.05147):0.01713,(WP_067513300.1:0.05049,(WP_067790093.1:0.02823,WP_068055932.1:0.02996):0.02342):0.01518):0.00383,WP_052313546.1:0.07944):0.00688,(WP_051028866.1:0.07833,WP_054816728.1:0.07723):0.005):0.00977):0.00392,(((((WP_063022299.1:0.03327,(WP_051020192.1:0.02842,WP_051174828.1:0.02772):0.00182):0.02102,(WP_067476095.1:0.03386,WP_051022060.1:0.03632):0.01495):0.01868,((WP_063042788.1:0.05697,(WP_069165941.1:0.04929,WP_051186212.1:0.04854):0.00786):0.0037,WP_052281323.1:0.0563):0.00821):0.0126,WP_051406839.1:0.07842):0.01322,(((((WP_064903615.1:0.0719,WP_036568467.1:0.06143):0.00626,WP_067580550.1:0.07967):4.0E-4,(WP_068022553.1:0.0458,WP_051160941.1:0.04211):0.03668):0.00444,WP_067997752.1:0.07492):0.01273,((WP_067531505.1:0.0664,WP_067568930.1:0.11127):0.02347,(WP_067898929.1:0.02979,WP_051193748.1:0.02797):0.05207):0.00397):0.0106):0.00123):0.01279,(((((WP_045437491.1:0.025,WP_063712475.1:0.03114):0.014,WP_051151546.1:0.03892):0.03123,WP_067718717.1:0.07631):0.02819,WP_052372538.1:0.08933):0.01395,WP_067698799.1:0.10986):0.01205):0.00808,WP_067649184.1:0.11102):0.00431,((WP_058853460.1:0.0335,WP_051715028.1:0.029):0.03831,(WP_062972463.1:0.04515,WP_068045938.1:0.04744):0.02303):0.05212):0.00233,WP_019931650.1:0.13276):0.03355):0.00702,WP_066910018.1:0.157):0.00776,(((WP_040766527.1:0.0817,(WP_068531450.1:0.04306,(WP_068575272.1:0.03052,WP_068741208.1:0.03267):0.0127):0.03026):0.00159,WP_041944639.1:0.07689):0.06355,WP_024795113.1:0.16069):0.02084):0.00108):0.00408,((WP_056072918.1:0.06472,WP_051613538.1:0.06255):0.08049,(WP_068149369.1:0.0275,WP_068366713.1:0.02704):0.10678):0.04083):0.00663):0.01252,(((WP_078360383.1:0.04118,WP_057963927.1:0.04263):0.00735,WP_070912425.1:0.047):0.01528,((WP_070937277.1:0.04127,WP_043079527.1:0.04158):0.00374,WP_005086850.1:0.04483):0.01805):0.15896):0.02684,(((((((((((((((((((WP_076155902.1:0.02769,WP_037318357.1:0.02588):0.0042,WP_020632061.1:0.02794):0.01119,WP_061985559.1:0.0406):0.04757,(WP_072475826.1:0.05313,(YP_003770841.1:0.02901,WP_051736053.1:0.02382):0.01856):0.02997):0.00672,(WP_020664251.1:0.04227,((WP_067576912.1:0.03189,WP_051171438.1:0.02781):0.0123,WP_051792390.1:0.03247):0.0081):0.04816):0.00982,WP_020669741.1:0.09914):0.00692,(WP_027933621.1:0.09212,WP_027942867.1:0.09141):0.0181):0.00657,(((((((WP_040920193.1:0.02544,WP_043537492.1:0.02719):0.01958,WP_037310195.1:0.04621):0.00662,(WP_040922622.1:0.04691,WP_024875403.1:0.05084):0.00772):0.01578,WP_005450970.1:0.06398):0.00541,WP_028661437.1:0.07613):0.01042,WP_040925870.1:0.08431):0.00206,WP_030532216.1:0.09944):0.02154):0.02195,(WP_051310371.1:0.05243,WP_052344552.1:0.05188):0.08522):0.00544,((WP_039786433.1:0.02819,WP_035291504.1:0.02655):0.10542,WP_034275993.1:0.11533):0.01521):0.00466,((((((WP_075743292.1:0.07975,WP_069846043.1:0.0813):0.04142,WP_073479996.1:0.11975):0.01814,(WP_025354021.1:0.08793,WP_052396665.1:0.10308):0.04384):0.00408,WP_030428236.1:0.14426):0.00405,((((WP_075977962.1:0.07925,WP_035287419.1:0.07431):0.02846,WP_054056206.1:0.10985):0.0124,(WP_018683837.1:0.07253,WP_035304076.1:0.07087):0.0429):0.01194,(WP_075130099.1:0.0923,WP_075135698.1:0.09679):0.04519):0.01008):0.00392,((WP_042198238.1:0.0397,WP_054287865.1:0.03584):0.01205,WP_037264438.1:0.05269):0.09885):0.00436):0.0042,(((((((WP_077011115.1:0.03254,WP_073887040.1:0.02853):0.017,WP_033443235.1:0.04979):0.02205,WP_033432364.1:0.0835):0.00928,WP_015097797.1:0.08363):0.02357,(((WP_045317214.1:0.03924,WP_051784572.1:0.03355):0.01362,WP_036014941.1:0.04769):0.00135,(WP_065921015.1:0.03455,WP_053738741.1:0.03442):0.02069):0.04681):0.01335,WP_012782947.1:0.1398):0.02685,WP_037346509.1:0.15699):0.00116):0.00352,((WP_043569288.1:0.10672,(WP_017972938.1:0.08081,WP_019855828.1:0.09019):0.03268):0.03493,((WP_021341312.1:0.07378,WP_029535555.1:0.07516):0.02071,WP_051387665.1:0.08326):0.04825):0.02117):0.00316,((((WP_075941331.1:0.11272,(((WP_050802375.1:0.04055,WP_068800266.1:0.03191):0.02674,(WP_060714037.1:0.03112,WP_073576927.1:0.0196):0.05388):0.02815,WP_051737348.1:0.09775):0.02669):0.01282,(WP_013678117.1:0.11502,WP_051232215.1:0.11376):0.01597):0.00914,WP_033414528.1:0.15627):0.01007,(WP_028937868.1:0.1302,WP_037067501.1:0.12787):0.03436):0.00514):0.00858,WP_073457727.1:0.15835):0.00685,((((((WP_056294833.1:0.04728,WP_055762580.1:0.05235):0.03552,(WP_014374449.1:0.07125,(((WP_049788524.1:0.04875,WP_051515708.1:0.04384):0.00565,(WP_051558219.1:0.05547,WP_029337625.1:0.05689):0.00639):0.00615,WP_051683899.1:0.06983):0.00703):0.01113):0.01084,((WP_051144116.1:0.02946,WP_034908220.1:0.03304):0.01359,WP_052090977.1:0.04339):0.05329):0.00995,(WP_075013116.1:0.03356,WP_073419472.1:0.02917):0.07407):0.02961,WP_007516044.1:0.148):0.03097,WP_041776422.1:0.17162):0.01103):0.00847,(((((WP_075951781.1:0.1334,WP_069817279.1:0.11751):0.02026,WP_073575516.1:0.13308):0.01263,WP_069862702.1:0.15986):0.0121,WP_056449480.1:0.19326):0.02116,(WP_067902216.1:0.15723,WP_051738003.1:0.15575):0.02136):0.00382):0.01031,(((((((((((WP_076467124.1:0.06508,((WP_074318988.1:0.05267,(WP_051724034.1:0.03445,WP_030327980.1:0.03602):0.01863):0.00259,(WP_007466098.1:0.05101,WP_053655060.1:0.04934):0.00383):0.01731):0.00188,(WP_046568402.1:0.0484,WP_073837724.1:0.05264):0.01915):0.00782,(((WP_069088241.1:0.01874,WP_052165679.1:0.01651):0.0145,(WP_030273729.1:0.02215,WP_073829367.1:0.02897):0.00763):0.0059,WP_036345930.1:0.03862):0.0434):0.01341,((WP_043965004.1:0.02579,WP_074472269.1:0.0265):0.01682,WP_036373263.1:0.04399):0.04961):0.00381,(WP_013736276.1:0.08853,((((WP_018255219.1:0.01819,WP_027655042.1:0.01897):0.00893,(WP_018832175.1:0.01879,WP_029122043.1:0.02259):0.00644):0.00103,WP_027659777.1:0.02846):0.02087,WP_029024028.1:0.05008):0.04454):0.00503):0.04621,(((((WP_071805420.1:0.07585,WP_063749661.1:0.07175):0.00814,WP_015625941.1:0.09138):0.00923,WP_067509157.1:0.10738):0.02854,(((WP_014447891.1:0.06199,(WP_063775537.1:0.04062,WP_052164592.1:0.04827):0.02163):0.02037,(WP_067699137.1:0.05482,WP_052311837.1:0.0423):0.0309):0.02546,(WP_020515175.1:0.05094,WP_051808394.1:0.06059):0.05304):0.01633):0.00703,WP_051366326.1:0.13143):0.01047):0.01252,WP_051802391.1:0.15193):0.00109,WP_052387813.1:0.15629):0.00516,(WP_063725854.1:0.07845,WP_073255235.1:0.06064):0.08589):0.00747,WP_073391931.1:0.18375):0.00953,WP_035943995.1:0.17542):0.01354):0.00523,WP_018352315.1:0.19479):0.00655):0.01025,((((((((WP_076389526.1:0.17557,WP_024111374.1:0.16517):0.04226,WP_036898583.1:0.18888):0.00344,(WP_013161866.1:0.16853,WP_028706677.1:0.16729):0.03724):0.01385,(((((WP_076061848.1:0.08855,WP_040283878.1:0.07938):0.04338,WP_068750217.1:0.13267):0.00248,WP_077344159.1:0.129):0.0196,(WP_077352713.1:0.12139,WP_073187518.1:0.11477):0.02575):0.03662,(WP_014845544.1:0.16241,WP_036933557.1:0.18959):0.02232):0.01002):0.00496,(((((WP_015583313.1:0.06177,WP_023032324.1:0.06279):0.0517,((WP_069101967.1:0.03245,WP_023033304.1:0.03847):0.01923,((WP_002529045.1:0.05182,WP_002531667.1:0.04426):0.00839,WP_002549488.1:0.05191):0.0025):0.05654):0.02958,WP_023034483.1:0.14383):0.02196,((WP_027586831.1:0.11457,WP_028702181.1:0.11539):0.03005,WP_028700927.1:0.13463):0.02485):0.04309,WP_051139842.1:0.19344):0.01751):0.00147,(((WP_013865683.1:0.18574,WP_052462411.1:0.18688):0.00515,WP_035757873.1:0.20236):0.00892,(WP_051073234.1:0.17314,WP_051209138.1:0.16927):0.01389):0.01257):0.00997,(((((((((WP_056156975.1:0.08247,WP_028643466.1:0.07638):0.01059,WP_028638768.1:0.09429):0.01718,WP_011753939.1:0.11244):0.03116,(WP_056865248.1:0.10618,WP_068108116.1:0.11522):0.02819):0.01682,(((WP_056887512.1:0.05595,WP_056925671.1:0.05081):0.07836,WP_051247228.1:0.13167):0.01178,WP_052337283.1:0.14635):0.00785):0.0027,((WP_056602303.1:0.0965,WP_056907017.1:0.09147):0.03268,WP_010831371.1:0.1302):0.01994):0.00294,(((WP_056715661.1:0.08324,WP_056895445.1:0.07874):0.00909,(WP_051485750.1:0.08256,WP_038676625.1:0.09433):0.00206):0.00666,WP_056748326.1:0.10723):0.06125):0.01367,((WP_045551555.1:0.14333,WP_036555458.1:0.15518):0.01171,WP_051068591.1:0.1473):0.02311):0.00982,(((WP_056539474.1:0.10405,WP_027862883.1:0.10888):0.0154,WP_051706140.1:0.12796):0.0285,(((WP_056890585.1:0.0,WP_057295165.1:0.00402):0.06914,WP_067437767.1:0.0675):0.01433,WP_057324496.1:0.08614):0.06706):0.03203):0.02817):0.00971,(((((((((((WP_076260640.1:0.091,((((((WP_056826478.1:0.02295,WP_051103692.1:0.02082):0.01618,WP_057586373.1:0.03288):0.01736,WP_052358406.1:0.05285):0.00902,WP_051535422.1:0.06531):0.01402,WP_045187355.1:0.06929):0.00933,WP_034800297.1:0.08645):0.0144):0.01163,WP_070190268.1:0.10976):0.01146,WP_013491468.1:0.11799):0.00528,WP_051518124.1:0.12905):0.05747,(((((WP_056143337.1:0.09807,((WP_050766694.1:0.07102,WP_035949150.1:0.07342):0.00857,WP_052111971.1:0.07847):0.01561):0.01229,(WP_052109883.1:0.09881,WP_052113142.1:0.10119):0.0067):0.04978,((WP_056883280.1:0.10261,WP_056920455.1:0.09952):0.02871,WP_056921843.1:0.12701):0.0343):0.00346,WP_048552449.1:0.17248):0.00289,(WP_010851744.1:0.1707,(WP_030526643.1:0.10472,WP_055814952.1:0.10376):0.0517):0.01111):0.00939):2.3E-4,(((((((WP_055994357.1:0.05431,WP_068263944.1:0.04758):0.01507,WP_072625457.1:0.06794):0.00865,WP_068317139.1:0.07925):0.00661,(WP_007925857.1:0.08118,WP_068426327.1:0.06276):0.01333):0.04181,WP_068254423.1:0.12376):0.01023,WP_068274221.1:0.13962):0.03203,(WP_048546565.1:0.16862,WP_068403232.1:0.17753):0.00419):0.01043):0.01331,(((WP_075958183.1:0.15402,(((WP_058892105.1:0.06465,WP_051125191.1:0.06035):0.01762,(WP_066643000.1:0.03488,WP_028131102.1:0.03497):0.05162):0.06371,WP_051145506.1:0.14248):0.00965):0.0267,((WP_040158023.1:0.09179,WP_051992262.1:0.10597):0.07793,WP_006501704.1:0.16996):0.00787):0.00791,(WP_040385839.1:0.1773,((WP_047312624.1:0.12152,WP_006944044.1:0.12933):0.04131,(WP_050668376.1:0.12569,WP_052597456.1:0.12146):0.03619):0.01422):0.01994):0.00449):0.00425,((WP_056676518.1:0.16132,WP_050347725.1:0.16469):0.02408,(WP_040563931.1:0.14225,WP_068427800.1:0.12882):0.06313):0.00421):0.00675,(WP_075868421.1:0.13063,WP_070704273.1:0.12391):0.08516):0.0106,(((WP_025272739.1:0.13167,(WP_035696616.1:0.05034,WP_035748006.1:0.04777):0.08531):0.02251,WP_020523000.1:0.16114):0.01613,WP_052305340.1:0.18892):0.02925):0.00448,((((WP_076816615.1:0.02967,(WP_071053425.1:0.02672,WP_035926671.1:0.02628):3.7E-4):0.06592,WP_045879523.1:0.09044):0.05562,WP_047224156.1:0.14721):0.01357,(((WP_012157612.1:0.0286,WP_018502425.1:0.02732):0.07515,(WP_018636561.1:0.09196,(WP_006542651.1:0.07881,WP_066073933.1:0.07477):0.01802):0.00913):0.04806,((WP_051054628.1:0.04517,(WP_044886089.1:0.02589,WP_055750751.1:0.02158):0.02135):0.05279,WP_035908600.1:0.09931):0.04395):0.02205):0.05864):0.00208):0.00311):0.00171):0.0071,(((((((((WP_076772693.1:0.03167,WP_048760554.1:0.03063):0.0894,WP_053412897.1:0.11418):0.05287,((WP_075694027.1:0.12293,WP_051260362.1:0.13872):0.00724,(WP_048739826.1:0.05868,WP_052054516.1:0.05472):0.07927):0.02857):0.01709,WP_026162364.1:0.17868):0.02286,(((((((((((((WP_075735693.1:0.13924,WP_066492926.1:0.1417):0.00459,(WP_075730576.1:0.11586,(((WP_070744608.1:0.08513,(WP_070432309.1:0.05105,WP_070509229.1:0.04962):0.03257):0.00611,((WP_049360227.1:0.02529,WP_049377908.1:0.03096):0.04396,WP_051138413.1:0.07006):0.01784):0.02427,WP_046453547.1:0.11567):0.01216):0.01021):0.01213,((((WP_075664555.1:0.08528,WP_038606730.1:0.08537):0.02321,(WP_055123219.1:0.08074,(WP_055178218.1:0.06766,WP_018117951.1:0.06776):0.01395):0.03033):0.0118,WP_048380844.1:0.1236):0.00995,(((((WP_040086788.1:0.06651,WP_042622132.1:0.06776):0.01442,WP_047253855.1:0.08861):0.01392,WP_015401863.1:0.09534):0.01028,(WP_006769096.1:0.0845,((WP_060565209.1:0.04478,WP_074025644.1:0.04124):0.01039,(WP_029703019.1:0.03619,WP_053545686.1:0.04128):0.01534):0.03235):0.02358):0.01074,WP_020935655.1:0.11445):0.00984):0.01865):0.00178,(((WP_070768671.1:0.11501,WP_022862928.1:0.11657):0.01574,(WP_046438867.1:0.11,WP_072587934.1:0.11605):0.00898):0.01724,((WP_003847698.1:0.04944,WP_066838746.1:0.04678):0.01171,WP_025388161.1:0.05874):0.08431):0.00853):0.00528,(((WP_046096317.1:0.0261,WP_038622416.1:0.0239):0.02967,(WP_014367627.1:0.00935,WP_048589255.1:0.00665):0.04806):0.07221,WP_034650834.1:0.13385):0.01713):0.00384,(((((((WP_076599088.1:0.05175,WP_034662347.1:0.06547):0.00587,WP_005288522.1:0.0647):0.04935,(WP_026196290.1:0.0978,WP_018580998.1:0.09938):0.02736):0.01161,((WP_075469204.1:0.08213,((WP_042407440.1:0.0613,((WP_070474722.1:0.04644,(WP_070483454.1:0.00178,WP_070614406.1:0.00179):0.04642):0.00941,WP_038613026.1:0.05666):0.00567):0.00575,WP_038592467.1:0.06721):0.02157):0.02676,(WP_066524360.1:0.0962,WP_070462389.1:0.09855):0.01082):0.01051):0.00629,WP_018018158.1:0.12542):0.00417,WP_071565902.1:0.12967):0.01009,(WP_006840571.1:0.13249,WP_051011601.1:0.1128):0.00628):0.01928):0.00345,WP_051067244.1:0.153):0.00693,WP_047240904.1:0.15881):0.00436,(WP_051619373.1:0.02995,WP_018120790.1:0.03373):0.14955):0.00304,(WP_047260197.1:0.15994,WP_018022823.1:0.1472):0.02723):0.00226,WP_004601234.1:0.17395):0.01596,WP_027013027.1:0.19173):0.00121,(WP_047262897.1:0.14913,WP_005522126.1:0.13993):0.04312):0.01314):0.01026,((((WP_075816447.1:0.04213,WP_038550174.1:0.04661):0.08656,(((WP_014009025.1:0.07872,WP_052317315.1:0.0828):0.02951,WP_010120237.1:0.11131):0.00486,WP_066586816.1:0.11266):0.01062):0.06223,((((WP_048737624.1:0.14653,WP_052337505.1:0.14779):0.00467,WP_012360935.1:0.15584):0.00668,(WP_034969457.1:0.02991,(WP_034971882.1:0.02224,WP_070487254.1:0.03076):0.01249):0.11325):0.01315,(WP_013887576.1:0.07072,WP_070434857.1:0.0694):0.10301):0.02167):0.0167,WP_012732261.1:0.2137):0.01478):0.00226,((WP_075727621.1:0.18577,WP_006062374.1:0.17221):0.0283,WP_046204968.1:0.21444):0.00815):0.00875,((WP_010264630.1:0.19054,(WP_016458211.1:0.05219,WP_070741557.1:0.04458):0.17298):0.01111,WP_053979213.1:0.20824):0.00768):0.02341,(((WP_040365041.1:0.14647,WP_051298241.1:0.15242):0.04179,(WP_009380928.1:0.12564,((WP_062245191.1:0.03487,WP_025778023.1:0.03275):0.075,WP_069599675.1:0.11361):0.01621):0.06357):0.01717,(WP_005884003.1:0.20202,WP_070573279.1:0.19647):0.01708):0.03569):0.00302):0.00156,((((((((((((((((WP_077050803.1:0.03534,WP_076492061.1:0.0369):0.02117,(WP_022879128.1:0.02604,WP_063258949.1:0.02719):0.02446):0.03396,(WP_076673467.1:0.08482,(((WP_055959504.1:0.05694,WP_058230802.1:0.05713):0.0095,(WP_056225957.1:0.06855,WP_055833335.1:0.06453):0.00951):0.00631,(WP_058623039.1:0.03762,(WP_058630169.1:0.02708,WP_013584169.1:0.02996):0.0042):0.04716):0.00821):0.00407):0.04446,WP_071045131.1:0.13184):0.00703,((((WP_076691806.1:0.10127,WP_071044888.1:0.11759):0.00555,WP_076682636.1:0.10619):0.00866,((WP_016463692.1:0.04123,(WP_061682795.1:0.02613,WP_036318994.1:0.02497):0.02264):0.04523,WP_060960540.1:0.09163):0.03194):0.00492,WP_067164351.1:0.12684):0.01876):0.00223,((((WP_055962271.1:0.11898,WP_056222636.1:0.12651):0.01076,(WP_056124024.1:0.11454,(WP_018170337.1:0.11571,WP_019181897.1:0.11172):0.01551):0.0063):0.00772,((WP_056372516.1:0.02809,WP_045296430.1:0.0301):0.08751,WP_053546809.1:0.12034):0.01882):0.00394,WP_045275065.1:0.13805):0.00741):0.00481,((WP_045247500.1:0.13049,WP_047544344.1:0.12515):0.0177,WP_029144945.1:0.14726):0.00732):0.00653,WP_039400909.1:0.15318):0.00603,WP_036304704.1:0.16376):0.00395,((((WP_064003610.1:0.06025,WP_036310780.1:0.05871):0.00647,(WP_065571742.1:0.05766,WP_020097780.1:0.05386):0.00468):0.07577,WP_028496643.1:0.14123):0.02582,WP_054687259.1:0.14685):0.00904):0.00608,(((WP_055988467.1:0.11338,WP_067028527.1:0.1319):0.02412,(WP_029151334.1:0.14195,WP_029153615.1:0.14972):0.00949):0.02049,((((((((((((WP_056375561.1:0.03005,WP_053098728.1:0.0301):0.01286,WP_042536979.1:0.04353):0.00911,WP_056515321.1:0.05088):0.01196,WP_045254855.1:0.0525):0.01095,WP_067115535.1:0.06964):9.0E-4,WP_060926379.1:0.06778):0.00636,WP_050721924.1:0.08565):0.01042,((((WP_045257589.1:0.06334,((((WP_045278996.1:0.04903,WP_067355833.1:0.04946):0.00783,((((WP_061015363.1:0.02852,WP_055869753.1:0.02724):0.00441,WP_021198202.1:0.0309):0.0107,WP_029262841.1:0.04413):0.00829,WP_017204677.1:0.04608):0.00371):0.00137,WP_028502039.1:0.05411):0.00161,WP_046014132.1:0.05635):0.00684):0.00667,WP_047521287.1:0.06395):0.00834,WP_067197027.1:0.07084):7.5E-4,WP_025104587.1:0.07447):0.00674):0.01902,(WP_033105241.1:0.07318,WP_036280189.1:0.07442):0.04162):0.02247,((WP_045248820.1:0.03299,WP_045272722.1:0.03545):0.03554,WP_067250442.1:0.06712):0.04571):0.0095,WP_071644876.1:0.13027):0.02852,WP_040168241.1:0.16317):0.01017):0.01236):0.00659,WP_036298982.1:0.17328):0.03361,((WP_030147926.1:0.2012,WP_055857997.1:0.18602):0.0178,WP_051792129.1:0.21226):0.01):0.0075,((((((WP_077055025.1:0.18333,((((WP_055821641.1:0.02526,WP_056165545.1:0.02621):0.01942,WP_055907881.1:0.04676):0.11857,((((WP_056735026.1:0.05903,(WP_074260003.1:0.03595,WP_026482305.1:0.03249):0.02462):0.0128,WP_033196842.1:0.0699):0.01275,WP_067949116.1:0.07328):0.01882,(WP_067882416.1:0.04192,WP_055862648.1:0.04173):0.06281):0.05358):0.00752,(WP_047405725.1:0.12802,(WP_067225448.1:0.06646,WP_055836347.1:0.07042):0.04308):0.04083):0.0084):0.00809,((WP_056011497.1:0.04294,WP_064294332.1:0.04451):0.13622,WP_027479415.1:0.17774):0.01738):0.00886,((((((((((((WP_079237730.1:0.03972,WP_071293637.1:0.02872):0.00847,WP_058742468.1:0.03716):0.00327,(WP_066657599.1:0.03012,WP_031273262.1:0.03072):0.00956):0.00602,WP_069712044.1:0.04936):2.9E-4,WP_065961762.1:0.03797):0.00397,(WP_071260248.1:0.03612,WP_017887684.1:0.04373):0.01286):0.00649,((WP_056126552.1:0.03146,WP_071301502.1:0.02937):0.01056,WP_071278817.1:0.04267):0.01239):0.03458,WP_055951640.1:0.08019):0.0132,WP_066518497.1:0.10399):0.10367,(WP_055946232.1:0.03272,WP_055856125.1:0.03192):0.15669):0.00663,(((WP_055899151.1:0.10326,(((WP_055913320.1:0.06192,(WP_020076815.1:0.04066,WP_064109917.1:0.03799):0.02797):0.00875,WP_029947685.1:0.06615):0.01541,(WP_041768504.1:0.02684,WP_021754007.1:0.02501):0.06424):0.01671):0.06635,WP_055815083.1:0.17253):0.01906,(WP_022896482.1:0.13102,WP_066041344.1:0.1349):0.05774):0.00792):8.9E-4,(((WP_055800672.1:0.12779,(((WP_056044577.1:0.02589,WP_043595818.1:0.02826):0.00564,WP_054145032.1:0.05031):0.00567,WP_056260796.1:0.03946):0.09561):0.01497,WP_056059214.1:0.14684):0.04382,((WP_055965398.1:0.07057,WP_066283187.1:0.07772):0.10062,((((WP_041464795.1:0.04483,(WP_051629442.1:0.03349,WP_050976350.1:0.03437):0.00906):0.00504,WP_045530509.1:0.04409):0.01832,(WP_043675813.1:0.02526,WP_053775654.1:0.02831):0.03394):0.00255,WP_063071120.1:0.06468):0.10505):0.00754):0.00858):0.0061):0.00756,(((WP_056041025.1:0.08749,((WP_068212405.1:0.06419,WP_068255660.1:0.06867):0.0167,WP_055789830.1:0.07652):0.0157):0.00957,WP_042734384.1:0.10847):0.10093,((WP_009773238.1:0.06941,WP_050993007.1:0.07181):0.01647,WP_035898565.1:0.08433):0.11855):0.01147):0.00246,(WP_043501406.1:0.17867,((WP_022883353.1:0.13063,WP_066597963.1:0.13056):0.01653,(WP_051973455.1:0.0713,WP_035835984.1:0.07469):0.08341):0.04407):0.01874):0.00822,((((((((WP_074789310.1:0.0867,((WP_062292672.1:0.05312,WP_062522013.1:0.04762):0.02233,(((WP_062304586.1:0.05236,WP_062516198.1:0.0531):0.01529,(WP_062462124.1:0.06429,(WP_062466188.1:0.04323,WP_062530349.1:0.04259):0.0178):0.00298):0.00206,WP_062387797.1:0.0753):0.00279):0.01081):0.04671,WP_062380138.1:0.13441):0.01283,WP_062076163.1:0.13618):0.00652,((WP_061961942.1:0.10837,WP_062078500.1:0.10591):0.02236,WP_062071370.1:0.12627):0.0356):0.00279,WP_062203944.1:0.16385):0.0104,(WP_061964746.1:0.05506,WP_062213499.1:0.05688):0.09813):0.0125,WP_062136335.1:0.19977):0.04211,WP_067899624.1:0.25101):0.00305):0.00558):0.00389,(((WP_070955170.1:0.13798,WP_038503571.1:0.13475):0.05838,WP_040325536.1:0.20784):0.04173,(((((WP_066058123.1:0.12379,WP_051266514.1:0.12163):0.02213,WP_019619822.1:0.13869):0.02677,WP_066081752.1:0.17304):0.02971,WP_068494648.1:0.18698):0.04794,(WP_028245894.1:0.22448,WP_073716383.1:0.23646):0.01787):0.00574):0.0036):0.00751,((((((WP_075893293.1:0.11501,WP_043534384.1:0.11155):0.0745,(WP_058237223.1:0.17843,WP_026460625.1:0.19657):0.01399):0.01841,(((((WP_076466017.1:0.14563,WP_005963397.1:0.1566):0.01731,(WP_009408553.1:0.0444,WP_034502442.1:0.04579):0.1343):0.01223,WP_026459505.1:0.1755):0.00307,(WP_006680776.1:0.18864,WP_009744388.1:0.16271):0.00981):0.008,(((((WP_070835382.1:0.02842,WP_007590024.1:0.02384):0.00105,WP_034512097.1:0.02683):0.02664,WP_016460952.1:0.04218):0.0448,((((WP_009058002.1:0.02651,WP_034481113.1:0.02557):0.04175,WP_073982593.1:0.06858):0.01136,WP_050695295.1:0.09212):0.00759,WP_009212517.1:0.09627):0.00447):0.0046,WP_009648246.1:0.09221):0.08637):0.02301):0.04609,((((WP_075361723.1:0.23906,WP_071164644.1:0.2208):0.0125,(WP_048706781.1:0.1189,WP_024331368.1:0.11851):0.13302):0.00648,WP_073713736.1:0.24365):0.00657,(WP_006547347.1:0.21397,(WP_034507184.1:0.06996,WP_070618300.1:0.06527):0.16386):0.04071):0.00214):0.00829,(((WP_054952607.1:0.25259,(WP_013169509.1:0.20365,((WP_025296996.1:0.11361,WP_070447794.1:0.10818):0.06139,(WP_073997034.1:0.18124,WP_034232916.1:0.1904):0.00731):0.00817):0.03946):0.00447,(((WP_007000689.1:0.18012,WP_053093656.1:0.18704):0.00671,(WP_016441809.1:0.0445,WP_026428658.1:0.043):0.14371):0.02727,(WP_021601018.1:0.12782,WP_064230694.1:0.12489):0.09624):0.01479):0.01862,(WP_004010067.1:0.20568,WP_004018112.1:0.20467):0.06732):0.00663):0.00513,(((((((((((WP_075375739.1:0.02501,WP_070511395.1:0.02245):0.00258,WP_070658554.1:0.02767):0.00561,WP_003780528.1:0.03054):0.00382,WP_009747149.1:0.04064):0.01124,WP_034474454.1:0.05245):0.09043,(WP_026428195.1:0.14236,(WP_073451521.1:0.05058,WP_017177424.1:0.04977):0.09368):0.00323):0.00483,(((((WP_043564079.1:0.05734,WP_026407456.1:0.0617):0.01338,WP_034254668.1:0.08186):0.04897,(WP_067941902.1:0.10842,WP_053585817.1:0.11418):0.00635):0.00672,WP_073330147.1:0.11873):0.00775,(WP_006548270.1:0.04786,WP_048679690.1:0.05146):0.08816):0.01271):0.03714,WP_067782173.1:0.19851):0.01427,WP_034479254.1:0.20813):0.02532,((WP_071129246.1:0.07991,WP_060920334.1:0.07315):0.04403,WP_072510356.1:0.12944):0.11657):0.00852,WP_073822702.1:0.2409):0.00997):0.00464):0.00728):0.00243,(((((((((((WP_077322090.1:0.03184,WP_052822093.1:0.03689):0.01061,WP_033892007.1:0.04167):0.0029,WP_044089021.1:0.04318):0.04742,(WP_043164885.1:0.08345,(WP_055428165.1:0.058,WP_034525832.1:0.05424):0.02446):0.00779):0.01798,(WP_003827702.1:0.07949,WP_033523224.1:0.08258):0.02103):0.01192,(WP_033519845.1:0.11024,WP_053825171.1:0.11813):0.00527):0.01634,((((WP_004219858.1:0.02614,WP_034880535.1:0.02523):0.0022,WP_055063057.1:0.02691):0.05973,(WP_026646441.1:0.04377,WP_070122223.1:0.0487):0.0336):0.00518,(WP_034518937.1:0.04786,WP_034876901.1:0.04836):0.03613):0.04888):0.0161,WP_033506240.1:0.14419):0.05917,(WP_049216892.1:0.13699,WP_018143220.1:0.14079):0.07676):0.00704,((WP_048349254.1:0.22502,WP_050958440.1:0.18654):0.00375,WP_036696455.1:0.22735):0.01811):0.05681,((WP_065247625.1:0.0727,WP_055089694.1:0.06971):0.003,WP_070459709.1:0.07295):0.18647):0.00272):0.00635,((((((((((((WP_077488411.1:0.08838,WP_066494528.1:0.0877):0.02632,WP_043123771.1:0.11654):0.04311,((((((((((WP_056330660.1:0.02592,WP_043450093.1:0.02536):0.01474,WP_009358385.1:0.03327):0.00879,(WP_058930402.1:0.04265,WP_066287836.1:0.04232):0.00185):0.00196,(WP_015935543.1:0.03326,WP_018762655.1:0.0321):0.01458):0.00411,(WP_013599451.1:0.02599,WP_066273103.1:0.02956):0.02091):0.0058,WP_050056740.1:0.05599):0.01173,WP_050683670.1:0.07283):0.01519,((((WP_056428282.1:0.04567,WP_066432443.1:0.03902):0.00651,WP_069950291.1:0.05049):0.02043,WP_056736578.1:0.06964):0.0055,WP_026539509.1:0.07758):0.01313):0.00485,(((WP_056631971.1:0.0362,WP_003799732.1:0.03288):0.04181,(WP_011690024.1:0.0289,WP_055801949.1:0.02897):0.05129):0.00783,(((WP_074588721.1:0.03224,WP_070348373.1:0.02757):0.0356,WP_028267984.1:0.06407):0.01893,(WP_026547155.1:0.0473,WP_021474237.1:0.04573):0.0481):0.00315):0.00519):0.04518,WP_066213321.1:0.1353):0.01438):0.00937,(((WP_045076192.1:0.09511,WP_012246572.1:0.09844):0.01479,WP_018134271.1:0.10203):0.05272,((WP_044579768.1:0.06485,(WP_062286301.1:0.0517,WP_038465272.1:0.05555):0.01204):0.0141,WP_062008397.1:0.07879):0.07805):0.01481):0.01137,((((((WP_056545758.1:0.06088,WP_026544526.1:0.06869):0.01978,WP_028281456.1:0.08321):0.02006,(WP_026553179.1:0.05969,WP_019483989.1:0.05327):0.06549):0.03812,(WP_026536402.1:0.09188,WP_026821302.1:0.08634):0.05804):0.01254,(((WP_043442834.1:0.09109,WP_055765936.1:0.07225):0.01654,WP_049829963.1:0.09747):0.01716,(WP_026532267.1:0.03868,WP_026549339.1:0.0477):0.07246):0.03602):0.00598,((WP_074700216.1:0.09373,WP_005269012.1:0.089):0.06058,(WP_066300676.1:0.05328,WP_055240525.1:0.04307):0.1072):0.00851):0.01031):0.0114,((((WP_071216272.1:0.0462,WP_007269219.1:0.04888):0.02507,WP_068735435.1:0.06837):0.07679,(((WP_058256672.1:0.03458,(WP_060700211.1:0.03551,WP_061955455.1:0.04116):0.00708):0.02369,(WP_013347479.1:0.035,WP_073707225.1:0.035):0.02923):0.04209,WP_053797141.1:0.09395):0.05288):0.00683,WP_071894401.1:0.15466):0.03021):0.00821,(WP_076703160.1:0.05122,WP_076695911.1:0.05143):0.13918):0.00603,(((WP_010079670.1:0.13514,WP_070637408.1:0.13222):0.02502,WP_010143631.1:0.17535):0.02541,(WP_022869992.1:0.09387,WP_043058143.1:0.09487):0.11983):0.01608):0.0037,WP_051619857.1:0.22567):0.01768,WP_070507564.1:0.24354):0.00794,((((((WP_058859763.1:0.11594,WP_051063708.1:0.11293):0.00441,WP_062736331.1:0.10946):0.06364,((WP_047688736.1:0.13835,WP_051990397.1:0.1409):0.03845,(((WP_055082567.1:0.06584,WP_068471152.1:0.05783):0.03263,(WP_050738129.1:0.0626,WP_050899497.1:0.06461):0.03186):0.02346,WP_052160584.1:0.11491):0.05529):0.00221):0.00991,WP_064724966.1:0.18518):0.01309,(WP_048681844.1:0.08233,WP_051687541.1:0.08046):0.11332):0.00963,((((WP_012902768.1:0.02679,WP_070542071.1:0.02353):0.0034,WP_049326745.1:0.02945):0.11335,(WP_070627002.1:0.02839,WP_070741191.1:0.02225):0.11985):0.04765,WP_068172259.1:0.20031):0.02748):0.0286):0.00316,(((WP_058888003.1:0.0697,WP_051501051.1:0.0567):0.14186,WP_033420523.1:0.20438):0.0312,(WP_010523642.1:0.1923,WP_070159120.1:0.20524):0.0203):0.0239):0.01973):0.00295,((WP_049773390.1:0.11384,WP_051357272.1:0.1228):0.14239,WP_056731449.1:0.25275):0.01616):0.01314,(((((((WP_077598659.1:0.10632,((WP_078687202.1:0.10123,WP_036576057.1:0.09287):0.01207,(WP_050341254.1:0.07364,WP_070639160.1:0.07543):0.03468):0.00238):0.0065,WP_062531462.1:0.1126):0.02434,(((((WP_075577222.1:0.0575,WP_072375420.1:0.06698):0.01154,WP_075278967.1:0.07456):0.033,WP_032110117.1:0.15148):0.00983,((WP_016477564.1:0.03289,WP_070699238.1:0.04033):0.04479,WP_035437402.1:0.07446):0.03712):0.00781,WP_035438721.1:0.24283):0.01749):0.02125,(WP_040326874.1:0.13985,WP_048596811.1:0.13326):0.03733):0.10024,(WP_072354623.1:0.04114,WP_052009955.1:0.04538):0.22381):0.02779,(WP_021625577.1:0.06234,WP_068540247.1:0.05961):0.16973):0.00219,(((((WP_039689686.1:0.14416,(WP_012797385.1:0.11055,WP_009139705.1:0.11244):0.03663):0.00502,((WP_042432468.1:0.11182,(WP_013978780.1:0.07881,WP_009609043.1:0.07751):0.02496):0.03545,WP_009077359.1:0.16052):0.00176):0.011,((WP_016309362.1:0.07777,WP_028026940.1:0.07783):0.01131,WP_022740477.1:0.08937):0.08335):0.00889,((WP_058985135.1:0.13805,WP_066660530.1:0.14011):0.01294,WP_012802639.1:0.14304):0.03661):0.00425,WP_066781682.1:0.19809):0.06711):0.03069):0.00186,((((((WP_058187972.1:0.1907,WP_026446812.1:0.18263):0.0361,((WP_044934156.1:0.18378,WP_015897343.1:0.19332):0.00789,(WP_050058269.1:0.20418,WP_020711155.1:0.18565):0.00559):0.0062):0.00963,((WP_044177555.1:0.22898,(((WP_022842626.1:0.14425,WP_026387971.1:0.14827):0.02024,WP_035346814.1:0.1754):0.01225,WP_026336583.1:0.18524):0.02449):0.00717,WP_013566855.1:0.22598):0.01159):0.00702,(((WP_074655860.1:0.13897,WP_014784485.1:0.1418):0.06659,WP_047494354.1:0.22377):0.01042,WP_013581851.1:0.23495):0.00477):0.02901,WP_011525293.1:0.24765):0.01378,WP_043285619.1:0.25383):0.00823):0.00645,(((((((((((((((((((((WP_079215859.1:0.04426,WP_050468116.1:0.0373):0.01933,((WP_069373398.1:0.04157,WP_006463184.1:0.04708):0.00543,(WP_034350497.1:0.03806,WP_017453631.1:0.0435):0.00876):0.00815):0.01349,WP_008119660.1:0.07251):0.04532,(WP_050461301.1:0.0911,((WP_050475689.1:0.05118,WP_034380402.1:0.05408):0.0159,((WP_029363568.1:0.03374,WP_053199964.1:0.03339):0.01987,WP_034294204.1:0.0474):0.01049):0.02245):0.02368):0.03182,((((WP_041741951.1:0.03793,WP_038488277.1:0.0335):0.01637,WP_061941605.1:0.05215):0.00603,WP_061533134.1:0.05257):0.07491,WP_025916000.1:0.14706):0.01188):0.01164,(((WP_076590934.1:0.03642,WP_012080089.1:0.02833):0.06941,WP_041322233.1:0.10865):0.04906,((WP_040040906.1:0.1324,WP_057290504.1:0.1371):0.0076,WP_019141426.1:0.13232):0.00869):0.00725):0.00683,(((((((WP_078032121.1:0.05268,WP_005669766.1:0.05724):0.01182,WP_020656258.1:0.06264):0.01006,(WP_027865022.1:0.03813,WP_036252221.1:0.03989):0.03649):0.04031,WP_056339897.1:0.10567):0.00712,((WP_056435376.1:0.03298,WP_036234130.1:0.02773):0.04404,(WP_047822221.1:0.06704,WP_036166041.1:0.08349):0.00356):0.04192):0.01274,((((((WP_076570195.1:0.03167,(WP_071324213.1:0.02245,WP_010397241.1:0.02809):0.00804):0.00552,(WP_071078430.1:0.02496,WP_035817780.1:0.02558):0.01389):0.02282,WP_065307649.1:0.05863):0.02065,WP_038493458.1:0.07784):0.029,(WP_017876259.1:0.10015,WP_054267455.1:0.0955):0.00849):0.00774,WP_073216168.1:0.1111):0.02448):0.01168,(((WP_056152238.1:0.04658,WP_019922149.1:0.03586):0.03869,(WP_072786710.1:0.06103,WP_008447370.1:0.07159):0.01776):0.05119,((WP_057155558.1:0.09357,(WP_057246842.1:0.02657,WP_028103783.1:0.03182):0.07614):0.00548,WP_050408458.1:0.09745):0.02082):0.02348):0.01512):0.01296,WP_009666990.1:0.18899):0.00997,(WP_005875977.1:0.10863,WP_005881073.1:0.1072):0.09602):0.02145,(((((((((WP_078198589.1:0.02676,(WP_051320408.1:0.02613,WP_051975495.1:0.02489):0.00615):0.00328,WP_051591489.1:0.02895):0.00919,WP_062800706.1:0.04169):0.02937,(WP_039006758.1:0.06388,WP_049796421.1:0.06806):0.00876):0.01287,WP_006576611.1:0.08386):0.00339,(WP_071070111.1:0.08428,(((((WP_043352070.1:0.02758,WP_043419098.1:0.02817):0.0229,WP_035860656.1:0.05027):0.00531,WP_035816752.1:0.05654):0.0095,WP_020202886.1:0.05974):0.01831,(((WP_061959276.1:0.0387,WP_066735941.1:0.04435):0.00691,WP_026036004.1:0.04499):0.00757,WP_008641655.1:0.05385):0.035):0.0039):0.00509):0.0521,((((WP_045203234.1:0.02704,(WP_024975436.1:0.03083,WP_012435949.1:0.02955):0.00692):0.00524,WP_027681161.1:0.03438):0.01344,(WP_063391305.1:0.0414,WP_064802666.1:0.04539):0.00519):0.01576,((WP_048817389.1:0.02712,WP_055325112.1:0.03325):0.00563,WP_049832804.1:0.03022):0.0284):0.08036):0.03288,WP_037029857.1:0.16952):0.02524,((WP_076797126.1:0.03384,WP_041753192.1:0.03327):0.14723,((((((((((WP_075301812.1:0.06765,(((WP_062127961.1:0.02968,(WP_034480077.1:0.03291,WP_035490592.1:0.03084):0.00544):0.00164,WP_035471085.1:0.036):0.00757,WP_035495170.1:0.03171):0.02733):0.00625,((((WP_042322618.1:0.05356,WP_074764848.1:0.05681):0.00256,WP_035549314.1:0.06099):0.00837,(((((WP_074285877.1:0.03137,WP_063498021.1:0.03218):0.00577,(WP_012433841.1:0.03475,WP_038457571.1:0.03548):0.00259):0.01078,WP_035520106.1:0.04691):0.00948,WP_073431226.1:0.05616):0.00236,WP_064268892.1:0.05742):0.0025):0.00573,((((WP_025600484.1:0.03497,WP_027210935.1:0.0317):0.00506,WP_053858537.1:0.03383):0.00467,WP_035482154.1:0.03793):0.00524,(WP_027804125.1:0.03408,WP_033379651.1:0.03629):0.01166):0.01565):0.00798):0.01767,((WP_074263883.1:0.05602,WP_074300246.1:0.05101):0.03499,WP_017776181.1:0.09794):0.00491):0.01471,(((((WP_042261486.1:0.03117,WP_028206643.1:0.03462):0.01911,WP_028214487.1:0.04997):0.02436,((WP_042297300.1:0.06149,WP_065061411.1:0.05456):0.00971,(WP_028216029.1:0.03865,WP_035523070.1:0.03931):0.02923):0.00333):0.01468,(WP_042339136.1:0.0589,WP_027795218.1:0.05699):0.02978):0.02314,((WP_012400288.1:0.05596,((WP_007748093.1:0.02475,WP_035990215.1:0.02882):0.03101,WP_035542379.1:0.05113):0.00208):0.02453,WP_054924978.1:0.08172):0.02805):0.00471):0.01051,WP_018440727.1:0.1111):0.00711,WP_075157704.1:0.12697):0.00398,((((((((WP_059603604.1:0.02695,WP_052319374.1:0.02692):0.00854,(((WP_052001259.1:0.02702,WP_021163357.1:0.0273):0.00236,WP_072435865.1:0.0248):0.00483,WP_050768784.1:0.03271):0.00353):0.00611,WP_050991212.1:0.04036):0.00205,WP_006764648.1:0.041):0.00452,(WP_069244932.1:0.0376,WP_070556420.1:0.0331):0.01005):0.01404,((WP_060352183.1:0.04783,(WP_069273726.1:0.03945,WP_029226593.1:0.03462):0.00772):0.01099,WP_051995063.1:0.05751):0.00379):0.04572,(((((WP_009906015.1:0.02363,WP_015601833.1:0.02705):0.00738,WP_038749781.1:0.03316):0.00414,WP_066578938.1:0.03387):0.01374,(WP_009965489.1:0.03427,WP_038802332.1:0.02085):0.0324):0.01811,WP_059514168.1:0.07337):0.0273):0.00204,((WP_017922635.1:0.0282,WP_055139460.1:0.03452):0.03972,WP_036034073.1:0.06643):0.03164):0.02461):0.01546,((((WP_056354231.1:0.06116,WP_060819752.1:0.07032):0.0044,WP_062167195.1:0.06826):0.02368,((WP_047844685.1:0.04409,WP_051888862.1:0.05018):0.00582,(WP_062084649.1:0.02228,WP_050382156.1:0.03196):0.03055):0.0325):0.04927,((((WP_040051439.1:0.06682,WP_035959552.1:0.05903):0.0298,(((WP_044041450.1:0.07329,(WP_050327160.1:0.0662,WP_050333010.1:0.06305):0.01684):0.0015,((((WP_062267298.1:0.04764,WP_035501632.1:0.05236):0.00448,WP_062612492.1:0.05514):0.00775,(WP_061136254.1:0.05443,(WP_061161967.1:0.04496,WP_034473508.1:0.04688):0.00849):0.00225):0.00554,WP_053568512.1:0.06947):0.01014):0.00822,WP_061168236.1:0.08896):0.00403):0.00838,(WP_049657048.1:0.08837,WP_050453778.1:0.08741):0.0166):0.00711,WP_035925579.1:0.11152):0.02664):0.01302):0.0285,(((((WP_058380174.1:0.03367,(WP_039402680.1:0.0238,WP_044458291.1:0.02711):0.00452):0.00879,(WP_069344235.1:0.0295,WP_052765694.1:0.03792):0.00238):0.00393,(WP_052267404.1:0.02872,WP_017231902.1:0.03674):0.00599):0.00355,WP_024788457.1:0.04644):0.12217,WP_072628648.1:0.17008):0.01318):0.00756,((WP_042688128.1:0.0772,WP_065379964.1:0.07803):0.08502,WP_026921510.1:0.16236):0.02941):0.00564):0.00746):0.00421):0.01256,((WP_076023180.1:0.10738,((WP_015420959.1:0.04698,WP_046329975.1:0.04427):0.03098,WP_062308473.1:0.08143):0.02404):0.00655,(WP_048812094.1:0.08523,((WP_071465970.1:0.05051,WP_068949719.1:0.05344):0.02555,(WP_072582565.1:0.07332,WP_068322954.1:0.07722):0.00491):0.00796):0.02915):0.11417):0.01049,(((((((((WP_057653244.1:0.10711,((((((WP_046806889.1:0.0273,WP_006390683.1:0.02609):0.00422,WP_054451362.1:0.02959):0.01144,WP_053244124.1:0.03749):0.03036,(((WP_012250429.1:0.03396,WP_028353213.1:0.03033):0.01358,WP_026640072.1:0.03821):0.02562,((WP_005013531.1:0.03435,WP_043210957.1:0.0335):0.02491,(WP_066406388.1:0.0429,WP_010930173.1:0.04671):0.01711):0.0025):0.00768):0.00934,((WP_066345636.1:0.03295,WP_066633672.1:0.03235):0.03624,WP_066661471.1:0.06686):0.01554):0.00355,WP_067752058.1:0.09073):0.01523):0.01633,WP_012416622.1:0.10642):0.02019,(WP_025518304.1:0.12205,WP_051094482.1:0.12607):0.00502):0.02978,WP_068370226.1:0.16002):0.01316,((WP_041682479.1:0.12731,WP_073105343.1:0.13792):0.03237,WP_017524676.1:0.1791):0.00911):0.00507,(WP_043680529.1:0.10097,WP_066459128.1:0.1105):0.07248):0.00456,WP_031232995.1:0.19125):0.01322,((WP_023950387.1:0.19747,((WP_026253484.1:0.11402,WP_070470940.1:0.10306):0.07282,WP_028357082.1:0.19942):0.00643):0.01351,(WP_025373317.1:0.0612,WP_031243437.1:0.06955):0.12314):0.01195):0.02232,WP_062187264.1:0.23572):0.00198):0.00372,((((((((((WP_076601147.1:0.03668,WP_018992209.1:0.03552):0.00276,WP_050416622.1:0.03334):0.09555,WP_015436679.1:0.1364):0.00207,(WP_011238539.1:0.03617,WP_053422290.1:0.03964):0.09228):0.04614,((((((WP_012585166.1:0.03028,WP_004363459.1:0.02769):0.06753,WP_002928143.1:0.09733):0.00563,WP_075149075.1:0.10759):0.01395,(((WP_004333767.1:0.09793,WP_038010729.1:0.09772):0.00389,WP_068634803.1:0.09756):0.01254,WP_021247951.1:0.11246):0.0134):0.01273,WP_068807023.1:0.12452):0.04229,WP_065340082.1:0.16501):0.01613):0.01479,(WP_051240753.1:0.04793,WP_055423514.1:0.0446):0.1548):0.01477,((((((WP_076094841.1:0.10924,WP_028994577.1:0.10609):0.03218,(WP_011286710.1:0.12883,WP_027456258.1:0.11937):0.01613):0.01834,WP_066882723.1:0.15988):0.02011,((WP_014238072.1:0.14001,WP_026685770.1:0.15196):0.00825,WP_054622405.1:0.15904):0.00617):0.01109,WP_015768166.1:0.1801):0.02279,(WP_041101846.1:0.19616,WP_018608946.1:0.20533):0.01153):0.00219):0.0091,(((WP_020165290.1:0.03593,WP_018228647.1:0.03907):0.03654,WP_018411448.1:0.07036):0.01672,WP_069039983.1:0.09336):0.11551):0.00839,((WP_043740770.1:0.06521,WP_006748494.1:0.06282):0.11564,(((((WP_018174733.1:0.0372,WP_019024746.1:0.04024):0.01492,(WP_019623586.1:0.04313,WP_026278763.1:0.0453):0.00875):0.02183,WP_026288215.1:0.08097):0.05786,(((((WP_029681054.1:0.06267,WP_017941357.1:0.0576):0.00657,WP_019584276.1:0.07097):0.01496,WP_019628472.1:0.08377):0.02617,WP_038051415.1:0.10651):0.00347,(WP_018872364.1:0.06279,WP_019626320.1:0.06264):0.03996):0.01927):0.03521,(((WP_051080605.1:0.02755,WP_038036041.1:0.02687):0.02686,WP_019641896.1:0.05459):0.02031,WP_038046548.1:0.08077):0.08651):0.03241):0.0254):0.00812,((((((WP_011111159.1:0.10955,(WP_074927290.1:0.03235,WP_049753153.1:0.03084):0.0796):0.08777,((((((WP_074631038.1:0.04906,WP_051048903.1:0.06378):0.00808,WP_052493921.1:0.05807):0.0499,(WP_074858497.1:0.10434,(WP_072766576.1:0.04498,WP_051536612.1:0.04417):0.06983):0.00822):0.01114,WP_072292799.1:0.12813):0.01424,(WP_074972441.1:0.03835,WP_011379846.1:0.04892):0.10495):0.03116,((WP_074904460.1:0.0247,WP_046849515.1:0.02985):0.15814,((WP_013964794.1:0.11983,WP_062560238.1:0.11479):0.02165,WP_051537631.1:0.15206):0.03201):0.00858):0.00858):0.02048,(((WP_059421312.1:0.05312,WP_009206286.1:0.05233):0.14151,((WP_013029198.1:0.14054,WP_013294179.1:0.1352):0.03212,(WP_062625967.1:0.0849,WP_035384039.1:0.08054):0.0918):0.00657):0.00663,(((WP_059751575.1:0.07875,WP_018077378.1:0.08254):0.03618,WP_018508310.1:0.12331):0.01714,WP_011311646.1:0.13787):0.05831):0.01245):0.00493,((WP_076022469.1:0.19904,WP_054125938.1:0.2085):0.0128,(WP_018078600.1:0.13105,WP_018508086.1:0.12169):0.07828):0.00663):0.00568,(((((WP_045751435.1:0.13351,((WP_015830486.1:0.10328,WP_065977378.1:0.11284):0.01149,WP_067264010.1:0.1277):0.01125):0.01041,(WP_047553228.1:0.10615,(WP_013148676.1:0.11153,(WP_015832638.1:0.06146,(WP_019897731.1:0.02726,WP_036302333.1:0.02651):0.03576):0.05157):0.00756):0.03498):0.00255,WP_067113042.1:0.14639):0.0063,(((WP_047541513.1:0.05211,WP_020166452.1:0.05373):0.08009,WP_026361773.1:0.12706):0.01193,((WP_026295430.1:0.05696,(WP_029146695.1:0.05324,WP_019882767.1:0.05625):0.00326):0.0462,WP_055871009.1:0.10982):0.03608):0.02363):0.005,(WP_011479149.1:0.08735,WP_025869287.1:0.09545):0.07339):0.04657):0.00299,(WP_076837493.1:0.19544,WP_018150316.1:0.20215):0.02048):0.0025):0.00543):0.00597,(((((((((((((((((WP_078515255.1:0.02726,(WP_047694097.1:0.02291,WP_031422293.1:0.02709):0.00107):0.00269,(WP_017155108.1:0.02691,WP_053503254.1:0.02642):0.00231):0.00204,WP_010365697.1:0.03337):0.01938,WP_002801496.1:0.05645):0.00215,(((WP_058563024.1:0.02248,WP_055844282.1:0.02752):0.01403,WP_055828634.1:0.0393):0.00526,WP_054591129.1:0.03891):0.00986):0.00722,WP_029219586.1:0.06115):0.02311,NP_637084.1:0.08056):0.01213,WP_022972945.1:0.08923):0.05456,((WP_076585046.1:0.12686,WP_057658222.1:0.12399):0.01042,((((((((WP_079221448.1:0.04081,(((((WP_057498312.1:0.02487,WP_065723104.1:0.02882):0.00205,(WP_053506543.1:0.02443,WP_053510136.1:0.02591):0.00382):6.7E-4,(WP_049428125.1:0.02615,(WP_049445664.1:0.02639,WP_033834133.1:0.02395):0.00237):0.00164):0.00186,WP_053499100.1:0.03076):0.00283,WP_065200366.1:0.03241):0.00722):0.00921,(WP_053519999.1:0.04595,WP_033830805.1:0.04465):0.00348):0.01109,WP_042614907.1:0.06276):0.02442,(WP_017357609.1:0.05983,((WP_068850881.1:0.0259,WP_070207279.1:0.02427):0.02571,(WP_070470694.1:0.03706,WP_038689131.1:0.03987):0.01359):0.00581):0.02413):0.04109,(((WP_057644434.1:0.09102,WP_014160253.1:0.09355):0.01225,WP_066095659.1:0.10083):0.0076,((WP_045738133.1:0.03132,WP_012915684.1:0.02868):0.03964,(WP_017914251.1:0.04953,WP_053840766.1:0.04746):0.01541):0.05632):0.00498):0.00599,(((((((((WP_078999034.1:0.0299,WP_074863602.1:0.03364):0.02139,(WP_056103275.1:0.03734,WP_056172882.1:0.03623):0.02041):0.00194,(WP_057942194.1:0.05449,WP_036114104.1:0.05588):0.00851):0.00601,WP_031374344.1:0.06362):0.02967,(WP_056129253.1:0.08832,WP_027080476.1:0.0975):0.00774):0.01313,(((WP_055941625.1:0.04164,WP_056881343.1:0.03863):0.01954,WP_062355629.1:0.05571):0.03908,(WP_036135235.1:0.10165,WP_036208839.1:0.09969):0.00605):0.00574):4.1E-4,((WP_047138182.1:0.0678,WP_055248634.1:0.06932):0.02281,WP_028838468.1:0.09213):0.01516):0.00567,((((WP_013534485.1:0.03121,WP_028915859.1:0.03255):0.06324,(WP_028920698.1:0.04122,WP_052632790.1:0.04632):0.05184):0.00894,WP_036167313.1:0.10727):0.00578,WP_027072310.1:0.1004):0.00406):0.00341,(WP_078759210.1:0.11165,WP_027070224.1:0.11018):0.01449):0.00445):0.00311,(WP_043957435.1:0.11225,WP_036192754.1:0.10514):0.03062):0.00178,((WP_058834214.1:0.08239,WP_024891015.1:0.0748):0.03266,WP_027082528.1:0.12826):0.01169):0.00446):0.00577):0.00181,WP_072756204.1:0.13514):0.00627,(((WP_043805288.1:0.05948,WP_034225872.1:0.06468):0.02021,(WP_026817809.1:0.07819,WP_034215174.1:0.07617):0.0016):0.05945,WP_022968061.1:0.13602):0.01125):0.00826,WP_028770070.1:0.14643):0.01327,(WP_038271841.1:0.09031,WP_038229776.1:0.08315):0.09486):0.00996,((((((((((((((((WP_077555097.1:0.02346,WP_077444378.1:0.02917):0.00467,WP_077517873.1:0.03645):0.00559,WP_077441452.1:0.04376):0.00336,WP_056385599.1:0.04434):0.00589,WP_072761614.1:0.05517):0.01201,WP_077514851.1:0.06437):0.00461,WP_056765157.1:0.0691):0.00186,(WP_068090438.1:0.02818,WP_037089483.1:0.03103):0.04289):0.01617,WP_040670859.1:0.08662):0.01268,((WP_074546802.1:0.03831,WP_019466815.1:0.03784):0.01208,WP_038617350.1:0.04587):0.04344):0.00517,(((WP_077481037.1:0.06869,WP_035323816.1:0.06617):0.00505,WP_056006624.1:0.06825):0.01157,WP_049622391.1:0.08323):0.02069):0.01354,(WP_017461064.1:0.03201,WP_063670806.1:0.0274):0.08066):0.01193,(((WP_043694485.1:0.05191,(WP_046969238.1:0.02755,WP_063571943.1:0.04911):0.02848):0.01504,WP_036141943.1:0.07276):0.01391,(WP_045829922.1:0.07725,WP_072320822.1:0.08222):0.00446):0.04717):0.01384,WP_043103412.1:0.14423):0.01783,WP_052317993.1:0.17393):0.0215,((WP_062537166.1:0.11634,WP_067647065.1:0.12353):0.0267,WP_033410255.1:0.16142):0.02066):0.01242):0.02147,(((WP_057632446.1:0.08513,((WP_057640860.1:0.053,(WP_055769827.1:0.03279,WP_054664783.1:0.03768):0.01579):0.01543,WP_054656811.1:0.07349):0.01176):0.00799,WP_062168034.1:0.09163):0.07128,(WP_057637617.1:0.1147,WP_057664032.1:0.11607):0.05896):0.0604):0.01703,((((((WP_040533299.1:0.15454,WP_068272498.1:0.1649):0.00911,(((WP_012688721.1:0.08795,WP_072940457.1:0.07205):0.02044,WP_073361304.1:0.11219):0.00988,((WP_016882887.1:0.03602,WP_054247208.1:0.0409):0.015,WP_037226741.1:0.0569):0.06262):0.05051):0.01683,(WP_057477091.1:0.04544,(WP_052077888.1:0.03145,WP_048317380.1:0.03147):0.01085):0.14354):0.01324,(((WP_044572670.1:0.16654,((WP_017983410.1:0.03326,(WP_020419947.1:0.02383,WP_027935248.1:0.02635):0.00616):0.11021,WP_051165998.1:0.14987):0.00704):0.01456,WP_009950746.1:0.16411):0.01684,((WP_072918128.1:0.10794,WP_036339152.1:0.11619):0.0556,WP_051342544.1:0.1608):0.01376):0.00654):0.02736,WP_064445140.1:0.23418):0.006,(((WP_041600424.1:0.19679,WP_066099587.1:0.17868):0.01574,WP_058574507.1:0.20079):0.01539,WP_065970795.1:0.18287):0.01254):0.01208):0.00308,(WP_045465967.1:0.19944,(WP_072326454.1:0.16407,(WP_027851043.1:0.05079,WP_036217681.1:0.04634):0.14309):0.05731):0.01986):0.00493):0.00247,((((((((((((((((WP_078363234.1:0.07994,WP_075587626.1:0.09294):0.06057,WP_076201319.1:0.13369):0.01447,WP_057676474.1:0.1343):0.01031,(WP_056181423.1:0.127,(WP_056660505.1:0.0535,WP_056899538.1:0.05913):0.06498):0.04993):0.00655,(((((((((WP_077562861.1:0.11026,(WP_011464305.1:0.09808,WP_066705942.1:0.09007):0.0061):0.00397,WP_029705867.1:0.11456):0.01776,WP_069105385.1:0.1281):0.00393,((((((WP_056163815.1:0.03239,WP_056413290.1:0.03236):0.06074,(((WP_056637906.1:0.0368,(WP_056743713.1:0.02896,WP_060984088.1:0.02901):0.00487):0.02512,WP_063459527.1:0.06094):0.01881,(WP_057270492.1:0.02692,WP_055398224.1:0.02763):0.05027):0.00849):0.01358,(WP_041949707.1:0.09073,WP_029554252.1:0.09043):0.01355):0.00939,(WP_013519321.1:0.09149,WP_015913065.1:0.09932):0.0132):5.9E-4,(WP_056667337.1:0.10808,WP_034695531.1:0.10427):0.00371):0.00653,((WP_057263963.1:0.02864,WP_007852348.1:0.0287):0.08284,((WP_020231021.1:0.08962,WP_054255329.1:0.09766):0.00965,((WP_024814658.1:0.06318,WP_026436879.1:0.06539):0.03096,WP_027996117.1:0.10261):0.00706):0.00963):0.00143):0.01009):0.00344,(((WP_077594116.1:0.0955,(((WP_041389828.1:0.06034,WP_026780257.1:0.05586):0.00606,WP_068832556.1:0.05952):0.01802,WP_007873986.1:0.07785):0.01732):0.00956,(WP_011801989.1:0.09008,(WP_029525219.1:0.03855,WP_036810664.1:0.03262):0.04515):0.01886):0.0268,(WP_066121995.1:0.10825,WP_051953499.1:0.09022):0.02273):0.00211):0.00405,(WP_042423917.1:0.12946,(WP_005794472.1:0.10185,WP_066788388.1:0.10172):0.03051):4.8E-4):0.00943,(((WP_039853486.1:0.0892,WP_035606789.1:0.09874):0.0435,WP_019375028.1:0.1387):0.0036,WP_019573234.1:0.14284):0.00811):0.00538,(WP_011795714.1:0.03949,(WP_026431783.1:0.0289,WP_053845253.1:0.02666):0.01383):0.10578):0.00739,WP_050715036.1:0.14494):0.00507):0.00345,((WP_055902144.1:0.12035,((WP_041675242.1:0.12118,WP_027100428.1:0.10427):0.02305,WP_061495113.1:0.13126):0.00755):0.01161,WP_048438754.1:0.14443):0.02383):0.00889,((((((((((WP_077331359.1:0.10857,((WP_056275058.1:0.03716,WP_069046332.1:0.04617):0.04068,WP_066266221.1:0.08251):0.02187):0.01202,WP_068168386.1:0.1133):0.01044,(WP_066151370.1:0.06214,WP_066259916.1:0.06286):0.0855):0.01178,(WP_070398247.1:0.05066,WP_009517132.1:0.05153):0.08367):0.0063,(((((WP_076997082.1:0.08146,WP_068679529.1:0.07938):0.0066,WP_028250116.1:0.09305):0.00994,((((WP_056519149.1:0.02731,WP_007836963.1:0.02454):0.0262,WP_019652446.1:0.05343):0.01687,(((WP_056582585.1:0.02539,WP_070060538.1:0.02685):0.03107,(WP_042578207.1:0.04423,WP_049794523.1:0.04095):0.01537):0.00794,WP_057591679.1:0.06429):0.0075):0.00772,((WP_021007508.1:0.02692,WP_062367115.1:0.02903):0.02862,WP_055796772.1:0.05974):0.02356):0.02609):0.01375,WP_068633904.1:0.11885):0.01856,WP_068643636.1:0.13645):0.01078):0.00483,WP_055842803.1:0.15837):0.00438,WP_024537682.1:0.16622):0.00622,((WP_076503533.1:0.07466,WP_052383630.1:0.08287):0.02888,WP_058641496.1:0.11063):0.06195):0.00296,(WP_066089961.1:0.16893,WP_028605680.1:0.15954):0.00969):0.0084,(((WP_058615589.1:0.02615,WP_052231759.1:0.02736):0.05922,WP_068609503.1:0.09368):0.05749,((WP_045476439.1:0.02589,WP_052467591.1:0.04178):0.03055,WP_052468570.1:0.07375):0.08838):0.01207):0.00203):0.00774,(((((((WP_054065508.1:0.08996,WP_045267124.1:0.09349):0.02739,(WP_027015826.1:0.09157,WP_034396153.1:0.09188):0.02237):0.00622,((WP_003053445.1:0.02645,WP_034407207.1:0.02674):0.08122,WP_066480351.1:0.09964):0.02):0.01346,WP_066535878.1:0.13468):0.0249,WP_021026581.1:0.16184):0.01339,WP_073355543.1:0.17205):0.00991,WP_018714122.1:0.18009):0.00882):0.00662,(((WP_062407796.1:0.12328,(WP_026039648.1:0.10423,WP_053176587.1:0.10338):0.02117):0.01791,WP_019428744.1:0.13677):0.05013,WP_055360986.1:0.19377):0.01328):0.00498,WP_022771238.1:0.21994):0.01237,(WP_046740824.1:0.19435,WP_023471458.1:0.22804):0.0101):0.01869,((WP_077033816.1:0.17939,((WP_056195457.1:0.04837,WP_056876938.1:0.0552):0.01898,WP_056264522.1:0.07081):0.10672):0.01882,(((((((WP_056322476.1:0.02708,WP_036229710.1:0.03048):0.12075,WP_054018759.1:0.15301):0.00785,((((WP_056814326.1:0.02743,WP_073465304.1:0.02972):0.01632,WP_047588667.1:0.04797):0.08846,WP_012347835.1:0.13602):0.01387,((WP_047194674.1:0.11218,WP_019559302.1:0.11691):0.0248,WP_047485726.1:0.14819):0.00525):0.01104):0.01027,WP_051631466.1:0.17419):0.0094,(WP_058085989.1:0.15528,WP_035034308.1:0.16241):0.01595):0.00234,(WP_058719428.1:0.17822,(WP_058934856.1:0.11182,(WP_067064265.1:0.07649,WP_067270325.1:0.07954):0.03712):0.06362):0.02138):0.00668,(((WP_056470987.1:0.14939,WP_009550422.1:0.14917):0.00653,(WP_054153920.1:0.11415,WP_054139290.1:0.11989):0.04787):0.00581,(((WP_046115689.1:0.13429,(WP_066341685.1:0.04804,WP_029000412.1:0.05304):0.08889):0.01297,WP_022980805.1:0.16298):0.011,(WP_009857154.1:0.11388,WP_014429522.1:0.11499):0.04668):0.0105):0.01347):0.0041):0.0219):0.0035,(((WP_013106105.1:0.10011,WP_055451547.1:0.09989):0.06532,WP_031403820.1:0.16377):0.03022,WP_051083670.1:0.20172):0.01269):0.01005,WP_034410260.1:0.22204):0.00847,(((((WP_077299591.1:0.14697,(WP_012698340.1:0.16046,WP_028498133.1:0.162):0.00408):0.03176,((((((((WP_071113191.1:0.06467,((WP_043621833.1:0.05053,WP_047236838.1:0.05738):0.01192,(WP_011137343.1:0.03627,WP_031296894.1:0.03567):0.02405):0.00188):0.03036,((WP_043637859.1:0.03593,WP_048409573.1:0.03241):0.01028,WP_048414215.1:0.03677):0.05939):0.03206,WP_028537137.1:0.14058):0.00667,WP_066612815.1:0.13472):0.00393,WP_055433191.1:0.14991):0.00735,((WP_047966979.1:0.1011,(WP_008952497.1:0.05142,WP_024304016.1:0.05215):0.06269):0.02174,WP_017508222.1:0.13512):0.01495):0.00631,(WP_059286047.1:0.07857,WP_045845431.1:0.075):0.08213):0.00868,WP_022652925.1:0.16846):0.018):0.0271,(((((WP_046352296.1:0.16245,((WP_028453124.1:0.12167,WP_028455338.1:0.11021):0.04566,((WP_018748758.1:0.12648,WP_035053330.1:0.11804):0.01145,WP_070531106.1:0.13819):0.01267):0.01):0.00912,WP_053936324.1:0.17108):0.00586,WP_027467727.1:0.19133):0.00894,(WP_072429352.1:0.1359,WP_034606449.1:0.12297):0.06231):0.00346,WP_034618989.1:0.20115):0.01629):0.00463,(((((((WP_040659932.1:0.13641,((WP_064089866.1:0.04884,((WP_067438501.1:0.02492,WP_067530463.1:0.03223):0.0064,WP_070632260.1:0.03645):0.01813):0.06784,WP_067592471.1:0.1152):0.01783):0.01592,(WP_047761707.1:0.15524,((((((((((WP_002229816.1:0.03604,WP_002230799.1:0.03109):0.00313,(WP_061704916.1:0.03215,WP_061817832.1:0.02439):0.00836):0.00113,((((WP_002247266.1:0.03454,WP_002250626.1:0.02907):0.00341,WP_013448588.1:0.02485):0.00726,((WP_002251473.1:0.02582,WP_050154432.1:0.02718):0.00228,WP_050893846.1:0.02756):0.00263):0.00318,(WP_003714685.1:0.02486,WP_061729665.1:0.03168):0.0054):0.00174):0.00776,WP_050172136.1:0.0443):0.00661,WP_029609230.1:0.05241):0.00774,((WP_003743470.1:0.02518,WP_009312289.1:0.02763):0.0021,(WP_070495727.1:0.02338,WP_070679097.1:0.02592):0.00225):0.02948):0.03026,(WP_049348754.1:0.02981,WP_049344494.1:0.02319):0.07234):0.01574,WP_066079063.1:0.09271):0.00732,WP_009174126.1:0.11223):0.01132,WP_054599246.1:0.11802):0.01927):0.00981):0.00719,((WP_049260448.1:0.07883,WP_036495725.1:0.06707):0.04047,WP_070454121.1:0.12238):0.0421):0.00821,(WP_009116220.1:0.03161,WP_054619307.1:0.02681):0.1404):0.00857,WP_036494165.1:0.17178):0.01259,((((WP_002641079.1:0.11582,WP_032137442.1:0.08996):0.01862,WP_034295658.1:0.12354):0.03393,WP_003794606.1:0.13828):0.01841,((WP_003781083.1:0.1277,WP_038333865.1:0.14568):0.04369,(WP_027008993.1:0.10319,WP_034332983.1:0.11186):0.04994):0.00487):0.02471):0.0047,((WP_058355813.1:0.108,WP_019958046.1:0.10783):0.07485,(WP_066567438.1:0.16819,((WP_037407913.1:0.07733,WP_038649692.1:0.09051):0.0761,WP_037585792.1:0.1565):0.02702):0.01382):0.02281):0.03755):0.01195,WP_008250357.1:0.25418):0.00316):0.00734,(WP_013566406.1:0.22174,WP_050781878.1:0.22228):0.01357):0.00348):0.00593,((((WP_040763284.1:0.18705,WP_062333791.1:0.18571):0.01368,WP_016475062.1:0.19282):0.02672,(WP_049686649.1:0.20857,WP_022373531.1:0.19216):0.01458):0.03442,(WP_008810456.1:0.17942,WP_066596051.1:0.20355):0.05361):0.02651):0.00532,(((((((((((((((WP_079214055.1:0.15756,((((((((((((((((((WP_077522859.1:0.0414,WP_016494777.1:0.03987):0.00419,(WP_044874067.1:0.03516,WP_069085651.1:0.04258):0.00641):0.00234,WP_028630007.1:0.04713):0.00408,WP_036994472.1:0.05467):0.02148,WP_021222235.1:0.07437):0.00762,WP_069564932.1:0.07873):0.01364,(((WP_076580479.1:0.0312,WP_061905285.1:0.0324):0.04055,WP_043308807.1:0.06192):0.00615,WP_068828263.1:0.06718):0.02062):0.01255,((((((WP_045160854.1:0.02758,WP_025240591.1:0.02543):0.03062,WP_021210073.1:0.06302):0.00689,((WP_019342074.1:0.03606,WP_073301294.1:0.02172):0.02344,WP_045429709.1:0.04734):0.02459):0.00758,(WP_065983524.1:0.06219,WP_037026429.1:0.06148):0.01676):0.01761,((((WP_003280882.1:0.06065,(WP_053527303.1:0.04847,WP_037038867.1:0.054):0.00825):0.01018,WP_024161743.1:0.06314):0.00555,((WP_003298029.1:0.02908,WP_031298081.1:0.02746):0.02454,(WP_015275883.1:0.04609,WP_038663008.1:0.03872):0.00991):0.01863):0.01648,WP_054095275.1:0.09069):0.00345):0.01072,WP_027588988.1:0.11402):0.00325):0.00314,(((((WP_079204772.1:0.06874,WP_043301786.1:0.05867):0.01404,(((WP_012019579.1:0.03787,WP_031303272.1:0.03634):0.00138,(WP_061240998.1:0.03843,((WP_024309419.1:0.0295,WP_026042230.1:0.03057):0.0051,WP_037001551.1:0.03024):0.00486):0.00237):0.0025,WP_037050827.1:0.04067):0.04254):0.00622,WP_058069411.1:0.09334):0.00608,WP_027896222.1:0.09332):0.00581,((WP_043255318.1:0.04947,WP_069863295.1:0.04741):0.02462,(WP_015478935.1:0.0299,WP_026079044.1:0.02893):0.04804):0.035):0.00567):0.00147,WP_041111229.1:0.10706):0.00163,(WP_048283032.1:0.03646,WP_012077490.1:0.04155):0.07367):0.00777,((((((((((((WP_076962742.1:0.02668,WP_038445969.1:0.02633):0.00484,WP_057960658.1:0.03049):0.01023,WP_026078116.1:0.03571):0.01344,(((((((((((WP_057008735.1:0.02397,WP_060752265.1:0.02904):0.00211,WP_034139320.1:0.02793):4.1E-4,((WP_058427652.1:0.02888,WP_068935259.1:0.03119):0.00121,WP_069786511.1:0.02882):0.00246):6.8E-4,WP_034107072.1:0.03012):0.00187,(WP_046382041.1:0.02594,WP_032884716.1:0.02706):0.0031):0.00299,WP_046069551.1:0.03251):0.00225,WP_069077026.1:0.03375):0.00304,(WP_010562675.1:0.03369,WP_065952177.1:0.03698):0.00563):0.00332,WP_048724483.1:0.04161):0.00106,WP_017255281.1:0.04402):0.00405,WP_003176143.1:0.0434):0.00524):0.00666,(((((((((WP_056854965.1:0.02832,(WP_060541197.1:0.02516,WP_033058122.1:0.02785):0.00172):0.00214,(((WP_008047450.1:0.02898,WP_034148337.1:0.02403):0.00468,WP_064679789.1:0.03066):9.7E-4,(WP_054616165.1:0.02933,WP_038357482.1:0.0272):0.00256):0.00338):6.1E-4,(WP_046031927.1:0.02793,WP_027924460.1:0.02507):0.00856):0.0031,(WP_027619351.1:0.02715,WP_054594063.1:0.02586):0.01242):0.00168,WP_033045246.1:0.04335):7.5E-4,WP_045060044.1:0.03511):0.00315,(WP_047537505.1:0.03732,WP_028623129.1:0.04395):0.00306):0.00358,((WP_064593339.1:0.02698,WP_025110454.1:0.02955):0.00538,WP_065259977.1:0.03879):0.00827):0.00545,(((WP_045885730.1:0.03714,WP_038582152.1:0.03353):0.0053,WP_075117815.1:0.03887):0.00696,WP_020299916.1:0.04781):0.0095):0.0096):0.00503,((WP_060842457.1:0.03612,(WP_025131415.1:0.03771,WP_041115939.1:0.03649):0.00275):0.00365,WP_068577795.1:0.04494):0.02188):0.00542,(((((((WP_077506687.1:0.02393,WP_047738364.1:0.0326):0.00966,(WP_030139786.1:0.02916,WP_003177857.1:0.03091):0.00712):0.00172,WP_039592317.1:0.03494):0.00313,WP_024779949.1:0.0428):0.00629,WP_072430734.1:0.0465):0.0203,WP_040064120.1:0.06418):0.00235,((WP_042935546.1:0.03829,WP_026013296.1:0.03945):0.01249,(WP_026007526.1:0.03331,WP_054062490.1:0.03383):0.01578):0.02167):4.0E-4):0.01342,((((((WP_046810706.1:0.02658,WP_029611721.1:0.02643):0.01315,WP_060695316.1:0.03456):0.00694,WP_048383684.1:0.0443):0.00606,((WP_048373260.1:0.02835,WP_055101477.1:0.02819):0.00552,WP_026014199.1:0.03335):0.0158):0.01117,WP_047277540.1:0.0616):0.00666,WP_048366002.1:0.07251):0.017):0.00899,((WP_008373838.1:0.02853,WP_027981876.1:0.03507):0.04281,WP_049858667.1:0.0791):0.0182):0.00175,((WP_056834020.1:0.08725,((((((WP_057434388.1:0.02896,WP_054082031.1:0.02757):0.00194,WP_055010956.1:0.03163):0.01076,(WP_024697304.1:0.01406,WP_032621868.1:0.01503):0.02667):0.01117,((WP_025388914.1:0.0409,WP_055001430.1:0.0333):0.01878,WP_055003835.1:0.04659):0.00274):0.01236,(WP_073172235.1:0.04217,WP_029244466.1:0.0391):0.0232):0.00631,(WP_045487716.1:0.05708,WP_025258496.1:0.04893):0.01823):0.0083):0.00339,((WP_065836088.1:0.04242,WP_027900320.1:0.03886):0.00715,WP_032624958.1:0.05115):0.03351):0.00889):0.00469,((WP_074756375.1:0.0293,WP_062389841.1:0.0237):0.02948,(WP_065987605.1:0.03606,WP_037015128.1:0.04168):0.01646):0.04573):0.00832,((((((WP_045182763.1:0.0279,WP_028944530.1:0.03217):0.01723,(WP_065758262.1:0.04282,WP_038606760.1:0.03845):0.00574):0.00348,WP_043863824.1:0.05305):0.00732,WP_064303364.1:0.05407):0.02153,(((WP_060392478.1:0.0479,WP_033728401.1:0.0475):0.01198,(WP_060478642.1:0.04627,((((WP_016391787.1:0.02606,WP_054900954.1:0.02695):0.00222,WP_054888858.1:0.02605):0.00567,WP_029885742.1:0.03408):0.00778,WP_043210099.1:0.03948):0.00916):0.01436):0.00621,(((WP_011532135.1:0.03327,WP_028691258.1:0.0268):0.00735,WP_054892616.1:0.04388):0.01067,WP_029613923.1:0.0494):0.02064):0.00278):0.01327,WP_038410937.1:0.08526):0.01858):0.01984):0.0011,(WP_039802059.1:0.06536,WP_061289760.1:0.06584):0.05912):0.01049,WP_028241613.1:0.1363):0.00384,((((WP_070882072.1:0.03181,WP_042554893.1:0.02996):0.01165,(WP_073261983.1:0.03003,WP_027911190.1:0.03004):0.01678):0.06095,(WP_010487548.1:0.10112,WP_069897981.1:0.11165):0.00484):0.01052,WP_069519556.1:0.10832):0.01673):0.01163,WP_040259356.1:0.15286):0.00574,(WP_058780033.1:0.05616,(WP_065242558.1:0.04508,(WP_026083793.1:0.0379,WP_027601366.1:0.03876):0.01241):0.00733):0.09836):6.0E-4,WP_037030717.1:0.15677):0.01242):0.00711,((WP_044501694.1:0.05912,WP_036993256.1:0.04889):0.09879,WP_022964566.1:0.12966):0.0442):0.00924,(((((WP_077379979.1:0.05973,(WP_024952147.1:0.05756,WP_052384525.1:0.05673):0.00593):0.10294,WP_074867103.1:0.15589):0.01636,(((((WP_075879540.1:0.11239,((((((WP_078090421.1:0.05178,WP_035540157.1:0.05642):0.01336,WP_018917562.1:0.07415):0.00436,((WP_040479466.1:0.025,WP_035582944.1:0.02763):0.00537,WP_035587114.1:0.03081):0.04789):0.00828,(WP_030074120.1:0.05461,WP_038486484.1:0.05359):0.03073):0.00449,(WP_044629501.1:0.07022,WP_016915919.1:0.07169):0.01839):0.01967,((WP_074397698.1:0.0294,WP_027337647.1:0.0329):0.02362,WP_066316130.1:0.05179):0.06458):0.00691):0.01893,((((((WP_076746096.1:0.07821,WP_016419031.1:0.07618):0.00839,WP_043530884.1:0.08923):0.01156,((WP_043514622.1:0.04209,WP_066451858.1:0.04502):0.04911,(WP_051004572.1:0.07597,(WP_051530416.1:0.06925,WP_052004170.1:0.06529):0.00403):0.0154):0.01206):0.01869,(((WP_040183902.1:0.08022,WP_045992273.1:0.08006):0.01103,((WP_046079361.1:0.03291,WP_016853982.1:0.02391):0.04627,WP_064702386.1:0.0869):0.01037):0.00673,(WP_021819093.1:0.06725,WP_073436714.1:0.05962):0.0338):0.01607):0.01031,((WP_048308277.1:0.1089,WP_072822957.1:0.09739):0.02251,WP_051907657.1:0.11986):0.01333):0.00333,(WP_019019084.1:0.11928,(WP_052046755.1:0.05733,WP_052444882.1:0.05615):0.06733):0.00518):0.00231):0.01372,WP_017431321.1:0.14087):0.00815,(((WP_075568545.1:0.05472,WP_071230942.1:0.0423):0.02976,WP_075560504.1:0.07998):0.03146,WP_051896450.1:0.11214):0.03948):0.01159,WP_035572264.1:0.17126):0.01274):0.0018,((WP_070978226.1:0.1584,WP_019952555.1:0.15194):0.02808,((WP_025731815.1:0.16247,WP_038278458.1:0.16833):0.01217,WP_027349593.1:0.17419):0.0141):0.00444):0.01137,((((WP_040296675.1:0.09197,(WP_063525768.1:0.05484,WP_052042874.1:0.05784):0.04007):0.00484,(((WP_007149574.1:0.02482,WP_063520803.1:0.02841):0.02584,WP_035459401.1:0.05829):0.03595,(WP_022985319.1:0.07826,WP_035231957.1:0.08246):0.0081):0.0116):0.02168,(WP_067609959.1:0.10198,WP_026948183.1:0.10651):0.01138):0.05302,(WP_008733150.1:0.15846,WP_068999841.1:0.18395):0.00103):0.01453):0.00306):0.00369,((WP_022965145.1:0.16271,WP_053111120.1:0.18126):0.02143,WP_070117875.1:0.17797):0.00979):0.0084,((((WP_076715361.1:0.17617,(((((WP_067868194.1:0.07734,WP_067987404.1:0.07705):0.05791,WP_007021187.1:0.12805):0.03134,WP_019623115.1:0.16427):0.00655,WP_036230068.1:0.16019):0.0077,((WP_067288558.1:0.03519,WP_067386676.1:0.04068):0.01759,WP_020683557.1:0.05003):0.12257):0.01258):0.00751,(WP_010325164.1:0.17976,(WP_036183504.1:0.10725,WP_036232662.1:0.11029):0.06105):0.0087):0.00531,(WP_075179241.1:0.17864,(WP_028470580.1:0.13853,WP_054341075.1:0.14022):0.0427):0.02324):0.00977,WP_027707251.1:0.21269):0.00435):0.0048,WP_058022697.1:0.20392):0.00214,((WP_040807168.1:0.1923,WP_019530766.1:0.18124):0.02902,(WP_022955524.1:0.15614,WP_068857438.1:0.17002):0.05001):0.00564):0.00537,(((WP_013260941.1:0.20887,WP_027312060.1:0.19265):0.01728,(WP_068745296.1:0.16551,WP_068757673.1:0.15658):0.05473):0.00439,((WP_052063822.1:0.12404,WP_036549489.1:0.12315):0.04282,WP_036514231.1:0.18321):0.04087):0.00388):0.00266,((((((((((WP_078043565.1:0.06787,WP_040392762.1:0.07498):0.04974,(WP_039911900.1:0.10734,WP_062063215.1:0.11785):0.00904):0.00796,WP_049630467.1:0.11682):0.00978,WP_012488267.1:0.13931):0.01229,(WP_024462413.1:0.10942,WP_051235309.1:0.10641):0.0398):0.02576,((WP_041524084.1:0.11562,WP_049721068.1:0.11031):0.05897,WP_020208001.1:0.16288):0.02826):0.02172,(((WP_078745906.1:0.15963,((WP_078320572.1:0.10553,WP_051205861.1:0.11002):0.04432,WP_036565243.1:0.15819):0.00881):0.04212,WP_068810878.1:0.19813):0.00239,((((WP_076513461.1:0.02987,WP_068436727.1:0.03085):0.14398,WP_015487835.1:0.17923):0.0133,WP_068654006.1:0.1739):0.00207,(WP_046010168.1:0.17181,WP_051219538.1:0.17194):0.0184):0.01299):0.00933):0.00465,(((WP_039967339.1:0.05128,WP_035489494.1:0.05683):0.16692,(WP_015046843.1:0.18961,WP_010547988.1:0.20202):0.01283):0.00922,(((WP_047012904.1:0.1841,(WP_027874155.1:0.16032,WP_028968235.1:0.14767):0.01787):0.00537,WP_008250500.1:0.17766):0.02759,WP_036859460.1:0.20994):0.01432):0.00577):9.2E-4,((((((WP_078084326.1:0.0947,WP_066966995.1:0.07672):0.01894,(WP_043320344.1:0.07115,WP_010131663.1:0.0717):0.01767):0.03702,(WP_067151721.1:0.12769,(WP_073273020.1:0.10562,WP_020412377.1:0.11858):0.02135):0.0085):0.00613,(WP_067085283.1:0.0587,WP_069947133.1:0.06273):0.07323):0.04541,WP_053980784.1:0.20467):0.00928,(((WP_045861230.1:0.16231,WP_075187669.1:0.15149):0.04618,WP_028885537.1:0.19399):0.01362,(WP_011469196.1:0.17212,WP_052704834.1:0.1991):0.01081):0.00599):0.014):0.0014,((((((WP_076002102.1:0.1293,WP_066059852.1:0.12634):0.01053,WP_007229845.1:0.13797):0.04141,WP_027950486.1:0.17365):0.02076,WP_035514076.1:0.17257):0.0082,((WP_040481609.1:0.20436,WP_007234949.1:0.18809):0.03441,((WP_040810402.1:0.11679,WP_008294022.1:0.10878):0.08002,WP_009471556.1:0.21646):0.00615):9.3E-4):0.01187,(((WP_007016564.1:0.1908,WP_028669188.1:0.18189):0.00634,WP_050762841.1:0.21277):0.00935,WP_009574632.1:0.23467):0.00642):0.00195):7.1E-4):0.00274,((WP_077529453.1:0.21772,((((((WP_076724714.1:0.10853,(WP_071264415.1:0.08266,WP_072796120.1:0.06951):0.04002):0.00581,(((((WP_070973221.1:0.07434,(WP_012136879.1:0.06191,(WP_048496349.1:0.06045,WP_008171527.1:0.05912):0.00512):0.00447):0.00709,WP_008939481.1:0.07566):0.01455,WP_036132369.1:0.09285):0.01034,(WP_036212198.1:0.06478,WP_027833212.1:0.06879):0.03791):0.00279,(((WP_022988300.1:0.05563,WP_023011650.1:0.06031):0.00831,(WP_044389332.1:0.06905,WP_072676293.1:0.06139):0.00165):0.01232,WP_029652312.1:0.08143):0.02828):0.01427):0.02421,WP_070056390.1:0.14935):0.00983,(WP_048387750.1:0.03505,WP_026224124.1:0.03741):0.12771):0.00968,WP_004580422.1:0.16048):0.02882,WP_068506644.1:0.203):0.01032):0.00261,(WP_011395178.1:0.1837,WP_026180019.1:0.1763):0.03196):0.01485):0.00426,((((((((WP_012068739.1:0.05322,WP_072840295.1:0.05509):0.02652,WP_036162154.1:0.08359):0.00429,WP_024023008.1:0.08507):0.02234,(WP_013797351.1:0.03103,WP_063333285.1:0.03034):0.0828):0.0341,WP_067341888.1:0.13377):0.01011,((WP_067095331.1:0.02686,WP_067216722.1:0.0269):0.03605,(WP_067206212.1:0.02934,WP_055463880.1:0.02801):0.03563):0.08153):0.03192,WP_013660153.1:0.19308):0.00568,(WP_009835759.1:0.07803,WP_063338803.1:0.06637):0.12022):0.05782):0.01045,(((WP_062267518.1:0.07291,WP_034839255.1:0.06638):0.07787,WP_034878342.1:0.15606):0.03508,(WP_067515217.1:0.10813,WP_020582379.1:0.10183):0.07865):0.07751):0.00724,((((((((WP_078487901.1:0.1551,(WP_046859284.1:0.09214,WP_037376222.1:0.09065):0.07415):0.01449,((WP_057956016.1:0.13946,WP_069124693.1:0.15251):0.00596,(WP_068991392.1:0.03789,WP_069025008.1:0.04013):0.11533):0.02257):0.01803,WP_048397972.1:0.21295):0.00725,((((WP_077279337.1:0.11144,WP_018953515.1:0.10335):0.05613,WP_015281404.1:0.17043):0.01812,((WP_040663075.1:0.2044,WP_018717684.1:0.16836):0.02144,(WP_058557522.1:0.16193,WP_020507243.1:0.16249):0.01586):0.00135):0.00508,((WP_041067679.1:0.16625,(WP_048673642.1:0.12737,WP_034430561.1:0.12625):0.05239):0.01556,(WP_068802824.1:0.18875,WP_051023974.1:0.1892):0.00746):0.00529):0.0022):0.01007,((WP_011629710.1:0.18933,WP_068615930.1:0.19215):0.02038,(WP_011814555.1:0.19137,WP_070988816.1:0.20569):0.00593):0.00641):2.7E-4,(((WP_078482526.1:0.17881,(WP_077176382.1:0.15608,WP_041389171.1:0.15427):0.04127):0.00972,(((WP_040576610.1:0.08906,WP_043888179.1:0.08656):0.0612,((WP_041366583.1:0.10699,(WP_014708034.1:0.05016,WP_069294943.1:0.04661):0.05609):0.02705,WP_009726785.1:0.13245):0.00824):0.05241,((WP_011331003.1:0.06116,WP_013219623.1:0.05422):0.06042,WP_013034573.1:0.10567):0.08295):0.00912):0.00215,WP_038018877.1:0.19061):0.01162):0.0072,((((WP_076754678.1:0.19196,((WP_040405395.1:0.15245,WP_063465928.1:0.15014):0.01946,WP_006788122.1:0.17142):0.01233):0.00826,(WP_013346387.1:0.1584,(WP_067656388.1:0.14008,WP_028117618.1:0.13429):0.0305):0.04246):0.01095,(WP_066922954.1:0.20839,((WP_052064090.1:0.10211,WP_070079931.1:0.11629):0.01548,WP_070072878.1:0.13039):0.08549):0.00763):0.00634,((((WP_043117089.1:0.16191,WP_052199412.1:0.14779):0.02353,WP_049725694.1:0.18859):0.00199,WP_051482981.1:0.20038):0.00932,WP_008285241.1:0.1999):0.01487):0.00184):0.00257,((((WP_043767306.1:0.20461,(WP_007183355.1:0.18892,(((WP_026352811.1:0.03897,WP_028007613.1:0.03656):0.07206,WP_028079165.1:0.10677):0.05458,WP_051748681.1:0.18064):0.00806):0.01343):0.00356,WP_052379042.1:0.21039):0.01064,(WP_072898032.1:0.18685,WP_028475120.1:0.1886):0.03184):0.00194,(WP_006913447.1:0.18618,WP_037338627.1:0.20764):0.02985):0.01116):0.00768):0.00277,((((((((((((WP_078926089.1:0.11391,(WP_004394168.1:0.03597,WP_072671371.1:0.03957):0.07674):0.03004,(((WP_042484400.1:0.09512,(WP_004728962.1:0.03878,WP_055452127.1:0.04365):0.04597):0.02994,WP_068714927.1:0.1289):0.0194,((WP_000704422.1:0.05916,WP_055051754.1:0.05637):0.00774,WP_033928181.1:0.06446):0.0677):0.00234):0.01161,WP_077315779.1:0.15617):0.02374,(((WP_077333288.1:0.04569,(WP_059119956.1:0.04336,WP_038178135.1:0.04297):0.00287):0.00413,(WP_074372807.1:0.0285,WP_072961331.1:0.02565):0.02158):0.11785,(WP_027697604.1:0.13593,WP_017023823.1:0.14306):0.03636):0.00829):0.01059,(WP_073580191.1:0.08544,WP_073603316.1:0.0734):0.1234):0.01037,(WP_034411284.1:0.18668,WP_034413136.1:0.17202):0.06708):0.01399,(((((((((WP_075709888.1:0.05213,WP_075649324.1:0.04932):0.02257,((WP_039948798.1:0.04912,WP_069447368.1:0.04508):0.01441,WP_040990761.1:0.05987):0.01955):0.02467,((((WP_045955153.1:0.0659,(WP_045976216.1:0.05768,((WP_069667542.1:0.03404,WP_049845676.1:0.03481):0.01243,WP_038206331.1:0.04735):0.00844):0.00928):0.01712,((((WP_006878310.1:0.05689,(WP_008077072.1:0.05854,WP_005474256.1:0.0574):0.00289):0.00519,WP_053441185.1:0.06184):0.00657,WP_038509747.1:0.07088):0.00549,(WP_053408660.1:0.07053,WP_038173897.1:0.07802):0.00221):0.0051):0.00725,WP_053394139.1:0.0871):0.00789,WP_009602176.1:0.09911):0.00575):0.01809,WP_076586235.1:0.13004):0.00638,WP_070962349.1:0.12139):0.02097,((((((WP_041155580.1:0.08178,WP_065302837.1:0.07764):0.02717,((((WP_043044542.1:0.05905,WP_017820419.1:0.04964):0.00543,(((WP_043991628.1:0.04986,WP_054824029.1:0.03617):0.00328,(WP_010450077.1:0.03104,WP_029790371.1:0.0378):0.00805):0.00672,WP_020835416.1:0.05307):0.00634):0.00611,WP_045403842.1:0.06567):0.01566,WP_021708136.1:0.08443):0.02333):0.02625,WP_021705691.1:0.11638):0.00586,((((((WP_060468540.1:0.04097,WP_017073079.1:0.04599):0.00172,((WP_017103865.1:0.0271,WP_055319589.1:0.02362):0.00797,(WP_065678091.1:0.02826,WP_061032506.1:0.02971):0.0029):0.00779):0.00956,WP_017106936.1:0.05498):0.03703,WP_032551542.1:0.08253):0.00571,WP_017054109.1:0.09778):0.0207,(WP_064624457.1:0.06743,WP_053311269.1:0.06663):0.04732):0.00846):0.00358,((WP_042473578.1:0.03868,WP_042496571.1:0.03378):0.03908,WP_038225500.1:0.08229):0.0474):0.00559,((((WP_045571145.1:0.02899,WP_061899907.1:0.02898):0.06983,(WP_072657861.1:0.05496,WP_072603277.1:0.03938):0.05528):0.02263,WP_017036722.1:0.12477):0.01087,(WP_004401950.1:0.11954,WP_047049806.1:0.12683):0.00498):7.2E-4):0.00827):0.01105,(((WP_021712188.1:0.02617,WP_023405316.1:0.02818):0.05663,WP_068695596.1:0.08105):0.01094,WP_065599541.1:0.09051):0.058):0.01792,(((((((((WP_075762525.1:0.06063,WP_036799370.1:0.05893):0.02193,(WP_041393889.1:0.03047,WP_006230686.1:0.0275):0.05778):0.01293,(((WP_044624174.1:0.0604,WP_047874451.1:0.06279):0.01411,WP_047879700.1:0.07647):0.00813,WP_047886498.1:0.08154):0.00378):0.00789,((WP_046218983.1:0.03441,WP_027253073.1:0.02853):0.03674,WP_036755304.1:0.06717):0.04359):0.00655,((WP_062691365.1:0.04116,WP_048898012.1:0.03411):0.04807,WP_068331025.1:0.07494):0.02658):0.01995,(((WP_045036070.1:0.05242,(WP_045045122.1:0.04601,WP_065209177.1:0.05146):0.00534):0.01155,(WP_065169161.1:0.03661,WP_060997665.1:0.03559):0.03222):0.06691,((WP_005369555.1:0.02666,WP_006646202.1:0.02749):0.05351,WP_053987909.1:0.07464):0.04895):0.01012):0.01426,WP_069531502.1:0.14691):0.00293,((WP_045101267.1:0.07598,(WP_065594282.1:0.06773,(WP_065611644.1:0.06033,WP_060992448.1:0.0552):0.00447):0.00603):0.00511,WP_065623133.1:0.07357):0.08895):0.00895,((((WP_078750634.1:0.10387,(WP_002540332.1:0.04297,(WP_062667292.1:0.0251,WP_062705983.1:0.0279):0.0171):0.05586):0.00166,WP_005503870.1:0.09773):0.01692,(WP_017004591.1:0.10749,(WP_028023828.1:0.03852,WP_017008784.1:0.02539):0.07502):0.01442):0.0192,WP_068901677.1:0.13783):0.01735):0.01636):0.01126,(((WP_077773195.1:0.03226,WP_046075114.1:0.03488):0.05748,(WP_074211954.1:0.08348,(WP_021023289.1:0.04739,WP_025740117.1:0.05581):0.0304):0.02016):0.00387,WP_069589905.1:0.09648):0.0759):0.02016):0.01657,(((((((((((((((WP_078003455.1:0.09099,((((WP_017801432.1:0.03735,WP_052898295.1:0.03124):0.02803,((((WP_062744458.1:0.0316,WP_070134697.1:0.03315):0.01831,(WP_004168055.1:0.02955,WP_023653565.1:0.0316):0.01137):0.00718,WP_056231203.1:0.04615):0.01022,((WP_067706011.1:0.04824,(WP_053145039.1:0.03624,WP_034890489.1:0.0429):0.01291):0.00183,(WP_024966686.1:0.04829,WP_038628755.1:0.04918):0.0054):0.0099):0.00314):0.00586,WP_034943695.1:0.07533):0.00938,(WP_016190545.1:0.07424,WP_034936765.1:0.06245):0.01654):0.00844):0.00687,((((((WP_059012339.1:0.03608,WP_017349626.1:0.03613):0.00407,(WP_013507696.1:0.03154,WP_039327556.1:0.02983):0.00947):0.00784,(WP_059028129.1:0.05549,WP_033749308.1:0.03476):0.00643):0.00828,WP_065650273.1:0.05385):0.0046,((WP_014595161.1:0.02819,WP_054688240.1:0.02957):0.01175,WP_013359907.1:0.04962):0.01505):0.01661,WP_067427561.1:0.08421):0.01949):0.00959,WP_075183000.1:0.10451):0.00865,(WP_029686327.1:0.07575,(WP_025903861.1:0.06092,WP_038016922.1:0.06182):0.0145):0.03959):0.00419,((((((((((((((WP_077889195.1:0.0,WP_001311155.1:0.0):0.02471,WP_058668151.1:0.02849):0.00648,WP_038634231.1:0.03253):0.0082,WP_052283644.1:0.04145):0.008,WP_042390106.1:0.04563):0.00177,WP_048253819.1:0.04854):0.00756,(((((WP_054802974.1:0.02994,(WP_039056808.1:0.02821,WP_061493016.1:0.02498):0.00375):0.00991,((WP_047372958.1:0.03565,WP_035887956.1:0.02818):0.00123,WP_015962848.1:0.03246):0.00981):0.00203,((WP_044179630.1:0.03772,(((WP_015960593.1:0.02844,WP_064327571.1:0.0283):0.00832,WP_048981192.1:0.036):0.00105,WP_061707091.1:0.03707):0.00395):0.00264,WP_054181265.1:0.04146):0.00303):0.00526,WP_032614432.1:0.05056):0.00314,WP_062742142.1:0.04986):0.00255):0.00263,WP_072569588.1:0.06021):0.00975,(WP_043866021.1:0.06785,(WP_031519028.1:0.03167,WP_024548130.1:0.03216):0.03144):0.0037):0.00318,((WP_058910841.1:0.05898,((WP_016538368.1:0.03401,WP_038478502.1:0.03691):0.01217,WP_034498823.1:0.04811):0.01282):0.00128,(WP_029590311.1:0.05074,WP_023899569.1:0.04855):0.00382):0.00814):0.0023,WP_036104854.1:0.06946):0.00554,WP_002442002.1:0.07669):0.00703,((((((WP_045856603.1:0.02441,WP_014226978.1:0.02878):0.00443,WP_004868096.1:0.02926):0.00387,(WP_075205795.1:0.04296,WP_070612109.1:0.00229):0.03058):0.00767,(WP_063445780.1:0.0306,WP_032723834.1:0.02617):0.01512):0.03226,(WP_038392862.1:0.0258,WP_038397565.1:0.02739):0.04916):0.00259,WP_049838913.1:0.08097):0.00555):0.00233,WP_017374881.1:0.0828):0.02904):0.01561,((((((((((WP_037396407.1:0.02377,WP_024912452.1:0.03038):0.00656,WP_074031603.1:0.02954):0.00892,WP_023489022.1:0.03711):0.01075,(WP_004955914.1:0.03426,WP_054307475.1:0.0269):0.02361):0.00596,(WP_061770719.1:0.04965,((WP_062791127.1:0.02579,WP_037423168.1:0.02475):0.01073,WP_038879140.1:0.03981):0.00345):0.01571):0.03587,((((((((WP_004713704.1:0.02356,WP_050114486.1:0.03059):0.00658,(WP_050295929.1:0.02586,WP_050299403.1:0.02468):0.00515):0.00437,(WP_050916248.1:0.02413,WP_032912923.1:0.03002):0.00646):0.00402,((WP_049614149.1:0.03391,WP_050882356.1:0.03107):0.003,((WP_048619041.1:0.02686,WP_050539096.1:0.02368):0.00462,WP_019211303.1:0.02787):0.01008):0.00433):0.0032,WP_049687750.1:0.04588):0.01265,WP_050166789.1:0.05301):0.00504,WP_033851971.1:0.06118):0.00763,(WP_049599416.1:0.04071,WP_038241796.1:0.03871):0.02631):0.02958):0.01566,WP_072927102.1:0.11032):0.00792,(((WP_045049014.1:0.04511,(WP_017492892.1:0.04671,(WP_009636782.1:0.03236,WP_055782471.1:0.03598):0.00725):0.00794):0.03306,(WP_037034238.1:0.05859,WP_056782438.1:0.05611):0.02515):0.00989,WP_034795261.1:0.096):0.02545):0.00357,WP_034863751.1:0.12441):0.00726,((WP_073381510.1:0.03213,WP_035607259.1:0.03285):0.07009,WP_004093708.1:0.11041):0.01555):0.00238):0.00436,((WP_047779814.1:0.06544,WP_029094373.1:0.06452):0.03457,WP_027276061.1:0.07734):0.0448):0.01076,(((((WP_039352010.1:0.03515,((WP_039355279.1:0.02739,WP_052902290.1:0.02315):0.00303,WP_012822536.1:0.02766):0.00276):0.04196,(WP_048636282.1:0.03519,WP_009114463.1:0.02979):0.03565):0.02386,WP_021014369.1:0.10363):0.01908,(((WP_042868508.1:0.0618,((WP_012883336.1:0.03329,WP_012771128.1:0.02447):0.00151,WP_033570680.1:0.03098):0.01041):0.02241,WP_035339790.1:0.05656):0.0365,WP_027063637.1:0.10588):0.0095):0.0043,WP_015855013.1:0.1165):0.02998):0.00427,((WP_039103459.1:0.09766,(((((WP_065565797.1:0.04076,((WP_065586318.1:0.02488,WP_065638570.1:0.02548):0.01634,WP_065619286.1:0.04661):0.00151):0.00277,WP_065587795.1:0.0462):0.0079,((WP_065633281.1:0.04829,WP_065733717.1:0.04524):0.0044,WP_025316612.1:0.04776):0.00561):0.00537,((WP_065606051.1:0.03967,WP_065635294.1:0.03227):0.01874,(WP_034910882.1:0.04914,WP_034947136.1:0.04438):0.0098):0.00694):0.00902,WP_065650722.1:0.07028):0.03247):0.02871,WP_024495244.1:0.11201):0.04412):0.00615,WP_072023443.1:0.17263):0.00779,(WP_006706325.1:0.13637,WP_072549964.1:0.12792):0.04745):0.01396,((WP_041070063.1:0.21071,(WP_072666385.1:0.20742,WP_022564359.1:0.21135):0.00276):0.01171,WP_015874308.1:0.19658):0.00584):0.00709,(((WP_046289077.1:0.20066,WP_046304574.1:0.19206):0.00672,((WP_011126391.1:0.1824,WP_013516433.1:0.16446):0.01302,WP_011282651.1:0.17379):0.03108):0.02203,(((((WP_011410235.1:0.02984,WP_074013200.1:0.0271):0.03512,WP_025423578.1:0.06274):0.03258,WP_014888182.1:0.11333):0.01489,WP_067497915.1:0.12924):0.03565,(WP_011520793.1:0.13473,(WP_053097326.1:0.13098,WP_038499688.1:0.10643):0.02028):0.04726):0.01771):0.01779):0.00203,((((((((WP_070925577.1:0.06203,(WP_008912282.1:0.05402,WP_061064459.1:0.05591):0.00357):0.00204,WP_043892751.1:0.06356):0.01066,((WP_006814512.1:0.04325,(WP_006662410.1:0.03084,WP_036949044.1:0.0259):0.00994):0.02339,((WP_048605841.1:0.03072,WP_004907467.1:0.03403):0.02312,WP_068908530.1:0.05961):0.00813):0.00594):0.03802,WP_053907094.1:0.10737):0.03448,((((WP_045959947.1:0.07198,(((WP_047962389.1:0.04268,WP_010845211.1:0.04035):0.01522,WP_038237665.1:0.06059):0.00266,WP_069317203.1:0.06454):0.01352):0.00219,(WP_045968317.1:0.05539,(WP_047766247.1:0.04918,WP_074022675.1:0.04368):0.01761):0.01444):0.01535,(WP_038255646.1:0.08729,WP_038261487.1:0.08352):0.01618):0.016,(((WP_011148610.1:0.03028,WP_036810134.1:0.03021):0.02455,WP_036844079.1:0.0573):0.01646,(WP_054480217.1:0.02538,WP_036770415.1:0.03512):0.04315):0.0496):0.02213):0.00191,((((WP_072064555.1:0.02831,WP_036939356.1:0.02526):0.01801,WP_064718629.1:0.0427):0.0048,WP_036919627.1:0.05056):0.01666,WP_066749889.1:0.0628):0.07414):0.00724,(WP_067422364.1:0.03612,WP_004234549.1:0.03834):0.1032):0.02207,(WP_066284000.1:0.1467,(WP_026821831.1:0.02382,WP_032114387.1:0.02937):0.09266):0.05929):0.01974):0.02021,((WP_041063448.1:0.26367,(WP_013087701.1:0.16193,WP_039719676.1:0.14918):0.11332):0.01878,(WP_011070034.1:0.18695,WP_014354309.1:0.18286):0.081):0.02141):0.00479):0.00738,(((((((((((((WP_077538614.1:0.08109,(WP_008172893.1:0.04512,((WP_024595031.1:0.0361,WP_024590959.1:0.01459):0.01542,WP_033028581.1:0.03064):0.0158):0.02845):0.01151,WP_058548436.1:0.08423):0.00623,WP_011327564.1:0.08808):0.00671,WP_024609588.1:0.09701):0.00935,((WP_008464778.1:0.03242,WP_055013014.1:0.02808):0.00928,WP_033104100.1:0.03876):0.06388):0.00964,((WP_058552911.1:0.02673,WP_008130126.1:0.02646):0.08993,WP_055253014.1:0.11301):0.00587):0.0208,((WP_058559837.1:0.10722,((WP_064666604.1:0.04139,WP_016707971.1:0.03903):0.02813,WP_054453913.1:0.06628):0.03453):0.01283,(WP_062570571.1:0.07152,((WP_054561860.1:0.04107,WP_055196997.1:0.03695):0.02456,WP_036967222.1:0.06232):0.01359):0.03965):0.01738):0.03047,((WP_042149628.1:0.1423,(WP_054978392.1:0.03375,WP_038640796.1:0.03717):0.09351):0.00375,WP_009838782.1:0.13544):0.02091):0.01151,((((((WP_070991618.1:0.05939,WP_070984613.1:0.06117):0.06886,WP_010364834.1:0.13064):0.01076,((WP_023398700.1:0.07397,(WP_063360650.1:0.05265,WP_063368316.1:0.05412):0.01678):0.02027,(WP_063355137.1:0.05458,(WP_063381317.1:0.03439,WP_065791862.1:0.03679):0.02193):0.03178):0.05407):0.0059,WP_058029556.1:0.13995):0.00691,WP_069019995.1:0.15123):0.00728,((WP_046005774.1:0.04701,WP_049865702.1:0.05264):0.02055,WP_054017085.1:0.06308):0.08379):0.02001):0.03027,(((((WP_011769218.1:0.10781,(WP_019612990.1:0.04806,WP_028863717.1:0.05339):0.05704):0.01586,WP_022940691.1:0.12453):0.02499,(WP_025562776.1:0.09202,WP_028867986.1:0.08189):0.06047):0.01391,WP_015465644.1:0.16574):0.02485,WP_053910334.1:0.17653):0.02116):0.01043,((((((WP_076542851.1:0.07974,WP_055023706.1:0.08155):0.06458,(WP_059746476.1:0.14574,WP_011495453.1:0.14668):0.00279):0.04216,((((((((WP_077754280.1:0.05993,WP_013052561.1:0.0615):0.00747,WP_005499997.1:0.0711):0.05782,WP_076412816.1:0.1386):0.02047,(WP_012143729.1:0.1345,WP_065188169.1:0.12715):0.01643):0.01196,(((WP_076496410.1:0.05107,(WP_012587032.1:0.02972,(WP_014611116.1:0.02569,WP_028761455.1:0.02485):0.00639):0.02023):0.04729,((WP_011716138.1:0.02754,WP_037415229.1:0.02661):0.01567,WP_007646021.1:0.0457):0.05188):0.048,WP_028780660.1:0.14339):0.01254):0.00356,WP_011759071.1:0.16451):0.00268,((WP_044555690.1:0.13764,(WP_012278224.1:0.07728,(WP_049767979.1:0.07383,WP_028769145.1:0.08266):0.00859):0.04155):0.03409,(WP_051413035.1:0.12949,(WP_052125437.1:0.05725,WP_052813658.1:0.0577):0.07166):0.02553):0.00953):0.00906,WP_051484701.1:0.1761):0.00991):0.00326,(WP_025819330.1:0.1782,WP_037443493.1:0.18511):0.01349):0.01364,((WP_045111678.1:0.07688,(((WP_006031633.1:0.06168,WP_067041398.1:0.0537):0.00421,WP_017221143.1:0.05852):0.00785,WP_019440404.1:0.0631):0.01081):0.11556,WP_026317929.1:0.19376):0.0057):0.00185,(((((WP_076575129.1:0.07854,WP_042046775.1:0.07092):0.02177,(WP_005347512.1:0.05131,WP_050666827.1:0.04833):0.0414):0.01269,(((((((WP_040095760.1:0.0353,(WP_042080643.1:0.02786,WP_033137775.1:0.02552):0.00384):0.00437,WP_033114156.1:0.03033):0.00563,WP_042012161.1:0.0482):0.00903,WP_068977839.1:0.05081):0.00199,WP_071912365.1:0.0475):0.0026,WP_042028106.1:0.05428):0.02088,((WP_041995958.1:0.0698,WP_005903958.1:0.07255):0.00263,((WP_042078995.1:0.04604,(WP_043762239.1:0.0547,WP_052816035.1:0.05562):0.00201):0.01219,(((WP_042644122.1:0.02513,WP_033131606.1:0.02487):0.01643,(WP_042652791.1:0.04161,(WP_025326060.1:0.03334,WP_050719609.1:0.03427):0.00288):0.00277):0.0137,((WP_021138142.1:0.03418,WP_065402658.1:0.03699):0.00795,(WP_073351372.1:0.02917,WP_005298140.1:0.02421):0.01607):0.01645):0.01056):0.00749):0.00178):0.031):0.07939,(WP_028108600.1:0.1117,WP_028113917.1:0.10648):0.0743):0.01319,WP_010864603.1:0.18352):0.00381):0.00546):0.0042,((((WP_075609542.1:0.17696,(((WP_044447227.1:0.15154,(((WP_071817483.1:0.10858,(WP_071968767.1:0.07128,((WP_014998255.1:0.04979,WP_014976422.1:0.04875):0.01007,WP_025255124.1:0.06475):0.01266):0.03011):0.01407,(WP_071979130.1:0.06581,WP_032096497.1:0.06606):0.05122):0.01534,WP_057796179.1:0.12573):0.01779):0.02217,WP_070124170.1:0.17651):0.0052,((WP_007984079.1:0.08472,(WP_011574408.1:0.04101,WP_006994616.1:0.04293):0.04572):0.02146,WP_007103303.1:0.11588):0.0642):0.00592):0.00951,WP_018981614.1:0.20821):0.01146,((((WP_046519457.1:0.05692,WP_053422735.1:0.06093):0.01149,WP_008900386.1:0.0653):0.08956,(((WP_046555373.1:0.08064,(WP_046555787.1:0.06253,WP_019675841.1:0.06291):0.01076):0.06331,((WP_008223859.1:0.10381,(WP_068228897.1:0.10001,WP_027669730.1:0.10215):0.00629):0.02457,(WP_008985777.1:0.05733,WP_065956140.1:0.05459):0.06839):0.00629):0.01337,WP_070050216.1:0.15472):0.00803):0.01258,(WP_068060149.1:0.17488,WP_031568370.1:0.18713):0.0092):0.02643):0.00591,((((WP_041246382.1:0.10006,WP_026843765.1:0.10498):0.08445,WP_006004166.1:0.18534):0.03884,((((((WP_007617567.1:0.08372,WP_007635181.1:0.08474):0.07387,WP_068371194.1:0.15845):0.00807,WP_026375120.1:0.14135):0.01195,WP_067740086.1:0.17011):0.00498,WP_062478046.1:0.17182):0.00638,WP_008844723.1:0.1828):0.01413):0.00438,WP_010180390.1:0.21426):0.00947):0.0026):0.00487,(((((WP_071463554.1:0.03407,WP_006955164.1:0.03604):0.1293,(WP_053952819.1:0.11578,(WP_054487049.1:0.05305,WP_034820142.1:0.05027):0.07795):0.0326):0.00945,WP_008490056.1:0.15591):0.01745,(WP_007419096.1:0.17781,(WP_072156156.1:0.14727,((WP_026861856.1:0.1551,(WP_055438280.1:0.13933,WP_034732593.1:0.13004):0.01762):0.01549,WP_034773845.1:0.14586):0.0077):0.01436):0.0082):0.02999,(WP_073321469.1:0.166,WP_070175958.1:0.171):0.03893):0.00429):0.00649):0.00415,((((((((((((((((WP_077540876.1:0.02852,WP_059366338.1:0.02603):0.01532,WP_077464876.1:0.04286):0.00651,((WP_077435385.1:0.03744,WP_077551066.1:0.03892):0.00875,WP_018355598.1:0.05307):0.00462):0.01848,WP_077424065.1:0.07686):0.01292,(((WP_050845823.1:0.02409,WP_050845203.1:0.02681):0.00245,WP_005642052.1:0.02491):0.00502,(WP_011962129.1:0.0286,WP_053465560.1:0.02594):0.00181):0.05435):0.01298,(((WP_077473978.1:0.02497,WP_077415197.1:0.02594):0.00737,WP_077426215.1:0.03445):0.01788,WP_077420700.1:0.04849):0.03754):0.00895,(WP_065285220.1:0.03064,(WP_049371328.1:0.0,WP_070583182.1:0.0):0.02754):0.07124):0.01672,((((((WP_078218657.1:0.07137,WP_012340373.1:0.07772):0.02536,(WP_011200143.1:0.08985,WP_005761217.1:0.09561):0.00646):0.0063,WP_012073159.1:0.10142):0.00593,(WP_046098108.1:0.02612,WP_035684887.1:0.02497):0.08546):0.00414,((WP_040976515.1:0.03099,WP_032109096.1:0.03106):0.03306,WP_032092239.1:0.06365):0.0441):0.00512,((WP_005563409.1:0.027,WP_061886887.1:0.02391):0.04141,(WP_048748897.1:0.04947,WP_032995234.1:0.05235):0.02222):0.04915):0.00422):0.00532,(((WP_046340038.1:0.07557,WP_049215069.1:0.08443):0.00982,WP_025248448.1:0.09382):0.01043,WP_005762034.1:0.11684):0.02234):0.01145,WP_077463346.1:0.14233):0.01281,WP_078240613.1:0.1452):0.01129,WP_034614168.1:0.16066):0.00945,((WP_065239563.1:0.05037,WP_066422260.1:0.05145):0.03582,WP_065232684.1:0.08719):0.07285):0.00866,((((((WP_077557976.1:0.07305,(WP_005709115.1:0.0825,WP_035493768.1:0.07879):0.00195):0.00991,(WP_044024510.1:0.03031,(WP_005599543.1:0.02657,WP_018650720.1:0.02681):0.00527):0.06463):6.4E-4,((WP_021279659.1:0.05273,WP_027073553.1:0.05011):9.8E-4,(WP_025235199.1:0.05674,(WP_025218080.1:0.02591,WP_025248254.1:0.02728):0.01418):0.00462):0.03411):0.01361,WP_064088592.1:0.10753):0.01531,((WP_078235697.1:0.09687,WP_047975840.1:0.09956):0.01518,WP_025328909.1:0.10625):0.00402):0.00789,WP_007526459.1:0.12322):0.04759):0.04921,(((WP_074838597.1:0.02671,WP_074942469.1:0.02744):0.03314,WP_031492835.1:0.05711):0.16031,(WP_009143472.1:0.22042,WP_027939699.1:0.19987):0.01014):0.01086):0.01595,((((WP_071473220.1:0.11318,(WP_014291931.1:0.06476,WP_026344900.1:0.07453):0.03559):0.08305,(WP_050658488.1:0.09167,WP_051012903.1:0.09844):0.10079):0.01134,(WP_015879317.1:0.09036,WP_024871147.1:0.09736):0.12315):0.0096,((WP_044142641.1:0.15678,WP_010455300.1:0.16624):0.02021,WP_031579940.1:0.18176):0.04923):0.00559):0.00202):0.01024,(((((((((WP_078920988.1:0.18271,WP_020396147.1:0.19087):0.01225,(WP_002708000.1:0.12775,WP_028490373.1:0.1241):0.06832):0.00675,((WP_077285247.1:0.1428,(((WP_077338849.1:0.02698,WP_076419034.1:0.03072):0.11866,((WP_057831940.1:0.03506,WP_058028219.1:0.03256):0.03675,((WP_019026002.1:0.04227,(WP_049758053.1:0.02674,WP_052056614.1:0.02345):0.00792):0.01943,WP_033081068.1:0.06363):0.00638):0.07123):0.01031,((WP_044831533.1:0.06051,WP_044837480.1:0.0592):0.0768,WP_070376966.1:0.13747):0.00736):0.01072):0.01755,(WP_074498476.1:0.15428,(WP_068545300.1:0.1189,WP_033077967.1:0.11832):0.04055):0.01253):0.03814):0.00302,WP_020559868.1:0.2027):0.00875,((WP_046560422.1:0.16505,WP_068988618.1:0.16336):0.03492,(WP_015781380.1:0.08638,WP_018623898.1:0.08705):0.11176):0.02725):0.00493,(WP_078120540.1:0.19119,WP_044619063.1:0.21608):0.01275):0.00442,(WP_048694948.1:0.20897,(WP_016954098.1:0.07865,WP_035015507.1:0.08553):0.11648):0.04713):0.00537,((((((WP_040728177.1:0.16326,WP_029407879.1:0.16048):0.03007,WP_033394448.1:0.18929):0.01966,(((WP_011370236.1:0.15952,(WP_068650204.1:0.04983,WP_051673569.1:0.04319):0.08826):0.03636,(WP_024851446.1:0.14071,(WP_029909745.1:0.13599,WP_038135736.1:0.13408):0.01075):0.05172):0.02107,WP_038151012.1:0.20152):0.01353):0.00937,WP_074201413.1:0.18628):0.0037,(WP_068583699.1:0.19221,WP_019896014.1:0.1846):0.04819):0.00826,(WP_044407437.1:0.19739,((WP_013835186.1:0.1074,WP_006459430.1:0.12391):0.10775,WP_029933951.1:0.20649):0.00494):0.0269):0.01513):0.00434,((WP_077065424.1:0.22706,WP_075065650.1:0.2207):0.01659,((WP_045477631.1:0.13922,WP_069470333.1:0.15135):0.03832,(WP_002691731.1:0.08857,WP_062153647.1:0.08897):0.10883):0.03617):0.00596):0.00261):0.00281,((WP_077412588.1:0.23667,(((((WP_041191859.1:0.08861,WP_011737557.1:0.09216):0.0984,WP_053951591.1:0.16213):0.00578,((WP_071565179.1:0.15004,WP_010646379.1:0.14004):0.01501,WP_066045368.1:0.14739):0.02409):0.03166,WP_053819617.1:0.19636):0.02616,((WP_016402380.1:0.10214,WP_055732437.1:0.11163):0.10694,(WP_035480730.1:0.18619,WP_020932303.1:0.1806):0.01899):0.01465):0.00796):0.00906,((((((((WP_058446134.1:0.05146,WP_019215901.1:0.0527):0.13122,((((WP_058505711.1:0.07128,WP_065235910.1:0.05185):0.04918,(WP_045098151.1:0.08466,WP_065239990.1:0.07688):0.02628):0.03316,WP_052403060.1:0.14534):0.03862,WP_028389120.1:0.17757):0.01057):0.00905,(WP_058471807.1:0.1824,(((WP_045107082.1:0.11389,WP_065620907.1:0.1137):0.02396,WP_065235478.1:0.14107):0.02911,WP_028373255.1:0.16394):0.01491):0.01666):0.01001,WP_025386586.1:0.21197):0.00707,WP_058529878.1:0.20468):0.00199,(WP_058482842.1:0.15679,(WP_058527689.1:0.04719,WP_058531723.1:0.04624):0.11656):0.05279):0.01253,(WP_058462936.1:0.21763,(WP_058507324.1:0.10031,WP_058523297.1:0.09832):0.11754):0.00633):0.00913,((((((((((WP_058458961.1:0.04557,WP_058519360.1:0.04999):0.00413,WP_058516499.1:0.05048):0.00902,WP_019232905.1:0.05389):0.01875,((WP_058477009.1:0.06083,WP_028381733.1:0.05106):0.00497,WP_058511619.1:0.0556):0.01766):0.01332,WP_058467437.1:0.08534):0.00614,WP_010652382.1:0.09171):0.03552,((((WP_058464003.1:0.02958,WP_058513236.1:0.03527):0.01105,WP_027272523.1:0.05009):0.00523,WP_035904594.1:0.05411):0.01497,WP_058498182.1:0.06132):0.06935):0.02554,(WP_058534448.1:0.15025,WP_006872642.1:0.14243):0.01617):0.02084,((WP_058480646.1:0.16231,(((WP_061514320.1:0.03845,WP_027219900.1:0.03715):0.01734,(WP_027222923.1:0.02583,WP_027228774.1:0.02916):0.02217):0.04781,WP_035886662.1:0.10425):0.05423):0.02035,(((WP_058493192.1:0.11651,(WP_065240163.1:0.05475,WP_028382724.1:0.06832):0.04161):0.02638,WP_018578605.1:0.13837):0.01675,WP_045097069.1:0.16489):0.01164):0.0094):0.0395,WP_058501268.1:0.2223):0.01747):0.0204):0.00293):0.00358):0.00815,((((((WP_078277346.1:0.17531,((WP_065255622.1:0.03644,WP_036366198.1:0.03648):0.05074,WP_067009268.1:0.09414):0.08578):0.01975,(WP_049236159.1:0.08797,(WP_065262076.1:0.02553,WP_070472703.1:0.02515):0.06743):0.11229):0.01427,((WP_078253163.1:0.04781,WP_078316873.1:0.04775):0.12106,WP_076555217.1:0.18048):0.04079):0.02046,((WP_078273841.1:0.03956,WP_051225785.1:0.03029):0.08297,WP_066804387.1:0.12535):0.12801):0.00988,((WP_078307382.1:0.19672,((((((WP_077451584.1:0.04462,WP_028857919.1:0.03927):0.01515,WP_077449533.1:0.05196):0.02957,WP_007394133.1:0.08537):0.02351,WP_019671742.1:0.1145):0.01997,WP_049751038.1:0.1286):0.05063,((((((((WP_057761421.1:0.07485,WP_075107178.1:0.08003):0.01536,(WP_060492302.1:0.03336,WP_055124710.1:0.0304):0.06167):0.01103,WP_021813106.1:0.10607):0.00466,((WP_011280998.1:0.04712,(WP_011514336.1:0.03151,WP_020444181.1:0.02712):0.01752):0.05878,((WP_010201455.1:0.04493,WP_025652424.1:0.03896):0.04028,WP_068403807.1:0.08388):0.0096):0.00761):0.00625,WP_062533733.1:0.11281):0.00633,(WP_075102735.1:0.0925,WP_068329257.1:0.0975):0.02896):0.00899,(WP_075100458.1:0.11692,WP_062845344.1:0.11798):0.01114):0.0114,WP_025644639.1:0.13446):0.05033):0.01678):0.01781,((WP_009767467.1:0.1001,WP_019520764.1:0.10199):0.079,(WP_067335188.1:0.14959,WP_050325461.1:0.16639):0.01878):0.05021):0.01432):0.01341,(((((((((((((((((WP_078191442.1:0.07776,WP_067764208.1:0.07772):0.01489,((WP_005011393.1:0.0735,WP_067668572.1:0.07439):0.01692,(WP_004982698.1:0.08335,(WP_068886418.1:0.07964,WP_068913609.1:0.07177):0.00526):0.00291):0.00754):0.00427,WP_065994675.1:0.10728):0.00294,((WP_016167040.1:0.08889,(((((WP_010113877.1:0.06156,WP_004717318.1:0.05816):0.01419,WP_068973499.1:0.06328):0.0097,(WP_004648239.1:0.07699,(WP_067724240.1:0.04324,WP_067868081.1:0.04097):0.02754):0.00749):0.00357,WP_004858921.1:0.07762):0.01116,WP_004829457.1:0.10234):0.00399):0.0071,WP_054580001.1:0.10211):0.00108):0.00619,(((WP_045796481.1:0.04056,WP_075167186.1:0.04071):0.02589,((WP_005169864.1:0.02657,(WP_005247701.1:0.02769,WP_064102855.1:0.02531):0.0017):0.03401,WP_034170180.1:0.06228):0.00481):0.02459,((WP_048882414.1:0.05502,WP_034584799.1:0.06118):0.00861,WP_067730744.1:0.07287):0.01533):0.01953):0.00203,WP_070153927.1:0.10318):0.00698,WP_053578431.1:0.11454):0.00959,WP_067660643.1:0.12081):0.00812,(WP_039623221.1:0.12533,WP_035266909.1:0.13616):0.00664):0.00545,(((((WP_031995574.1:0.02702,WP_050681113.1:0.02599):0.01653,WP_068935384.1:0.03824):0.01768,((((WP_004790468.1:0.02858,WP_009392172.1:0.02442):0.00433,WP_062849854.1:0.02924):0.00699,WP_032052827.1:0.03718):0.01187,WP_026057076.1:0.04909):0.0097):0.05951,WP_004990207.1:0.11463):0.00691,((((WP_005055277.1:0.03475,WP_005063008.1:0.03239):0.04395,(WP_004757573.1:0.04275,WP_004777333.1:0.03499):0.03467):0.00811,WP_004956033.1:0.07787):0.00544,((((WP_005084367.1:0.03066,WP_017394875.1:0.03294):0.04431,(WP_005161714.1:0.05122,WP_061524445.1:0.05442):0.01127):0.00126,(((WP_005150410.1:0.02888,WP_005208082.1:0.02786):0.01781,(WP_005243711.1:0.04296,(WP_050041569.1:0.03357,(WP_032883283.1:0.03273,WP_033134313.1:0.03464):0.00177):0.00563):0.00387):0.01001,WP_038342557.1:0.05296):0.01273):0.00445,WP_004669137.1:0.0673):0.00786):0.04469):0.01421):0.00802,(WP_004929326.1:0.13002,WP_055414639.1:0.1244):0.01373):0.0088,WP_004903591.1:0.153):0.00748,(WP_016655336.1:0.14852,WP_070069164.1:0.14021):0.01756):0.01214,WP_005406069.1:0.16599):0.01041,WP_023273726.1:0.19777):0.0061,WP_067553186.1:0.20754):0.00687,(WP_076878294.1:0.09305,WP_026471000.1:0.09291):0.105):0.0229):0.04207):0.00781):7.9E-4,((WP_012031532.1:0.20003,(WP_072281233.1:0.19222,WP_072576229.1:0.19324):0.01518):0.0112,(WP_006985594.1:0.11248,WP_048716294.1:0.09767):0.08885):0.07966):0.01007,(((((((WP_077812918.1:0.07844,WP_010667892.1:0.07899):0.11962,WP_026397397.1:0.21129):0.02648,(((WP_078524981.1:0.04701,WP_061272923.1:0.04468):0.08799,(((WP_039736396.1:0.05102,WP_048857041.1:0.05043):0.01146,(WP_053323227.1:0.04831,WP_038508258.1:0.05284):0.01315):0.04938,((WP_007397746.1:0.02676,WP_034933576.1:0.02557):0.05161,WP_014105289.1:0.08046):0.03625):0.01707):0.0801,(WP_012553643.1:0.1828,WP_062809413.1:0.19003):0.01913):0.02145):0.00357,((WP_042786439.1:0.08384,(WP_063354773.1:0.05684,((WP_050818848.1:0.03835,WP_070324265.1:0.04595):0.00418,WP_035362139.1:0.04524):0.00421):0.03389):0.11221,(((WP_059022715.1:0.06795,WP_048855040.1:0.07491):0.09315,WP_025861614.1:0.16196):0.03483,((((WP_061472486.1:0.08764,WP_035382666.1:0.08677):0.01967,WP_048847446.1:0.10969):0.03167,(WP_048838920.1:0.12107,WP_048840772.1:0.13184):0.03337):0.01447,((WP_061491629.1:0.02495,((WP_061502435.1:0.03264,WP_063907247.1:0.03131):0.00426,WP_062272307.1:0.03789):0.00941):0.03805,WP_048836257.1:0.06925):0.08446):0.02854):0.01303):0.03499):0.03381,((((((WP_075799991.1:0.04228,WP_027280324.1:0.04203):0.01087,WP_019459978.1:0.05672):0.13523,(WP_073135684.1:0.05629,WP_052401285.1:0.05514):0.12206):0.00378,((WP_076959879.1:0.08684,WP_007002640.1:0.07166):0.02974,WP_007438676.1:0.10722):0.09667):0.01085,((WP_043340357.1:0.06699,WP_052215057.1:0.07124):0.10165,WP_051212915.1:0.1667):0.03198):0.01668,(((WP_048861732.1:0.16898,WP_051089302.1:0.16048):0.00994,((WP_048880121.1:0.12438,WP_026440643.1:0.11935):0.06892,(WP_051657649.1:0.15166,WP_035186413.1:0.1505):0.02882):0.01611):0.01119,WP_025320701.1:0.23026):0.00863):0.01183):0.00961,(WP_008853501.1:0.12451,WP_034336423.1:0.13137):0.12713):0.01821,((((((((((((((((((((WP_077510325.1:0.07581,(WP_056615978.1:0.05506,WP_029936782.1:0.05327):0.01392):0.04639,WP_066798381.1:0.10712):0.01272,(WP_044330132.1:0.10005,((WP_019370453.1:0.03739,(WP_066726662.1:0.04053,WP_029623236.1:0.03618):0.00782):0.00429,WP_064311387.1:0.04091):0.06525):0.01691):0.01483,(WP_066579046.1:0.09028,WP_069322182.1:0.09861):0.03722):0.00763,(WP_056421868.1:0.13722,WP_033919735.1:0.11752):0.01537):0.00956,(((((WP_076745637.1:0.07302,WP_046407263.1:0.06779):0.01451,WP_066775994.1:0.08463):0.03733,((WP_055982802.1:0.10254,WP_019516330.1:0.10435):0.00578,((WP_056630866.1:0.06918,((WP_058754704.1:0.05543,WP_022686839.1:0.05315):0.00377,WP_028965551.1:0.06338):0.00688):0.01816,WP_066484958.1:0.07906):0.02223):0.00656):0.01267,(((WP_055929594.1:0.11388,(WP_056017806.1:0.06343,((WP_056415967.1:0.04628,(WP_056488326.1:0.03252,WP_060526016.1:0.03052):0.01354):0.01575,WP_056673584.1:0.05531):0.00192):0.046):0.00748,((WP_063686544.1:0.05155,WP_038663950.1:0.05386):0.01592,WP_037535318.1:0.06813):0.04125):0.00681,((WP_056526098.1:0.10953,(WP_007407141.1:0.04128,((WP_042485341.1:0.02898,WP_058744463.1:0.02515):0.00328,(WP_058752647.1:0.02478,WP_061781309.1:0.02651):0.00313):0.01463):0.07223):0.00431,WP_055841659.1:0.11138):0.00811):0.00476):0.00236,((((WP_010161876.1:0.08568,(WP_010184731.1:0.06413,WP_010406216.1:0.06655):0.01637):0.01417,(WP_066586271.1:0.0419,(WP_066810478.1:0.02719,WP_066825025.1:0.0241):0.02647):0.0528):0.01144,(WP_034161014.1:0.10434,WP_055773989.1:0.10934):0.00626):0.00495,(WP_066650183.1:0.11489,WP_069206754.1:0.11147):0.00837):0.00912):0.02315):0.00573,(WP_066481686.1:0.14297,WP_066655788.1:0.16055):0.00605):0.00571,((((WP_055785368.1:0.03265,WP_055763546.1:0.03718):0.00895,WP_066686924.1:0.04831):0.01386,(WP_056456170.1:0.03136,WP_056624164.1:0.03847):0.02245):0.02745,WP_055755512.1:0.08638):0.06923):0.00503,WP_046347859.1:0.17801):0.01873,WP_025293133.1:0.19271):0.01743,(((((WP_076071536.1:0.13025,(WP_015457389.1:0.06614,WP_010125858.1:0.0798):0.0639):0.02775,WP_072595630.1:0.15711):0.01033,(((WP_056356108.1:0.08064,(WP_047168713.1:0.03957,WP_030091271.1:0.0359):0.03838):0.01325,((WP_056378136.1:0.0514,WP_046192312.1:0.0459):0.03772,WP_066962272.1:0.08661):0.00238):0.0609,WP_037522359.1:0.14947):0.02808):0.00925,((WP_072046677.1:0.1443,WP_029940739.1:0.15628):0.01559,(WP_028970421.1:0.14075,WP_037501074.1:0.12892):0.02936):0.02214):9.5E-4,(WP_008603844.1:0.18706,WP_019833860.1:0.19078):0.00788):0.01746):0.0111,(((((((WP_056350870.1:0.04689,WP_058808189.1:0.0462):0.02467,WP_054727462.1:0.06709):0.0126,(((((WP_039573436.1:0.03996,WP_052187178.1:0.03717):0.00505,WP_062179971.1:0.04149):0.01071,WP_058803875.1:0.05112):0.00962,(WP_011541272.1:0.05009,WP_037556752.1:0.05097):0.01299):0.01509,(WP_058815377.1:0.0561,WP_058457195.1:0.0556):0.02164):0.00437):0.00788,(WP_067183408.1:0.08096,WP_053554075.1:0.08393):0.00445):0.00342,WP_062902324.1:0.08798):0.03431,WP_033073376.1:0.12777):0.09357,((((((WP_056684329.1:0.05374,(WP_066605623.1:0.04676,WP_037473237.1:0.04415):0.00939):0.01848,(WP_009821312.1:0.03891,WP_062733527.1:0.04711):0.03413):8.0E-4,WP_066771399.1:0.07153):0.0066,WP_066699432.1:0.0772):0.0157,((((((WP_046764769.1:0.06304,((WP_066559435.1:0.03726,WP_037450926.1:0.03244):0.01983,WP_007683594.1:0.0472):0.01136):0.00357,WP_028056004.1:0.06044):0.01307,((WP_062117967.1:0.04061,WP_037462521.1:0.04206):0.01916,WP_066527257.1:0.05951):0.01127):0.00615,((WP_007708466.1:0.05554,WP_037517252.1:0.05409):0.02123,(WP_024021397.1:0.04112,WP_066856023.1:0.04444):0.03179):0.01209):0.00881,((((WP_006954404.1:0.03006,WP_019051447.1:0.02892):0.03984,WP_021318529.1:0.06204):0.00811,WP_066518415.1:0.07757):0.00521,(WP_021245604.1:0.06166,WP_062064141.1:0.06935):0.01671):0.00883):0.00173,WP_037485867.1:0.08818):0.00646):0.10543,WP_041393112.1:0.20109):0.01347):0.00385):0.00582,(((WP_074205219.1:0.10673,(WP_066740491.1:0.10821,WP_067203469.1:0.10302):0.00604):0.08484,(((WP_066275195.1:0.0268,WP_017670990.1:0.03282):0.00765,WP_060979138.1:0.03842):0.03997,WP_054133795.1:0.07766):0.10532):0.02287,(WP_022672000.1:0.20155,WP_072559174.1:0.22185):0.01233):0.01591):0.01276,((((((((WP_055923042.1:0.09746,WP_046902934.1:0.10525):0.034,(((WP_047002608.1:0.08355,WP_047094121.1:0.08672):0.01571,WP_048885975.1:0.0951):0.01699,WP_047006086.1:0.11477):0.02411):0.00801,WP_067786794.1:0.14671):0.01483,((((WP_040965618.1:0.06766,WP_006833491.1:0.06514):0.0337,((WP_067608196.1:0.08932,(WP_067691245.1:0.06419,(WP_067501866.1:0.02918,WP_050599819.1:0.02742):0.03419):0.01446):0.00829,WP_067683585.1:0.09177):0.01092):0.02805,(WP_011413429.1:0.11607,(WP_010414035.1:0.02719,WP_054524739.1:0.02416):0.09474):0.01093):0.01035,(((WP_057884098.1:0.09428,WP_067678264.1:0.0922):0.01245,WP_047806264.1:0.10511):0.03925,(WP_061925453.1:0.11643,WP_067600994.1:0.11268):0.02591):0.00714):0.01401):0.01109,(((((WP_007163443.1:0.09147,WP_034952663.1:0.10042):0.01781,WP_034959361.1:0.11457):0.01194,WP_067604583.1:0.12822):0.00707,WP_034900495.1:0.13853):0.01386,(((((WP_067405972.1:0.07105,(WP_068862617.1:0.07382,WP_054117326.1:0.06402):0.00598):0.002,WP_069309785.1:0.08246):0.01193,(WP_068351161.1:0.0949,((WP_066532129.1:0.04476,WP_073977136.1:0.03902):0.01069,WP_017666232.1:0.04336):0.03956):0.00767):0.01695,WP_027442795.1:0.09775):0.00975,(WP_072672728.1:0.0476,WP_036799756.1:0.04674):0.06987):0.02066):0.03106):0.01508,((((((((((WP_039284324.1:0.06856,WP_067737210.1:0.06928):0.03418,WP_008994330.1:0.0969):0.00115,(WP_031342423.1:0.06402,WP_054441583.1:0.06606):0.04586):0.00345,(WP_007015023.1:0.03584,WP_054944786.1:0.03733):0.07142):0.00991,(WP_056774814.1:0.09068,((WP_059150296.1:0.06966,WP_036524660.1:0.07359):0.01111,WP_007680613.1:0.08618):0.00797):0.02474):0.0114,WP_039393137.1:0.12163):8.2E-4,WP_058737968.1:0.12813):0.02113,((WP_021689029.1:0.09941,WP_067539396.1:0.09248):0.05834,WP_054529398.1:0.14572):0.00292):0.00656,WP_068080205.1:0.16352):0.00767,((((((WP_011445491.1:0.0691,WP_062346743.1:0.07492):0.01562,WP_054108290.1:0.08492):0.02856,WP_022676362.1:0.11242):0.00446,(WP_067910973.1:0.05523,WP_054123422.1:0.05288):0.05802):0.00812,WP_068071818.1:0.12166):0.01338,(((WP_008066604.1:0.07986,WP_067745773.1:0.06338):0.01077,WP_067612529.1:0.07706):0.00838,WP_028641719.1:0.08419):0.0507):0.02433):0.01651):0.00971,((WP_047820853.1:0.11182,(WP_066552193.1:0.05203,WP_066765794.1:0.05324):0.0645):0.03437,(WP_066771132.1:0.07112,WP_066845729.1:0.07097):0.08809):0.03638):0.00581,WP_039095093.1:0.19916):0.03732):0.00467,((WP_074519493.1:0.05469,WP_068152562.1:0.05642):0.11349,WP_020399934.1:0.16282):0.06538):0.0203,((WP_040780254.1:0.24348,(WP_026941932.1:0.18189,WP_033315084.1:0.18175):0.03151):0.00681,(WP_013933574.1:0.14097,WP_014848369.1:0.15298):0.11183):0.00556):0.00391,((((WP_064219280.1:0.04439,WP_051984682.1:0.05176):0.02521,WP_012537304.1:0.06818):0.08043,WP_031572497.1:0.17412):0.04079,WP_070113630.1:0.20224):0.04515):0.00276,(((((((((WP_077354547.1:0.05224,WP_013268287.1:0.04105):0.06464,(WP_029417367.1:0.03623,WP_054110500.1:0.03326):0.06264):0.04529,(((((WP_055830977.1:0.07769,WP_056619711.1:0.08527):0.01857,WP_056452085.1:0.09842):0.02399,WP_056099681.1:0.12875):6.1E-4,WP_045318649.1:0.13356):0.00338,(((WP_040349221.1:0.05353,WP_054766733.1:0.04953):0.01141,((WP_045809712.1:0.02853,WP_066555375.1:0.0241):0.00423,WP_055806436.1:0.0337):0.03545):0.05143,(((WP_003169893.1:0.02927,WP_024353635.1:0.02913):0.01475,WP_025978539.1:0.04364):0.04474,WP_003163852.1:0.09395):0.03141):0.01308):0.02431):0.00281,WP_035303742.1:0.15689):0.02093,(((WP_056027044.1:0.11786,WP_056736462.1:0.11349):0.02638,(WP_012523829.1:0.12384,WP_068874648.1:0.11339):0.0199):0.01276,((((((((WP_056459768.1:0.04448,(WP_041539141.1:0.04717,WP_029907220.1:0.04205):0.0015):0.00271,WP_035088889.1:0.05062):0.00533,((WP_056762534.1:0.0363,WP_028038052.1:0.0375):0.00722,WP_057186436.1:0.04401):0.00782):0.00713,(WP_056719709.1:0.03528,WP_035033761.1:0.03852):0.02815):0.02833,WP_058347183.1:0.09348):0.00945,(WP_062149382.1:0.0968,WP_035047601.1:0.09438):0.00576):0.00663,(WP_004616228.1:0.08469,((WP_047403687.1:0.06745,(WP_062098885.1:0.05787,NP_422018.1:0.06346):0.00554):0.01065,(WP_013077875.1:0.03137,WP_066686730.1:0.03045):0.03552):0.00653):0.0296):0.03131,WP_031446443.1:0.13283):0.00884):0.02046):0.01953,WP_022697042.1:0.19065):0.00735,((((WP_011644347.1:0.04533,WP_075191226.1:0.04163):0.14655,(WP_009801858.1:0.07201,WP_022700387.1:0.06419):0.11587):0.01127,WP_066774594.1:0.18676):0.01015,((WP_015828233.1:0.08959,WP_026296582.1:0.09189):0.13275,(WP_019961022.1:0.17434,WP_036510979.1:0.17529):0.01612):0.01111):0.00408):0.00563,((((WP_040309424.1:0.04712,WP_031237073.1:0.04311):0.00897,WP_023447647.1:0.06433):0.07867,(WP_018080920.1:0.10955,WP_023456697.1:0.10718):0.01118):0.03721,(WP_013479275.1:0.10709,WP_023462016.1:0.10526):0.04643):0.05929):0.01374,((WP_013300696.1:0.19398,WP_036767051.1:0.21154):0.02058,WP_013418876.1:0.25691):0.01306):0.01263):0.00208,(((((((((((((WP_076647605.1:0.16787,WP_028094321.1:0.15442):0.01013,(((((((WP_039163629.1:0.03937,(WP_024090930.1:0.04156,WP_027259820.1:0.04303):0.00142):0.00485,(WP_065268385.1:0.03593,WP_027243393.1:0.03658):0.00874):0.05318,((WP_008559414.1:0.03556,WP_014873750.1:0.03695):0.01214,WP_072505471.1:0.05282):0.04897):0.00961,WP_065272729.1:0.10567):0.00196,(WP_058288524.1:0.0995,((WP_011539626.1:0.02803,WP_065332996.1:0.02938):0.03385,WP_068241167.1:0.06131):0.03268):0.01951):0.00805,((WP_058333796.1:0.05557,(WP_027239399.1:0.04083,WP_054460345.1:0.03168):0.02147):0.01153,WP_037253331.1:0.05947):0.04919):0.03858,(((((WP_039531325.1:0.11089,((((WP_074735126.1:0.06646,WP_052265155.1:0.06134):0.01119,WP_010439298.1:0.07827):0.01431,WP_008756629.1:0.09034):0.00849,WP_005982262.1:0.09411):0.0053):0.00708,(WP_058277628.1:0.11622,((WP_058280918.1:0.08886,WP_068334569.1:0.08885):0.01283,WP_037307495.1:0.10464):0.00502):0.00611):0.00652,WP_050602610.1:0.12034):0.01268,WP_068343669.1:0.12382):0.02356,(WP_044028067.1:0.14723,WP_027260604.1:0.14192):0.01472):0.00543):0.00957):0.00899,WP_050931404.1:0.16878):0.00938,((((WP_076626975.1:0.07296,WP_039687631.1:0.0655):0.091,(WP_028958176.1:0.02711,WP_037926055.1:0.02944):0.1402):0.01865,(WP_008226065.1:0.12567,WP_037963989.1:0.11989):0.06262):0.00337,(WP_044025545.1:0.0619,WP_044033045.1:0.06074):0.11767):0.01275):0.00641,((((WP_076533306.1:0.16012,(WP_009813982.1:0.15166,WP_026757776.1:0.15282):0.00751):0.00656,((WP_057790187.1:0.12561,((WP_007813923.1:0.09806,WP_073032674.1:0.09539):0.02149,WP_064258478.1:0.12881):0.00832):0.02598,((WP_074785283.1:0.1032,(WP_008280083.1:0.06756,(WP_009817840.1:0.06994,WP_037245418.1:0.06696):9.0E-4):0.02462):0.02568,WP_073194723.1:0.12173):0.03407):0.01128):0.01403,(((WP_058244604.1:0.05654,WP_058318004.1:0.05758):0.08775,WP_058262707.1:0.13297):0.02399,WP_068290695.1:0.16318):0.01565):0.00607,WP_010142248.1:0.18143):0.00798):0.00403,(((WP_058239761.1:0.1468,WP_054004003.1:0.14229):0.0232,(WP_058309847.1:0.12167,WP_073249109.1:0.12611):0.0476):0.00745,(WP_058314608.1:0.11924,WP_072793848.1:0.11745):0.06168):0.02434):0.00733,((((WP_071971212.1:0.11427,WP_067287584.1:0.11857):0.05114,(((WP_007119391.1:0.08134,(WP_067262588.1:0.02751,WP_067627013.1:0.06409):0.01977):0.05383,WP_037904644.1:0.14361):0.01956,((WP_025045197.1:0.11841,WP_025056897.1:0.10873):0.01311,WP_025053423.1:0.13072):0.03231):0.01445):0.00588,(WP_025058017.1:0.13208,WP_025061547.1:0.12717):0.04174):0.00941,WP_067928257.1:0.17171):0.02423):0.00362,(((((((WP_076623701.1:0.09555,WP_007798291.1:0.09493):0.01053,WP_076696293.1:0.09811):1.8E-4,WP_008885079.1:0.09803):0.01688,WP_009503476.1:0.11705):0.04391,WP_021120612.1:0.15699):0.02495,WP_066108574.1:0.18584):0.01659,(((((WP_043768093.1:0.14378,WP_037257864.1:0.1453):0.02122,WP_043843815.1:0.15873):0.01656,WP_024809366.1:0.17749):0.0143,WP_048533833.1:0.18761):0.0044,((((WP_058246548.1:0.16356,WP_069209921.1:0.15394):0.00396,WP_023850507.1:0.15574):0.00819,WP_005856179.1:0.17783):0.01224,(WP_058861133.1:0.1659,WP_047994991.1:0.17433):0.01714):0.02271):0.00244):0.00953):0.00307,(WP_072779098.1:0.20193,WP_050529241.1:0.20106):0.01448):0.0048,(WP_022572017.1:0.22549,WP_068356079.1:0.22555):0.01385):0.00142,(WP_039018993.1:0.18176,(WP_009827676.1:0.13102,WP_072629986.1:0.11303):0.08106):0.02848):0.01275,(((((((((WP_076523816.1:0.14465,WP_020951305.1:0.15819):0.00773,((((((((WP_058098813.1:0.03159,WP_028711844.1:0.03343):0.00361,WP_011746889.1:0.04283):0.00377,(WP_024842932.1:0.02703,WP_036750295.1:0.02609):0.01147):0.01329,WP_010393116.1:0.0582):0.02092,(WP_074968596.1:0.05874,WP_062561919.1:0.05307):0.02237):0.01317,WP_036737942.1:0.0983):0.01224,WP_028720371.1:0.10202):0.04091,((WP_036732108.1:0.11987,WP_052042191.1:0.12256):0.00822,WP_073067874.1:0.13084):0.02):0.00976):0.0016,(((WP_042251800.1:0.03656,WP_045999614.1:0.03942):0.07879,WP_072296008.1:0.1127):0.02187,WP_022706701.1:0.13473):0.02127):0.02715,WP_076362943.1:0.16719):0.01337,(WP_043917780.1:0.19323,((WP_055085461.1:0.14446,WP_055681797.1:0.14948):0.0177,WP_055665041.1:0.1823):0.0217):0.00652):0.017,(WP_058123913.1:0.20995,WP_012179065.1:0.19064):0.02259):0.00346,(WP_076446992.1:0.20754,(WP_035713277.1:0.04203,WP_035744933.1:0.04057):0.15822):0.00979):0.00532,(((((((((((((WP_076484215.1:0.09307,(WP_023920965.1:0.02755,WP_055212968.1:0.02866):0.06669):0.05704,(((((WP_075776952.1:0.04623,WP_038079270.1:0.04816):0.03132,WP_038147641.1:0.0793):0.01012,(WP_038063439.1:0.08232,WP_038127774.1:0.08677):0.00637):0.04338,WP_068764872.1:0.13213):0.00853,WP_036633934.1:0.14173):0.01702):0.02005,(WP_045389278.1:0.18043,((WP_008029647.1:0.11057,WP_054301193.1:0.11791):0.03766,WP_035846207.1:0.14483):0.00989):0.00556):0.00888,WP_072857415.1:0.17065):0.00539,(((WP_043871907.1:0.10924,WP_009570906.1:0.12061):0.02109,(WP_066603750.1:0.13916,WP_066704228.1:0.14613):0.00694):0.01783,WP_062219381.1:0.15188):0.02879):0.00681,WP_035262262.1:0.19739):0.00525,((WP_021099983.1:0.08936,WP_073139475.1:0.09082):0.10345,WP_048598253.1:0.1935):0.00955):0.00281,(((WP_076979319.1:0.17392,((WP_044043402.1:0.07504,WP_015495797.1:0.07602):0.05373,WP_049833912.1:0.13056):0.05011):0.01322,(((WP_076658001.1:0.03182,(WP_055292122.1:0.02622,WP_055687887.1:0.0272):0.00972):0.05719,WP_008234214.1:0.09785):0.07306,(WP_045996503.1:0.16398,(WP_007205365.1:0.05763,WP_019954020.1:0.04984):0.10864):0.00236):0.02591):0.00101,(WP_009159779.1:0.16244,WP_069299622.1:0.1709):0.01878):0.00716):0.00248,(WP_074039018.1:0.19021,WP_037281176.1:0.18402):0.01999):0.00101,(WP_039002573.1:0.2051,WP_072899823.1:0.20275):0.01918):0.00343,((((((WP_075784936.1:0.03978,WP_060834061.1:0.04282):0.08342,WP_074219517.1:0.12009):0.05091,WP_036557473.1:0.18046):0.00402,WP_072706851.1:0.17217):0.01075,(WP_074254971.1:0.18683,((WP_007426290.1:0.15654,WP_073129184.1:0.15092):0.02531,WP_036178483.1:0.18717):0.00563):0.00461):0.00886,(((WP_071672401.1:0.08617,WP_071690582.1:0.08594):0.1166,((WP_011455847.1:0.12778,WP_068353904.1:0.1252):0.05483,WP_025313287.1:0.17881):0.03035):0.00707,(WP_068110184.1:0.16981,WP_068310783.1:0.15864):0.03156):0.01177):0.00527):0.0016,(WP_008184052.1:0.22375,WP_066012784.1:0.21299):0.00824):0.00606,(((WP_011907703.1:0.07318,WP_069331587.1:0.06885):0.09992,WP_068303261.1:0.18553):0.01604,WP_054005680.1:0.20209):0.00909):8.3E-4):0.00573,WP_044048694.1:0.21989):0.00335):0.01073,((((WP_056034041.1:0.19655,(WP_073332613.1:0.16972,WP_018303048.1:0.16157):0.04199):0.01144,((WP_043750030.1:0.18334,((((WP_007255004.1:0.16137,WP_051630369.1:0.16253):0.00835,((WP_050518791.1:0.11398,WP_050528242.1:0.12131):0.01197,(WP_050523275.1:0.08723,WP_033419223.1:0.08314):0.03931):0.036):0.01124,WP_009805624.1:0.1716):0.00385,(WP_008334781.1:0.15154,WP_055190525.1:0.15814):0.02846):0.00554):0.01017,WP_049645340.1:0.1912):0.00251):0.00273,(WP_021692095.1:0.1112,WP_026147311.1:0.11538):0.08754):0.02043,(((WP_071470609.1:0.09431,WP_071480397.1:0.10257):0.03758,WP_071799206.1:0.14075):0.02887,WP_072245853.1:0.16605):0.05914):0.00694):0.0123):0.00257,(((((((((WP_076398543.1:0.20329,WP_019644594.1:0.18514):0.02088,WP_069957018.1:0.20851):0.0043,WP_066136780.1:0.22401):0.01343,(((WP_040566002.1:0.05296,WP_074766971.1:0.04755):0.1077,(((WP_009869985.1:0.07419,WP_068436250.1:0.06941):0.01327,WP_008617984.1:0.08204):0.04176,WP_068492242.1:0.12698):0.02679):0.02525,(WP_024079037.1:0.16717,WP_068496895.1:0.175):0.01437):0.05326):0.00994,(((((WP_046508277.1:0.05103,WP_047762229.1:0.05542):0.11064,WP_020594390.1:0.15342):0.04847,WP_051432449.1:0.20217):0.01611,(WP_022729579.1:0.08493,WP_026986069.1:0.08029):0.15851):0.01306,(((WP_022730355.1:0.05959,((WP_064780639.1:0.04776,WP_068518108.1:0.04118):0.00259,WP_033067361.1:0.04458):0.01251):0.00751,WP_037987922.1:0.06661):0.0407,WP_073954031.1:0.11546):0.12379):0.00366):0.00341,(((((((WP_075771834.1:0.15163,WP_012566977.1:0.14618):0.02936,WP_044564662.1:0.17885):0.00833,(((((WP_042690120.1:0.03469,WP_063635761.1:0.04083):0.00799,WP_012978265.1:0.04267):0.00633,WP_045584912.1:0.05204):0.06071,WP_038528440.1:0.11769):0.04154,WP_035690608.1:0.15747):0.04376):0.01349,(((WP_044431152.1:0.11409,WP_037456022.1:0.11961):0.07888,WP_052716192.1:0.17789):0.0108,(WP_051330532.1:0.16529,WP_054167141.1:0.1571):0.03147):0.00294):0.00832,(((WP_064742163.1:0.08128,WP_052119977.1:0.08538):0.10729,WP_051474072.1:0.20815):0.01438,WP_045585878.1:0.24215):0.00864):0.00657,(WP_028098378.1:0.2127,WP_037261976.1:0.20373):0.01536):0.0066,((WP_009539846.1:0.22216,YP_426187.1:0.21239):0.02177,((((WP_017669206.1:0.05513,WP_022678828.1:0.05734):0.12208,WP_054130110.1:0.16831):0.05538,(WP_050788825.1:0.20915,WP_051329024.1:0.19852):0.01313):0.00882,((WP_008946289.1:0.12507,WP_067558237.1:0.13908):0.09761,((WP_025300400.1:0.08708,WP_052312399.1:0.07803):0.11342,WP_051244864.1:0.17477):0.04606):0.00581):0.00636):0.00188):0.00649):0.00663,(WP_014416363.1:0.23098,WP_068292290.1:0.20313):0.02288):0.00156,(((((((WP_045368573.1:0.03804,WP_069443257.1:0.0352):0.03151,WP_069436560.1:0.06849):0.06387,(WP_069442250.1:0.08647,WP_069623094.1:0.08818):0.03754):0.09137,(((WP_045836848.1:0.05727,WP_050976858.1:0.0571):0.01921,(WP_046848516.1:0.04959,WP_015598824.1:0.05157):0.02504):0.09047,((WP_046479777.1:0.13687,((WP_072393897.1:0.05223,WP_020086867.1:0.05159):0.01469,WP_051388748.1:0.06762):0.06025):0.01982,(WP_072376089.1:0.0958,WP_068465072.1:0.09256):0.05635):0.01032):0.05544):0.01063,(WP_072387351.1:0.17804,(WP_072748109.1:0.18539,WP_026310149.1:0.19404):0.00896):0.0189):0.01041,WP_025899245.1:0.24526):0.00397,((WP_069188874.1:0.16482,WP_038013474.1:0.15462):0.06674,WP_036554688.1:0.21029):0.01851):0.00543):0.00706,((WP_056929499.1:0.16846,WP_067492567.1:0.15875):0.09214,(WP_013047174.1:0.21441,WP_009604986.1:0.22025):0.04925):0.01042):0.00532):0.00328):0.00734):0.00433,(((((((WP_077731289.1:0.10186,WP_026609189.1:0.08773):0.0965,((WP_045226382.1:0.14926,WP_026045957.1:0.13389):0.03708,WP_022948443.1:0.17612):0.00988):0.00916,((((WP_013819244.1:0.12286,WP_066983361.1:0.12438):0.03434,((WP_017839219.1:0.152,(WP_031432643.1:0.14928,WP_036306438.1:0.13589):0.00334):6.5E-4,((WP_006893989.1:0.11781,(WP_027157769.1:0.04916,WP_036249630.1:0.04504):0.05854):0.01291,WP_019864515.1:0.12076):0.01519):0.00433):0.00454,((((WP_036277663.1:0.03408,(WP_064007840.1:0.03403,WP_020482390.1:0.03214):0.00269):0.00803,WP_033157402.1:0.04528):0.07211,WP_054763021.1:0.12136):0.01625,WP_064030186.1:0.12185):0.01266):0.01382,((WP_024296706.1:0.0969,WP_031431948.1:0.09555):0.04117,WP_020565661.1:0.14728):0.0115):0.03842):0.01036,((WP_078119712.1:0.18738,WP_069127117.1:0.18991):0.02445,(((((WP_043755157.1:0.12671,WP_007040567.1:0.12329):0.028,WP_014777237.1:0.14553):0.01127,WP_012971320.1:0.14945):0.02005,WP_007191475.1:0.1735):0.0041,WP_062274656.1:0.18045):0.02002):0.00674):0.00932,WP_022951901.1:0.22952):0.02757,((WP_013506915.1:0.22535,WP_051321267.1:0.24524):0.03587,(WP_014435708.1:0.21974,WP_063718467.1:0.25204):0.01719):0.00477):0.01255,(WP_042446238.1:0.31932,WP_035901879.1:0.23531):0.01222):0.0052):0.00128,((((((((WP_078814901.1:0.17827,(WP_050028941.1:0.08399,WP_038167655.1:0.07706):0.11718):0.03374,((WP_075077624.1:0.18632,WP_006980355.1:0.2108):0.01524,WP_062100131.1:0.23671):0.0088):0.01332,((((WP_071133226.1:0.19698,WP_035607161.1:0.1966):0.01184,(WP_067571136.1:0.08223,WP_031930957.1:0.07906):0.14289):0.00187,WP_018970175.1:0.23589):0.00971,WP_052329046.1:0.24792):0.00329):0.01093,WP_040546827.1:0.23321):0.01051,(WP_077539297.1:0.25652,WP_052607736.1:0.25135):0.01232):0.00544,((((((((((((WP_078716647.1:0.13847,WP_022661588.1:0.14877):0.03639,WP_027174807.1:0.17619):0.00836,WP_027368245.1:0.19263):0.00406,((WP_020886488.1:0.1056,WP_020880562.1:0.11823):0.04814,WP_051693864.1:0.16193):0.03081):0.00916,((((WP_078683828.1:0.18131,WP_051445193.1:0.17951):0.01205,WP_069857211.1:0.20458):0.00403,(((((WP_071544051.1:0.06908,WP_014321521.1:0.07071):0.02298,WP_066803035.1:0.08424):0.0525,(WP_015414131.1:0.14545,WP_013514201.1:0.13412):0.00232):0.01545,(WP_054648930.1:0.12635,WP_018123455.1:0.1289):0.02598):0.032,((((WP_015337055.1:0.07399,WP_027722614.1:0.08672):0.01087,WP_015851672.1:0.08735):0.02398,WP_031484378.1:0.11263):0.04637,WP_027179269.1:0.17015):0.0278):0.01292):0.00701,((WP_008868523.1:0.21072,(WP_028575311.1:0.19513,WP_045212412.1:0.17538):0.00871):0.02286,WP_027371527.1:0.19897):0.00454):0.00443):0.00611,((WP_012805466.1:0.14655,WP_028577912.1:0.14211):0.01858,WP_066602661.1:0.15424):0.05633):0.00462,(WP_015752153.1:0.21956,WP_027185005.1:0.2095):0.00247):0.00301,((((WP_074214984.1:0.05774,(WP_066854818.1:0.04822,WP_020001212.1:0.05353):0.01069):0.12307,WP_011367478.1:0.17442):0.01346,(((WP_012611225.1:0.03995,WP_007520991.1:0.03807):0.00627,WP_035063904.1:0.04494):0.11352,YP_010498.1:0.14542):0.03046):0.02978,(((WP_012625338.1:0.12265,WP_022658403.1:0.12134):0.00631,WP_062252891.1:0.11996):0.02573,(WP_072337399.1:0.0272,WP_050760284.1:0.03201):0.1303):0.06962):0.01536):0.00789,(WP_043600617.1:0.15557,(((WP_043630694.1:0.12301,WP_024826252.1:0.10667):0.02064,WP_009179935.1:0.12621):0.01079,(WP_005994999.1:0.13299,WP_029458719.1:0.12496):0.01296):0.01139):0.06662):0.00586,((WP_028571377.1:0.04688,WP_031388312.1:0.05516):0.11264,WP_052812995.1:0.14713):0.07788):0.00197,(WP_021758841.1:0.20356,WP_051271708.1:0.208):0.0173):0.01054,(WP_077074071.1:0.25189,((WP_041817066.1:0.22433,WP_005025459.1:0.18203):0.04255,WP_072697221.1:0.28526):0.02182):0.00557):0.03547):0.00339,(((((((((((((((WP_075535988.1:0.03909,(WP_072090928.1:0.03155,WP_023854303.1:0.03417):0.01091):0.01333,WP_075484286.1:0.05382):0.05382,WP_075506290.1:0.1044):0.01741,WP_075535061.1:0.13446):0.00586,WP_075522658.1:0.12803):0.01839,((WP_008544103.1:0.03964,(WP_029454228.1:0.02725,WP_029455582.1:0.02704):0.01322):0.09541,(WP_023648957.1:0.05424,WP_028036328.1:0.05433):0.08316):0.00448):0.01256,WP_027306713.1:0.14197):0.04103,WP_075534844.1:0.18837):0.01083,(WP_075483234.1:0.17726,WP_075520307.1:0.19343):0.01654):0.02735,(WP_075534073.1:0.19192,WP_069304923.1:0.22237):0.03773):0.04219,(WP_013696054.1:0.18746,WP_009360493.1:0.18969):0.0565):0.03989,WP_044278936.1:0.26208):0.00914,((WP_018294659.1:0.14371,WP_072659282.1:0.14305):0.03846,WP_038247552.1:0.20659):0.05908):0.01586,(((((((WP_015402351.1:0.18448,WP_073614473.1:0.16514):0.02887,WP_073374141.1:0.19145):0.01307,(((WP_015723649.1:0.12269,WP_035215986.1:0.11791):0.06429,WP_051305643.1:0.19268):0.02314,WP_035275922.1:0.21861):0.01656):0.00696,(WP_013163137.1:0.18884,WP_007293818.1:0.20474):0.0274):0.01747,WP_011190339.1:0.23592):0.01232,(WP_013706441.1:0.23661,(((((WP_013906709.1:0.09062,WP_068541687.1:0.07367):0.03398,WP_022853550.1:0.11424):0.07538,(WP_068669610.1:0.05972,WP_068671874.1:0.12352):0.11811):0.03259,WP_066062184.1:0.23526):0.00934,WP_067619424.1:0.22329):0.01114):0.01054):0.00148,(WP_011697422.1:0.1721,WP_073035894.1:0.15308):0.07656):0.00945):0.00346,((WP_013249263.1:0.22553,WP_041948577.1:0.27653):0.02821,((WP_062485855.1:0.15387,WP_053379394.1:0.16448):0.06642,(WP_041585506.1:0.23917,WP_038002319.1:0.23875):0.00876):0.0113):0.00667):0.00254):0.00303,((WP_078775749.1:0.20623,(((WP_072810959.1:0.11368,(WP_072828388.1:0.0343,WP_073424013.1:0.03149):0.08609):0.00931,(WP_072978537.1:0.1022,(WP_073225246.1:0.09,WP_073161412.1:0.0943):0.02043):0.02456):0.02063,WP_073190157.1:0.15416):0.05164):0.09184,((((((((((((((((((((WP_075831492.1:0.03893,WP_029483990.1:0.04411):0.03535,WP_051668752.1:0.07655):0.00777,WP_052195561.1:0.0879):0.04042,(((WP_078304740.1:0.07716,((WP_058978065.1:0.03771,WP_046845161.1:0.042):0.00615,WP_062159638.1:0.04277):0.03666):0.01718,WP_028305820.1:0.10368):0.01423,WP_041226983.1:0.11777):0.00449):0.00726,(((WP_011529543.1:0.08541,WP_034358370.1:0.0934):0.00837,WP_034385527.1:0.10753):0.00895,WP_019588003.1:0.10611):0.02062):0.00501,((WP_056303538.1:0.06546,WP_043802606.1:0.05868):0.07178,(WP_017871396.1:0.05881,NP_293892.1:0.05883):0.07636):0.01493):0.00895,WP_034408261.1:0.13142):0.013,(WP_064015796.1:0.07818,WP_019012163.1:0.07936):0.06493):0.00908,WP_013556096.1:0.15632):0.00594,WP_013615636.1:0.17417):0.02023,WP_015236673.1:0.18317):0.01118,WP_041947746.1:0.19305):0.00855,WP_034346331.1:0.21066):0.01242,(WP_011428947.1:0.06677,WP_011434457.1:0.05779):0.164):0.0062,(((((((WP_039459751.1:0.03219,WP_071677074.1:0.03399):0.01732,(WP_014514702.1:0.04184,WP_022797697.1:0.04272):0.01301):0.00704,WP_018460870.1:0.07155):0.00938,(WP_018110321.1:0.0669,((((WP_019550756.1:0.0307,WP_038070780.1:0.0318):0.00586,WP_038055047.1:0.03826):0.00813,WP_038049664.1:0.04242):0.01979,WP_003046788.1:0.06155):0.00295):0.00399):0.0057,((WP_050927483.1:0.02595,WP_051105267.1:0.02507):0.04482,WP_038063723.1:0.05835):0.01675):0.05359,((WP_013156858.1:0.11897,((WP_027892410.1:0.04868,WP_043983318.1:0.04116):0.03599,(WP_051529304.1:0.07613,WP_052606111.1:0.0733):0.01246):0.02682):0.00363,WP_052297189.1:0.10638):0.00401):0.00427,WP_049773600.1:0.12915):0.08543):0.023,((WP_044351217.1:0.19742,(WP_013257590.1:0.15555,WP_049677036.1:0.18415):0.01919):0.02565,WP_038048109.1:0.21259):0.02058):0.00248,(WP_052882595.1:0.23916,(((WP_047864124.1:0.14844,WP_049761500.1:0.15459):0.0201,WP_038684766.1:0.17373):0.04926,(((WP_012933152.1:0.13285,(WP_051324303.1:0.08696,WP_053226693.1:0.09519):0.048):0.02894,((WP_007573231.1:0.09569,(WP_022927576.1:0.07856,WP_026912871.1:0.08159):0.02387):0.07244,(WP_027005844.1:0.0743,WP_028076001.1:0.07287):0.11506):0.00683):0.0288,WP_051472257.1:0.29093):0.01691):0.01154):0.00572):0.00421,((((WP_013062344.1:0.18794,WP_051141407.1:0.16187):0.0055,((WP_014065866.1:0.05235,WP_072715477.1:0.04837):0.08133,WP_068124491.1:0.14209):0.03673):0.08142,((WP_006977217.1:0.23521,WP_035803611.1:0.20879):0.01463,WP_052669508.1:0.24344):0.00814):0.00188,(WP_072266756.1:0.18852,WP_025229307.1:0.22277):0.01538):0.00434):0.00299,((((((WP_075305970.1:0.12009,(WP_013376411.1:0.05687,WP_075006245.1:0.05666):0.06106):0.02144,(WP_002628984.1:0.10116,WP_073563609.1:0.08955):0.05051):0.00449,((WP_020478368.1:0.06214,(WP_044889212.1:0.03576,WP_050989326.1:0.0309):0.01008):0.05362,(WP_044900591.1:0.07589,WP_074955029.1:0.08452):0.03439):0.02217):0.01382,WP_043323285.1:0.14263):0.07331,WP_050727514.1:0.23869):0.02372,(((((WP_077028124.1:0.2038,WP_075091474.1:0.20908):0.003,((WP_013110186.1:0.04503,WP_068847505.1:0.04269):0.18238,(WP_013626894.1:0.20521,(WP_002649692.1:0.16671,WP_050986131.1:0.17692):0.02334):0.00898):0.00474):0.02777,((WP_076344428.1:0.14727,WP_068411257.1:0.14351):0.04813,(WP_074307516.1:0.04276,WP_015249958.1:0.04205):0.13797):0.04853):0.00377,(((((WP_044302777.1:0.096,WP_009105272.1:0.09944):0.08516,WP_068265361.1:0.15998):0.00754,(WP_047815516.1:0.10259,(WP_008664468.1:0.07095,WP_037247676.1:0.06304):0.03902):0.07716):0.00662,(WP_068132398.1:0.17472,WP_052031706.1:0.1574):0.01755):0.03592,((WP_075084783.1:0.17962,WP_002655133.1:0.19314):0.02433,WP_012910690.1:0.21877):0.01564):0.01906):0.00924,((WP_052711683.1:0.22203,WP_010051753.1:0.21332):0.00856,WP_049757787.1:0.23244):0.01577):0.00681):0.00406):0.00139,(((((((((((WP_039323151.1:0.02401,WP_044522559.1:0.02657):0.0158,WP_067767237.1:0.043):0.03773,WP_065462618.1:0.06994):0.00499,((WP_064957441.1:0.02908,WP_065069999.1:0.03222):0.02404,WP_070185883.1:0.06025):0.02551):0.00814,WP_065510558.1:0.08704):0.05727,(WP_065118819.1:0.15633,(WP_045546640.1:0.04129,WP_036460062.1:0.04891):0.10832):0.00296):0.01655,(WP_006382496.1:0.13186,WP_049824565.1:0.11814):0.0304):0.01252,(WP_010309726.1:0.14065,WP_061696858.1:0.15417):0.02766):0.0908,(((WP_063041495.1:0.03507,WP_033243152.1:0.03745):0.12461,WP_051028006.1:0.16725):0.05532,WP_043739115.1:0.23189):0.02077):9.6E-4,(((WP_041663713.1:0.17333,WP_035391014.1:0.18465):0.05192,WP_052601721.1:0.23886):0.00472,(WP_072788700.1:0.24965,WP_052604842.1:0.20567):0.01503):0.00941):0.01598,((WP_054964711.1:0.21153,WP_051929083.1:0.22847):0.02972,(WP_020473995.1:0.22626,WP_051045452.1:0.2598):0.00492):0.00814):0.00522):0.00281):0.00125):0.00335):7.4E-4):0.00222,(((((((((WP_078811715.1:0.15206,((WP_009958893.1:0.02541,WP_050030726.1:0.02459):0.0289,WP_051944761.1:0.0586):0.09805):0.03725,WP_052573307.1:0.19297):0.00612,WP_042725685.1:0.1915):0.03066,WP_062100821.1:0.2291):0.0074,WP_075080985.1:0.22117):0.09371,((WP_012227332.1:0.29164,WP_056889664.1:0.27593):0.01745,((WP_027007049.1:0.08274,WP_028074987.1:0.07712):0.16983,((WP_012935264.1:0.18057,(WP_020639286.1:0.08432,YP_003766061.1:0.08844):0.10765):0.01989,(WP_028063366.1:0.14666,WP_051324882.1:0.1209):0.06381):0.01784):0.02411):0.02477):0.01,(((((((((((((((WP_078699155.1:0.09097,(WP_067437586.1:0.0868,WP_052337164.1:0.07697):0.01879):0.00951,(((WP_056151405.1:0.04073,WP_028644663.1:0.04637):0.03883,(WP_056904200.1:0.06696,(WP_011757582.1:0.06082,WP_068114692.1:0.05726):0.00998):0.00887):0.0154,(((((WP_056710821.1:0.02541,WP_056894587.1:0.03732):0.00202,((WP_056750069.1:0.02723,WP_051485511.1:0.02443):0.00538,WP_038681500.1:0.02967):0.00307):0.03986,(WP_045551001.1:0.06723,WP_017935574.1:0.06913):0.00956):0.00776,WP_036563175.1:0.0859):0.00195,WP_028658515.1:0.0825):0.01071):0.01109):0.00792,WP_027861957.1:0.10729):0.03704,WP_029210982.1:0.1477):0.00581,((WP_068251193.1:0.06008,(WP_068264277.1:0.0441,((WP_072623576.1:0.02793,WP_068319705.1:0.02801):0.01179,WP_068424446.1:0.03891):0.00398):0.01903):0.04199,WP_068269777.1:0.10268):0.05476):0.00361,(((((((WP_056145568.1:0.02842,WP_009777468.1:0.02675):0.00697,WP_035907095.1:0.03096):0.00189,(WP_035912505.1:0.03118,WP_035945444.1:0.02744):0.00673):0.01248,WP_052113059.1:0.04292):0.0589,((WP_048695922.1:0.08682,WP_048543967.1:0.09088):0.02306,(WP_030526960.1:0.04865,WP_055817292.1:0.04024):0.06001):0.00668):0.009,WP_048556642.1:0.11604):0.01963,WP_035758164.1:0.13807):0.01128):0.0215,WP_051548901.1:0.17736):0.01604,WP_051369824.1:0.17147):0.02079,(WP_068433669.1:0.10994,WP_051988859.1:0.09747):0.08391):0.01158,(((((((((((((((((((WP_077966221.1:0.04466,WP_040248657.1:0.04275):0.00737,WP_030997127.1:0.05382):0.00601,(((WP_007266345.1:0.02734,WP_030203958.1:0.02861):0.00528,((WP_053680480.1:0.02727,WP_037919519.1:0.02518):0.00706,WP_073912035.1:0.03315):0.00259):0.02192,WP_030419075.1:0.05587):9.9E-4):0.00309,(((((((WP_071384126.1:0.03011,WP_030778959.1:0.03283):4.0E-4,(WP_055707268.1:0.02351,WP_055723730.1:0.02894):0.00834):0.00549,(WP_031181056.1:0.03538,WP_018544329.1:0.03455):0.00413):0.00473,(WP_067236696.1:0.03607,WP_037659990.1:0.03736):0.00489):0.004,(((((((((((WP_044383540.1:0.03124,WP_055492404.1:0.0282):0.00158,((WP_010984553.1:0.02642,WP_037749886.1:0.02603):0.00321,WP_067282056.1:0.02826):0.00192):0.00411,((WP_046260592.1:0.02845,WP_037719850.1:0.024):0.003,WP_054228223.1:0.03021):0.00201):0.00196,WP_030929286.1:0.03104):0.00173,((WP_030945530.1:0.02863,WP_030381027.1:0.02382):0.00769,WP_054212468.1:0.03602):0.00226):0.00231,((WP_030574865.1:0.028,WP_073947259.1:0.02445):0.00528,(WP_055523993.1:0.03817,(WP_015658026.1:0.02791,WP_037852119.1:0.02803):0.00378):0.00171):0.00417):0.00162,(WP_009303692.1:0.03208,((WP_005480593.1:0.03116,WP_037694927.1:0.02828):0.00312,WP_055713382.1:0.02485):0.00725):0.00732):0.00143,((((WP_058849726.1:0.02918,WP_030686528.1:0.02676):8.9E-4,WP_016642905.1:0.02708):0.00964,((WP_030793827.1:0.02966,WP_054099321.1:0.02978):0.00246,WP_073784628.1:0.03076):0.00828):0.00416,((WP_071264529.1:0.02898,WP_010474844.1:0.02347):0.00632,(NP_629289.1:0.0272,WP_031033293.1:0.03142):0.00371):0.00584):0.00195):0.0029,(WP_069927089.1:0.04302,(WP_052576965.1:0.04075,WP_018532653.1:0.04317):0.00418):0.00317):6.0E-4,(((WP_003992752.1:0.02969,WP_030232556.1:0.02626):0.00733,(WP_010047792.1:0.0261,WP_031119163.1:0.02635):0.00753):0.00291,(((((WP_007495992.1:0.02721,WP_020127926.1:0.02524):5.2E-4,WP_073940187.1:0.0257):0.00425,WP_055635251.1:0.03072):0.00296,WP_055621865.1:0.03463):0.00211,WP_030054397.1:0.03241):0.0037):0.00393):0.00337,((((WP_048455787.1:0.02601,WP_037938817.1:0.02643):0.00671,WP_055688767.1:0.03525):0.00456,WP_030220141.1:0.04089):0.01191,(WP_053758674.1:0.03749,WP_073889263.1:0.03594):0.00732):0.00262):0.00156):0.00195,WP_046589912.1:0.04423):0.00638,(WP_067397612.1:0.05051,WP_033319957.1:0.05439):0.00672):3.4E-4):0.00561,((WP_076091021.1:0.03589,WP_023546965.1:0.03404):0.0231,WP_067128770.1:0.04858):0.00818):0.00833,((((((WP_078901878.1:0.03986,((WP_069464769.1:0.02954,WP_018561467.1:0.04083):0.00451,(WP_052397901.1:0.02618,WP_073493427.1:0.02937):0.00753):0.00412):0.00915,(WP_030695748.1:0.04577,WP_030878346.1:0.04864):0.01021):0.00465,(WP_041984816.1:0.05871,((WP_014176681.1:0.03008,WP_065964114.1:0.02586):0.01794,((WP_030822808.1:0.03191,WP_037952215.1:0.03103):0.00163,WP_055548072.1:0.03509):0.01572):0.00664):0.00383):0.00602,((((((((WP_040024672.1:0.0411,WP_027733462.1:0.03849):0.00265,WP_030754797.1:0.04046):0.00481,(WP_046500845.1:0.03621,WP_030352913.1:0.03621):0.00899):0.00245,WP_066947360.1:0.04109):0.00973,((((((((((WP_045933383.1:0.02618,WP_064068441.1:0.02627):0.00436,WP_023538862.1:0.03235):0.00195,(WP_030287204.1:0.03185,((WP_073744902.1:0.02632,WP_037688850.1:0.02541):0.00195,WP_037828457.1:0.02563):0.00437):0.00404):0.00108,WP_019889207.1:0.03177):0.00389,WP_053729952.1:0.03815):0.00322,((WP_014048165.1:0.02651,WP_028438924.1:0.02866):0.01272,(((WP_024494348.1:0.02983,WP_018549832.1:0.02879):0.00474,WP_030733388.1:0.03319):0.004,WP_069170879.1:0.03479):0.00129):0.0031):0.00568,((WP_051820553.1:0.02674,WP_017239930.1:0.02255):0.01116,WP_053640890.1:0.03616):0.01078):0.00209,(WP_003961708.1:0.03647,WP_049716798.1:0.03346):0.00841):0.00266,(((((WP_067347199.1:0.028,WP_030366156.1:0.02885):0.00406,(WP_052861828.1:0.0303,WP_030085673.1:0.02914):0.00533):0.00345,(WP_030065919.1:0.03079,WP_031078487.1:0.02865):0.00387):0.00237,(WP_031065972.1:0.03575,(WP_073758498.1:0.02629,WP_053695741.1:0.02616):0.00982):0.00229):0.00519,WP_030804916.1:0.04582):0.00799):7.1E-4,(WP_069815711.1:0.03333,WP_030544989.1:0.0401):0.01131):0.00681):0.00111,WP_006346805.1:0.05936):0.00309,WP_055470885.1:0.04633):0.00283,WP_037740821.1:0.05753):8.6E-4):0.00243,WP_014144711.1:0.06777):0.00169,(((((((WP_045862790.1:0.03313,WP_028430890.1:0.03261):0.00498,WP_070036328.1:0.03481):0.00371,WP_070020827.1:0.03435):0.00519,(WP_028434123.1:0.0278,WP_055486167.1:0.03102):0.02119):0.01678,(WP_027747910.1:0.05498,WP_027764476.1:0.05613):0.01291):0.00826,WP_028427796.1:0.06464):0.00181,WP_031506091.1:0.06594):0.00261):0.0036):0.00433,((WP_027735786.1:0.04888,(WP_016469579.1:0.02728,WP_019354429.1:0.03035):0.01675):0.01726,WP_030892201.1:0.05804):0.01869):0.00407,(((WP_077059163.1:0.03568,WP_049569290.1:0.03775):0.00934,((WP_059013210.1:0.04134,(WP_030737355.1:0.03298,WP_019434891.1:0.03345):0.01285):0.0078,WP_062206917.1:0.0429):0.00333):0.00858,WP_052851564.1:0.06135):0.02423):0.00498,WP_070199145.1:0.10118):0.00867,WP_052174093.1:0.10308):0.00575,(WP_040910676.1:0.09637,((((WP_042412323.1:0.02534,WP_037607933.1:0.02621):0.00538,WP_042442301.1:0.0307):0.0313,(((WP_051710213.1:0.03364,((WP_051812562.1:0.02799,WP_073811674.1:0.02386):0.00576,(WP_051967123.1:0.03038,(WP_073926382.1:0.02475,WP_074001558.1:0.0271):0.0048):0.00257):0.00386):0.00601,WP_055587266.1:0.04144):0.01082,(WP_030257691.1:0.03022,WP_034088643.1:0.0325):0.03042):0.00672):0.00749,WP_051941448.1:0.06735):0.0189):0.00835):0.01199,WP_049872163.1:0.10641):0.01266,WP_019545240.1:0.12066):0.01537,WP_019875691.1:0.13462):0.01052,WP_068396899.1:0.16012):0.02024,(((((WP_076812685.1:0.05244,WP_049807099.1:0.04386):0.03609,((WP_020572466.1:0.04201,(WP_051102312.1:0.03313,WP_054565489.1:0.03724):0.00429):0.036,((WP_009742070.1:0.03034,WP_055749474.1:0.02151):0.03558,WP_049761131.1:0.0613):0.01798):0.00796):0.02133,WP_047221173.1:0.10544):0.06068,(((((((WP_075926081.1:0.04118,WP_017597245.1:0.03924):0.02953,WP_028648170.1:0.07012):0.01695,((((WP_017608633.1:0.04084,WP_017615436.1:0.03958):0.02647,WP_073378009.1:0.06094):0.00566,WP_053618721.1:0.06864):7.0E-4,(WP_073705203.1:0.0526,(WP_019611093.1:0.03851,WP_017569854.1:0.03492):0.02257):0.01111):0.01649):0.0459,(WP_007025423.1:0.06205,WP_019816289.1:0.06032):0.06616):6.3E-4,((WP_011291755.1:0.04604,WP_068689243.1:0.04487):0.07656,WP_066884458.1:0.11924):0.0117):0.01098,(WP_073392496.1:0.13076,(WP_055478762.1:0.11664,WP_022914624.1:0.13249):0.01263):0.01257):0.01191,((((WP_056291406.1:0.04477,(WP_014374163.1:0.04245,WP_029430236.1:0.04496):0.00593):0.01056,(WP_051515734.1:0.04064,WP_034952530.1:0.05936):0.00173):0.00346,(((WP_075013055.1:0.02578,WP_073419411.1:0.02607):0.00831,WP_051558231.1:0.03428):0.00666,WP_072919616.1:0.03871):0.00927):0.00414,(WP_052091550.1:0.02159,WP_034908144.1:0.03767):0.02321):0.08027):0.00902):0.00313,(((((((((((WP_076470652.1:0.0262,WP_067359360.1:0.0257):0.00388,WP_067306624.1:0.02727):0.00486,(WP_073825656.1:0.03468,WP_073840060.1:0.03107):0.0012):0.00825,WP_013731401.1:0.04539):0.00523,((WP_074316465.1:0.03227,WP_030486540.1:0.03694):6.1E-4,WP_053659142.1:0.03399):0.01007):0.02537,((WP_018727546.1:0.02286,WP_018829887.1:0.02905):0.0162,WP_028676042.1:0.04263):0.02404):0.03848,WP_033362244.1:0.10629):0.01835,WP_051802922.1:0.1122):0.00844,(WP_073259161.1:0.04211,WP_035857532.1:0.05049):0.08894):0.012,WP_011720674.1:0.15313):0.00306,(WP_056398750.1:0.13463,WP_020580248.1:0.12463):0.02437):0.01109):0.00663):0.00531,((WP_046769166.1:0.04157,WP_053203594.1:0.05102):0.02302,WP_051426602.1:0.06401):0.09771):0.01779,(((WP_077016092.1:0.04077,(WP_020389449.1:0.04987,WP_049797628.1:0.03902):0.00182):0.09174,WP_051580758.1:0.13218):0.03395,((((((WP_078760021.1:0.08497,WP_026125413.1:0.08045):0.00968,((WP_040724820.1:0.03059,WP_051063589.1:0.03071):0.05318,WP_051065300.1:0.07234):0.01096):0.01231,WP_046468169.1:0.1096):0.01333,(WP_017533925.1:0.04765,((WP_017604336.1:0.03946,WP_067606160.1:0.03837):0.0074,(WP_026119225.1:0.02843,WP_026129286.1:0.02994):0.01497):0.00634):0.0669):0.00513,(WP_040272905.1:0.11501,WP_067971517.1:0.11431):0.01116):0.03749,(((WP_018656113.1:0.0861,(((WP_067469078.1:0.06394,(((WP_067637257.1:0.04923,(WP_067803013.1:0.03692,WP_033331140.1:0.04193):0.00453):0.00844,WP_067885726.1:0.05698):0.0031,WP_034522147.1:0.06088):0.00644):0.0101,WP_030168097.1:0.0676):0.0084,((WP_067471931.1:0.05251,WP_067915305.1:0.05989):0.00993,WP_052305673.1:0.05573):0.01197):0.0065):0.01182,WP_051107931.1:0.10615):0.04518,(((((WP_061259619.1:0.04187,WP_067179596.1:0.04838):0.03235,(WP_036320024.1:0.04952,WP_036405707.1:0.04367):0.01984):0.01316,(((WP_061288821.1:0.0254,WP_062331228.1:0.02817):0.00723,WP_030453218.1:0.03096):0.00277,WP_066361497.1:0.03747):0.04882):0.00586,(((WP_068893855.1:0.03952,WP_030909192.1:0.04351):0.0051,WP_068923053.1:0.05357):0.00483,WP_031163431.1:0.04977):0.0437):0.01555,WP_050760485.1:0.09983):0.04363):0.01911):0.00525):0.01734):0.01155,(WP_025272132.1:0.12392,((WP_026922499.1:0.03077,WP_026929410.1:0.02847):0.04037,WP_030157383.1:0.06131):0.05021):0.07043):0.01739):0.01437,(((((((((((((((WP_078058779.1:0.04329,((WP_064854553.1:0.02828,WP_065022578.1:0.02491):0.00996,WP_019738378.1:0.03665):0.00322):0.00425,WP_041317403.1:0.04171):0.00567,WP_046320375.1:0.04928):0.03595,((WP_071025595.1:0.06239,WP_066857977.1:0.06172):0.00755,WP_069392157.1:0.06849):0.01168):0.00887,(((((((((WP_077088357.1:0.04099,WP_077079988.1:0.04492):0.00677,(WP_008254605.1:0.03391,(((WP_062894903.1:0.00348,WP_003875509.1:1.6E-4):0.02515,WP_065053437.1:0.02608):0.00384,WP_067346127.1:0.02329):0.00536):0.01994):0.00553,WP_069421848.1:0.06273):0.00354,(WP_067384817.1:0.04784,WP_068288972.1:0.04838):0.00462):0.00549,(WP_076123787.1:0.05596,(((((WP_071511836.1:0.03762,WP_068112808.1:0.04513):0.00335,WP_067111689.1:0.04104):0.00153,((WP_066970460.1:0.03094,WP_068280088.1:0.03476):0.00611,WP_068206002.1:0.03222):0.0063):0.01038,(((WP_047322250.1:0.0276,WP_073880501.1:0.03079):0.00143,((WP_065470500.1:0.02253,WP_055398933.1:0.02902):0.00436,WP_068055836.1:0.03173):0.00297):0.00394,(WP_068040501.1:0.02392,WP_066946060.1:0.02718):0.00594):0.01333):0.00336,WP_068160537.1:0.05664):0.00359):0.0015):0.0053,(WP_066817420.1:0.05058,(WP_069399305.1:0.04488,WP_036470843.1:0.05477):9.7E-4):0.01891):0.00545,(WP_054879583.1:0.02661,WP_010908105.1:0.03181):0.0393):0.00202,(((WP_079031272.1:0.05123,WP_015356792.1:0.04843):0.01196,(((WP_065144421.1:0.02929,WP_065158662.1:0.02744):0.01458,WP_036357590.1:0.04261):0.00219,WP_055578015.1:0.03623):0.01906):0.00309,((WP_063467442.1:0.02682,WP_036392806.1:0.02817):0.0034,(WP_063470301.1:0.03038,WP_036411558.1:0.02804):0.00347):0.03052):0.01079):0.01292,(((WP_039891013.1:0.02904,WP_048893113.1:0.03281):0.02397,((WP_045385346.1:0.02737,WP_062540562.1:0.03449):0.02062,WP_065016179.1:0.05498):0.00824):0.00669,(WP_067336923.1:0.06943,WP_069395586.1:0.0656):0.00145):0.01519):0.00692):0.00393,((((WP_056559587.1:0.05795,((WP_059090633.1:0.02806,WP_064875800.1:0.02692):0.01189,WP_066829742.1:0.03793):0.01336):0.01359,((((WP_059017278.1:0.032,WP_036423983.1:0.03329):0.02608,WP_068918321.1:0.05639):0.00147,WP_068242938.1:0.05609):0.00761,((((WP_015308677.1:0.04321,((WP_014211951.1:0.02628,WP_027331342.1:0.02527):0.01254,WP_067072944.1:0.03557):0.00404):0.00809,(WP_005629353.1:0.0389,WP_067802872.1:0.04701):0.00265):0.01154,((WP_003888902.1:0.03627,((WP_067221746.1:0.02884,(WP_068292232.1:0.02479,WP_069414870.1:0.02631):4.7E-4):0.01095,WP_068148669.1:0.02731):0.00258):0.01857,((WP_003925010.1:0.04922,WP_029115934.1:0.05387):0.00606,((((WP_068002334.1:0.02674,WP_073858396.1:0.03485):0.00396,WP_036461875.1:0.03918):0.00589,(WP_046873230.1:0.0349,WP_073697694.1:0.03079):0.012):0.00435,WP_069404722.1:0.05861):0.00858):0.00229):6.3E-4):0.00203,((WP_064947413.1:0.03175,WP_019970898.1:0.0303):0.01038,((((WP_066898798.1:0.02911,WP_055116471.1:0.02588):1.1E-4,WP_067851021.1:0.0291):0.00537,WP_051579023.1:0.03197):0.00733,WP_036453634.1:0.03723):0.00634):0.01411):0.00452):0.00263):0.00412,(((WP_014817111.1:0.04376,(WP_048473524.1:0.0335,WP_073684785.1:0.03179):0.01122):0.00653,((WP_011893074.1:0.03656,(WP_024448123.1:0.03587,WP_036370733.1:0.0363):0.00296):0.00557,WP_048633435.1:0.04684):0.00571):0.00195,(WP_003931051.1:0.03567,WP_067954182.1:0.03993):0.00868):0.01959):0.01158,WP_070354754.1:0.07949):0.01238):0.00403,((WP_078332983.1:0.02722,(WP_078309634.1:0.0298,WP_075874221.1:0.02862):0.00561):0.00196,((WP_042800231.1:0.00867,WP_032692973.1:0.01149):0.01939,WP_054416741.1:0.02999):0.00341):0.07299):0.02561,WP_038169933.1:0.1291):0.00964,((((((((WP_077114773.1:0.04699,WP_067572400.1:0.05301):0.01046,WP_040709694.1:0.06307):0.0018,(((((WP_040738559.1:0.03029,WP_029902181.1:0.03093):0.00709,WP_069164228.1:0.03713):0.01708,((WP_063046623.1:0.05018,(WP_067508456.1:0.03832,WP_068060190.1:0.03651):0.00935):0.00363,WP_054816348.1:0.05504):0.00375):0.00597,((WP_067467774.1:0.03562,WP_067804141.1:0.0324):0.01289,WP_028477221.1:0.05174):0.01439):0.003,(((WP_040798097.1:0.02459,WP_067863785.1:0.02983):0.01717,(WP_041561355.1:0.00161,WP_060595142.1:0.00179):0.03895):0.01721,((WP_040837832.1:0.05161,(WP_030522071.1:0.03067,WP_033243321.1:0.03076):0.01836):0.00503,WP_036539446.1:0.05555):0.00427):0.00228):0.003):0.00331,WP_067652797.1:0.0688):0.00257,((WP_043656910.1:0.04342,(WP_071929902.1:0.03244,(WP_067451173.1:0.03035,WP_051719402.1:0.02619):0.00235):0.01438):0.00191,WP_067988594.1:0.04823):0.02422):0.01104,((((WP_040750353.1:0.03359,(WP_068013169.1:0.03258,WP_024799984.1:0.03249):0.00237):0.01622,((WP_019929300.1:0.04685,WP_067576888.1:0.0425):0.0058,((WP_067517686.1:0.03459,WP_029932093.1:0.03093):0.00258,(WP_067688261.1:0.03371,(WP_067817156.1:0.0315,WP_033088193.1:0.03057):0.00594):0.0056):0.00918):0.00452):0.00153,((WP_067869476.1:0.0362,WP_025352534.1:0.03596):0.01261,WP_067893268.1:0.0508):0.00413):0.00691,WP_068001792.1:0.05813):0.01823):0.02582,WP_066471237.1:0.10395):0.00816,(((WP_041451150.1:0.0263,WP_064439737.1:0.02812):0.07675,((WP_056069541.1:0.03682,WP_027503864.1:0.03098):0.04135,WP_068152826.1:0.07873):0.02496):0.01161,(((((((WP_019749364.1:0.03122,WP_051730498.1:0.03233):0.04889,(((WP_072687990.1:0.02624,WP_070377718.1:0.02727):0.0104,WP_037244335.1:0.03308):0.04254,WP_072736739.1:0.06803):0.00747):0.00245,(((WP_007532653.1:0.02925,WP_050063150.1:0.02996):0.03478,(WP_072845974.1:0.04957,WP_027502648.1:0.04765):0.01325):0.01551,(WP_005514466.1:0.0351,WP_031939943.1:0.03113):0.04221):0.00201):0.00808,WP_051111184.1:0.09197):0.0119,(WP_072699898.1:0.07107,((WP_072809912.1:0.05422,WP_043799255.1:0.05158):0.00435,WP_016692044.1:0.05334):0.01127):0.02763):0.00139,(((WP_072805503.1:0.04044,(WP_068369826.1:0.02634,WP_037105988.1:0.02611):0.00676):0.01384,WP_037191539.1:0.0456):0.00548,WP_068428020.1:0.04653):0.04437):0.00775,WP_026306231.1:0.10874):0.00669):0.0028):0.01389):0.00741,(((WP_076479482.1:0.11464,(((((((WP_039994020.1:0.03619,WP_049698466.1:0.03597):0.03199,(WP_059036965.1:0.05913,WP_006367629.1:0.06331):0.0073):0.01155,WP_006334329.1:0.07346):6.0E-4,WP_012835030.1:0.07475):0.0067,((WP_005192429.1:0.0783,(WP_006898619.1:0.06484,(WP_055475895.1:0.05502,WP_024499002.1:0.0542):0.01025):0.01016):0.00205,WP_007616620.1:0.07896):0.00932):0.01451,(WP_051721824.1:0.03314,WP_020105459.1:0.03723):0.05695):0.00831,(WP_018179070.1:0.09327,WP_055790460.1:0.09786):0.00804):0.00468):0.01614,(((((WP_009677452.1:0.0405,(WP_062392108.1:0.04329,WP_066166169.1:0.04232):0.0023):0.00493,WP_006895850.1:0.04472):0.015,WP_026918327.1:0.06505):0.01862,WP_008378222.1:0.08241):0.02335,WP_024332718.1:0.10411):0.02325):0.00194,(WP_040525959.1:0.11343,WP_050947271.1:0.11681):0.0124):0.00984):0.00723,((((WP_040766261.1:0.03571,(WP_068532493.1:0.02744,WP_068741137.1:0.02307):0.00925):0.00416,WP_068575125.1:0.03629):0.02308,WP_049825944.1:0.05927):0.08125,WP_066905274.1:0.13668):0.0015):0.01947,(WP_042329832.1:0.08354,((WP_063972133.1:0.03703,WP_069389069.1:0.03488):0.02304,WP_050815327.1:0.06406):0.03005):0.07557):0.01243,WP_067475463.1:0.1752):0.02488,((((WP_075736604.1:0.12936,((((((WP_075731075.1:0.09697,((((WP_023026273.1:0.05545,WP_034656441.1:0.05195):0.01607,(WP_070496775.1:0.03315,WP_070509068.1:0.03722):0.04041):0.00925,((WP_070537054.1:0.03179,WP_070671844.1:0.02893):0.01665,WP_070730905.1:0.04763):0.03395):0.01217,WP_035105723.1:0.08261):0.00511):0.01161,((WP_040356129.1:0.0517,(WP_066837511.1:0.03668,WP_035095352.1:0.0448):0.00386):0.05242,(WP_040429262.1:0.07879,WP_033377652.1:0.07306):0.0198):0.00839):0.0055,(WP_070769439.1:0.09775,WP_022862537.1:0.10225):0.01079):0.01081,((WP_075664865.1:0.07731,WP_038605988.1:0.07455):0.0188,(((((WP_040085519.1:0.05955,WP_042621144.1:0.05896):0.01883,WP_027004352.1:0.07376):0.00512,WP_020934461.1:0.08469):0.00829,WP_047252784.1:0.09171):0.00933,WP_038573720.1:0.09715):0.00326):0.01108):0.00485,((((WP_076599862.1:0.09086,WP_034662631.1:0.0913):0.01019,WP_005290793.1:0.10371):0.01696,((WP_040422975.1:0.1087,((WP_042406169.1:0.06661,((WP_070475084.1:0.04975,WP_070482826.1:0.05934):0.01543,WP_038610969.1:0.06639):0.00611):0.02778,((WP_066529236.1:0.06467,WP_070495268.1:0.06866):0.02241,(WP_070362684.1:0.09116,WP_038594050.1:0.09032):0.00815):0.00354):0.0043):0.00582,(WP_039733627.1:0.04603,WP_034646169.1:0.03915):0.07045):0.00305):0.00537,(WP_040421324.1:0.11684,WP_048380485.1:0.1202):0.00344):0.00215):0.00684,(WP_055123083.1:0.05413,(WP_055177722.1:0.04758,WP_018118733.1:0.04872):0.00142):0.06813):0.00692):0.0085,((((WP_075693709.1:0.07879,((WP_048742952.1:0.02552,WP_070523759.1:0.02634):0.00722,WP_060925349.1:0.03167):0.04991):0.03189,WP_051260038.1:0.12737):0.00941,(WP_053413255.1:0.0625,WP_070652962.1:0.05973):0.07427):0.01093,(((((WP_046441375.1:0.0854,WP_034649996.1:0.08497):0.01698,WP_047261733.1:0.10027):0.01803,((WP_048588756.1:0.02873,WP_023635466.1:0.03092):0.07814,WP_016829376.1:0.10782):0.00538):0.01151,(WP_015650926.1:0.07327,((WP_006769872.1:0.06152,WP_053544577.1:0.05761):0.00652,(WP_066565192.1:0.03446,WP_003855021.1:0.03413):0.03409):0.0084):0.0472):0.0181,(WP_018023613.1:0.14429,WP_018020223.1:0.13719):0.00246):0.00295):0.00686):0.02817,WP_012731285.1:0.17763):0.01828,(((((((((((((((((WP_077008106.1:0.02556,WP_033440089.1:0.02688):0.02017,WP_033430423.1:0.04976):0.01966,WP_015098306.1:0.06489):0.00631,(((WP_026422358.1:0.0618,WP_033400835.1:0.05931):0.00598,WP_054054746.1:0.06496):0.00295,WP_030427659.1:0.07058):0.00391):0.0046,WP_073487442.1:0.07546):0.00737,WP_012783401.1:0.08145):0.00528,(WP_075978304.1:0.05391,WP_035283723.1:0.04989):0.02661):0.00948,((((WP_076991348.1:0.02839,WP_054288629.1:0.02697):0.01249,WP_042189987.1:0.03595):0.01108,WP_037263277.1:0.05034):0.04271,(WP_043730193.1:0.05469,WP_025354570.1:0.05949):0.04163):0.00503):0.00411,(WP_075127367.1:0.06772,WP_075136214.1:0.06143):0.02251):0.01604,((WP_075743401.1:0.06266,WP_069853276.1:0.05911):0.04063,WP_026417302.1:0.10143):0.0088):0.00226,(((WP_009951437.1:0.05526,WP_010694144.1:0.05547):0.0218,WP_051387598.1:0.06675):0.02755,(WP_028848908.1:0.03701,WP_028851205.1:0.0423):0.06641):0.01299):0.01149,(WP_026152672.1:0.0767,WP_019853219.1:0.07555):0.05393):0.02869,(((((WP_075944101.1:0.07941,WP_051737063.1:0.06796):0.00274,WP_049803613.1:0.07392):0.00756,WP_051232359.1:0.0866):0.00891,WP_073458385.1:0.08642):0.05331,((WP_040925592.1:0.07808,(WP_015785521.1:0.06385,(((WP_005462703.1:0.0332,WP_006237184.1:0.04319):0.002,WP_037294362.1:0.04487):0.01133,WP_024875991.1:0.05204):0.00906):0.02782):0.05871,(WP_043573443.1:0.14786,(((WP_051363054.1:0.07495,WP_052371550.1:0.0732):0.02008,WP_005153113.1:0.104):0.03073,(WP_030468385.1:0.03,WP_053734638.1:0.02756):0.11327):0.01026):0.00353):0.00577):0.00687):0.01067,((WP_003083273.1:0.04922,((WP_072481461.1:0.02829,(YP_003763570.1:0.0279,WP_026469016.1:0.03073):0.00253):0.00326,WP_051735731.1:0.03272):0.01585):0.1183,(YP_003769326.1:0.13904,WP_030530676.1:0.12714):0.03169):0.00131):0.00318,(WP_015747415.1:0.13544,WP_051264917.1:0.12382):0.04073):0.00894,(((((WP_056287801.1:0.10935,WP_056611499.1:0.12249):0.00312,WP_049798179.1:0.11059):0.01034,WP_023645164.1:0.13238):0.00445,(WP_056573547.1:0.04622,WP_067854086.1:0.04406):0.09044):0.02316,WP_051400328.1:0.15205):0.01459):0.00507,WP_051758093.1:0.18468):0.01707):0.013):0.01397,((((WP_075302211.1:0.02878,WP_051050243.1:0.0227):0.15738,WP_033413734.1:0.17904):0.00554,((WP_071656019.1:0.14736,WP_020501168.1:0.13487):0.02384,(WP_020657435.1:0.02511,WP_037364048.1:0.02679):0.11822):0.02671):0.02037,(((WP_075952582.1:0.1052,WP_051343175.1:0.10297):0.04532,(((WP_003971476.1:0.04142,(WP_052838638.1:0.0419,WP_030400459.1:0.04057):0.00497):0.03495,WP_067964139.1:0.07588):0.013,WP_051840273.1:0.09439):0.06539):0.03217,WP_020666078.1:0.20145):0.01673):0.03764):0.00704):0.00208,(((((((WP_077687291.1:0.04101,WP_077352882.1:0.04355):0.02005,WP_073189764.1:0.07518):0.04567,WP_068751964.1:0.11361):0.01773,WP_076061260.1:0.12645):0.04589,((WP_062820254.1:0.10235,(WP_027586608.1:0.08582,WP_051238321.1:0.08927):0.01793):0.06812,WP_055345937.1:0.16984):0.0137):0.00334,((((((((WP_076263386.1:0.08628,WP_034805964.1:0.07982):0.00196,(((WP_057586697.1:0.03523,(WP_051103637.1:0.02815,WP_052358799.1:0.03294):0.00818):0.00605,WP_034770278.1:0.05113):0.01754,WP_045189693.1:0.06506):0.03073):0.01218,WP_034715400.1:0.09587):0.01404,WP_013491182.1:0.10233):0.01798,WP_070192393.1:0.11955):0.01305,((((WP_056882964.1:0.05366,WP_056920208.1:0.05782):0.0198,WP_056921502.1:0.07692):0.04828,((WP_058890585.1:0.08481,(WP_022925238.1:0.07111,WP_033229277.1:0.08175):0.01337):0.00736,WP_022919877.1:0.09942):0.02959):0.00221,((WP_050669901.1:0.08328,WP_052591787.1:0.07973):0.03119,WP_018155614.1:0.1171):0.01208):0.01711):0.01574,WP_047312009.1:0.16485):0.00271,WP_020487551.1:0.1623):0.01602):0.03529,((((((((((WP_055918411.1:0.02645,WP_056590956.1:0.02391):0.02703,(WP_057211654.1:0.05114,(WP_051275071.1:0.03024,WP_051640286.1:0.03091):0.01101):0.00852):0.02439,WP_013772035.1:0.07776):0.01382,WP_034633137.1:0.08401):0.00631,WP_066584775.1:0.09085):0.00936,(WP_019134954.1:0.09087,((WP_048344377.1:0.05698,WP_013884556.1:0.06029):0.03326,WP_029290518.1:0.09788):0.00492):0.0066):0.02175,(WP_013116241.1:0.04275,WP_070319354.1:0.04167):0.0829):0.02691,(((WP_043602519.1:0.08645,WP_052022559.1:0.08774):0.01435,WP_051480726.1:0.10089):0.02205,WP_035062654.1:0.12001):0.02755):0.01327,((((WP_056129514.1:0.05452,WP_012867567.1:0.06161):0.05288,WP_066464445.1:0.11875):0.02535,WP_040594985.1:0.13748):0.02115,((((WP_020013385.1:0.09805,(WP_012877751.1:0.08344,WP_049788416.1:0.07892):0.01694):0.00515,(((WP_061267692.1:0.03827,(WP_053371198.1:0.02892,WP_034604647.1:0.03009):0.00435):0.02489,WP_069387798.1:0.05999):0.00923,(WP_056651333.1:0.02724,WP_051703008.1:0.02539):0.04785):0.0339):0.0126,WP_068205077.1:0.1212):0.01768,WP_029252375.1:0.14297):0.01601):0.00745):0.01554,(WP_015771097.1:0.13767,WP_051196724.1:0.12304):0.04696):0.02614):0.03026):0.01518,((((WP_009881708.1:0.09234,(WP_062862827.1:0.044,WP_035319675.1:0.03659):0.04161):0.04365,WP_051995489.1:0.12105):0.07182,(WP_051013457.1:0.13522,WP_051297668.1:0.12485):0.06897):0.0048,(WP_070516772.1:0.04871,WP_070573920.1:0.05129):0.17192):0.05306):0.04518,((((((((WP_076811102.1:0.10626,YP_003156051.1:0.10586):0.00609,WP_070500982.1:0.11493):0.04717,WP_010532800.1:0.15035):0.00843,WP_017823216.1:0.15621):0.02055,WP_038374033.1:0.18809):0.00674,WP_058234635.1:0.20051):0.03927,(((((((((((((((((((WP_079237440.1:0.03477,(WP_022906424.1:0.03054,WP_070417628.1:0.03036):0.00231):0.0087,WP_071259536.1:0.0392):0.0069,WP_051597008.1:0.05099):0.00245,WP_071290958.1:0.05149):0.00884,WP_071276883.1:0.06358):0.00514,(WP_058725817.1:0.03934,((WP_058740739.1:0.03464,(WP_066657176.1:0.03064,WP_069713223.1:0.03065):0.00386):0.00175,WP_065962044.1:0.03431):0.00554):0.02962):0.012,(WP_056121298.1:0.04891,WP_071299570.1:0.04525):0.02956):0.03625,WP_055951614.1:0.11804):0.01409,WP_066517569.1:0.1227):0.03382,(((WP_055947026.1:0.06413,(WP_044442220.1:0.03595,WP_055852147.1:0.03897):0.02545):0.10185,(WP_022897651.1:0.13178,WP_066039062.1:0.12673):0.02742):0.01123,(((WP_055960975.1:0.11396,WP_066275237.1:0.11451):0.01621,(WP_056011383.1:0.03604,WP_064296475.1:0.04422):0.09437):0.01579,((((WP_056045069.1:0.04618,(WP_043594946.1:0.02461,WP_054146156.1:0.02651):0.01772):0.01769,WP_056256122.1:0.06059):0.05452,WP_055813491.1:0.1179):0.00779,WP_056054988.1:0.1269):0.01805):0.01861):0.00959):0.01852,(((WP_056043536.1:0.05794,WP_068213017.1:0.05625):0.00619,WP_055791698.1:0.06799):0.10505,(WP_017793829.1:0.13851,(WP_036281539.1:0.13054,WP_036321422.1:0.12631):0.00533):0.04021):0.01698):0.00944,((((((WP_055823064.1:0.03754,WP_056166114.1:0.03507):0.03435,WP_055902265.1:0.07098):0.0572,((WP_022886105.1:0.1009,WP_066597320.1:0.10771):0.01474,(WP_035834949.1:0.05548,WP_035878914.1:0.06042):0.0697):0.00948):0.01752,((((WP_056656642.1:0.03717,(WP_074261715.1:0.03354,WP_022894321.1:0.03198):0.00421):0.04156,WP_056734575.1:0.08085):0.01237,(WP_067874508.1:0.02736,WP_055860836.1:0.02546):0.05841):0.03986,WP_067948680.1:0.13211):0.00928):0.01617,WP_051138819.1:0.17432):0.01695,(((WP_045275164.1:0.12518,WP_029146179.1:0.12055):0.02049,(WP_045298337.1:0.07797,WP_018172546.1:0.07271):0.06472):0.01239,WP_052226468.1:0.16337):0.02172):0.0122):0.00588,WP_041792661.1:0.20993):0.00291,(WP_056681117.1:0.18842,((((((((WP_043531474.1:0.0528,(WP_014690004.1:0.04964,WP_067686180.1:0.04411):0.01222):0.01436,WP_045744816.1:0.07341):0.00391,WP_014445136.1:0.07264):0.01719,WP_023362652.1:0.08215):0.00913,(WP_071809726.1:0.08853,(WP_015622679.1:0.05583,WP_067506851.1:0.05846):0.02536):0.01227):0.01211,(WP_020510579.1:0.05716,WP_030437948.1:0.06069):0.05338):0.04866,((WP_067816968.1:0.11963,WP_026414851.1:0.11625):0.00743,WP_067913267.1:0.12587):0.04454):0.00757,(WP_027344673.1:0.12107,WP_020520034.1:0.12135):0.06497):0.01675):0.01752):0.00136,(((((((((((WP_055895218.1:0.0672,WP_055916642.1:0.06367):0.01341,WP_011186528.1:0.0772):0.01091,((WP_020077078.1:0.04799,WP_064109618.1:0.0571):0.017,(WP_021764911.1:0.0456,WP_025158449.1:0.05011):0.02451):0.01419):0.04546,WP_055811916.1:0.12296):0.0065,((WP_047411853.1:0.06019,WP_055838363.1:0.06399):0.0168,WP_067228798.1:0.07797):0.07562):0.00245,(WP_022900740.1:0.13298,WP_027479323.1:0.12369):0.01666):0.0214,WP_026530332.1:0.18432):0.00729,(((((((WP_056549928.1:0.05903,WP_051470435.1:0.07371):0.04227,WP_035775658.1:0.0962):0.02809,(WP_074701550.1:0.09467,WP_005270322.1:0.08597):0.03717):0.00915,(WP_051476980.1:0.09322,WP_055769345.1:0.09344):0.03797):0.01228,((((WP_044575216.1:0.07468,(WP_062286893.1:0.06405,WP_038463893.1:0.06055):0.00606):0.01268,(WP_062007266.1:0.073,WP_054013131.1:0.06293):0.01303):0.00874,WP_035750077.1:0.08287):0.03854,WP_051442307.1:0.11813):0.02033):0.00995,(WP_066298469.1:0.09271,WP_055241277.1:0.09341):0.0614):0.0143,((WP_071213543.1:0.10327,WP_068736474.1:0.1048):0.04191,((((WP_058254708.1:0.04148,WP_061955298.1:0.03969):0.00788,WP_060702014.1:0.04569):0.04885,(WP_013349460.1:0.04301,WP_073705992.1:0.04141):0.04814):0.00605,WP_053798425.1:0.09602):0.05343):0.03393):0.01428):0.00378,WP_071893124.1:0.20364):0.01343,WP_068476814.1:0.19422):0.00289,((WP_009771748.1:0.07646,WP_021809894.1:0.07969):0.0065,WP_050993048.1:0.07821):0.10672):0.01612):0.00667,((WP_047688322.1:0.17384,WP_006215322.1:0.15414):0.06109,((WP_051040030.1:0.09743,WP_052001130.1:0.10018):0.06653,WP_070637750.1:0.1531):0.0694):0.00613):0.00914,WP_077344163.1:0.22718):0.00256,(WP_050775410.1:0.18239,(WP_053089987.1:0.10194,WP_035810338.1:0.09601):0.06623):0.06205):0.00179,((((WP_043615519.1:0.05734,WP_020540765.1:0.05637):0.01304,WP_055509147.1:0.0744):0.02869,WP_053174598.1:0.09916):0.10472,(WP_022919035.1:0.15649,WP_052436826.1:0.14767):0.04591):0.01835):0.02031):0.01166,WP_052669192.1:0.23438):0.02024):0.01504,((WP_026854451.1:0.10133,WP_014376646.1:0.09722):0.20774,((((WP_015798720.1:0.16388,WP_052565909.1:0.1767):0.02608,WP_072789754.1:0.20458):0.01528,WP_052601579.1:0.23134):0.00287,WP_052606736.1:0.24355):0.05034):0.02517):0.01905):0.00875,(((((((((((((((((WP_078079790.1:0.06026,WP_066943461.1:0.06395):0.06306,(WP_061297514.1:0.03022,WP_030454674.1:0.02897):0.09335):0.00586,WP_022887310.1:0.13209):0.05637,(WP_042445254.1:0.12354,YP_888333.1:0.11945):0.06392):0.0154,WP_057322234.1:0.20581):0.14355,((WP_005004304.1:0.19269,WP_006333901.1:0.17069):0.13689,((WP_009614758.1:0.13376,WP_021167316.1:0.13663):0.16681,WP_006935035.1:0.28027):0.04345):0.00746):0.13147,((WP_025321378.1:0.31404,(((WP_015949336.1:0.2333,WP_037561626.1:0.26096):0.01857,(((WP_012175991.1:0.21201,WP_020877808.1:0.21547):0.01325,WP_054029263.1:0.23675):0.0266,((WP_014956055.1:0.03883,WP_031449241.1:0.03693):0.11313,WP_024336742.1:0.15888):0.08746):0.02098):0.04627,(WP_013705373.1:0.22979,WP_014810179.1:0.23115):0.10628):0.03213):0.02849,(((((((((((((WP_024334007.1:0.04166,(WP_027362474.1:0.03421,WP_031450385.1:0.03555):0.00319):0.05409,WP_015903559.1:0.09209):0.03475,(WP_073373623.1:0.06146,WP_073614246.1:0.05679):0.05909):0.01273,((WP_012176595.1:0.09239,WP_027353896.1:0.09809):0.01615,(((WP_028324867.1:0.07146,(WP_054029832.1:0.03382,WP_054696267.1:0.03665):0.04859):0.01372,WP_073478070.1:0.08441):0.01314,WP_037563763.1:0.09302):0.00707):0.01863):0.01356,WP_027369725.1:0.14488):0.02004,(WP_040874224.1:0.06148,WP_028319827.1:0.05756):0.10454):0.02276,WP_020877673.1:0.18818):0.02034,((WP_044347736.1:0.08577,WP_049673554.1:0.08204):0.01083,WP_013257071.1:0.09943):0.10219):0.04814,((((WP_011699409.1:0.08935,WP_073041883.1:0.10177):0.10145,WP_013706911.1:0.21192):0.01914,WP_028893416.1:0.22239):0.01266,WP_014808134.1:0.24036):0.01547):0.01568,(((WP_058439565.1:0.18215,WP_013218265.1:0.16938):0.06898,WP_012301275.1:0.25873):0.01069,(((WP_007295074.1:0.05229,WP_013164192.1:0.05582):0.09888,WP_067616733.1:0.15112):0.02273,(((((WP_013908042.1:0.031,WP_022854034.1:0.03612):0.01033,WP_022853233.1:0.04169):0.04163,WP_068669956.1:0.07079):0.01606,WP_068516330.1:0.10265):0.02928,WP_038060471.1:0.12613):0.05071):0.08013):0.00354):0.02375,WP_008868917.1:0.28324):0.03155,WP_007222615.1:0.33593):0.04052,(((((WP_045165626.1:0.02864,WP_011916458.1:0.02419):0.05023,WP_045170318.1:0.07996):0.01855,WP_029229219.1:0.09749):0.21283,WP_013378825.1:0.33021):0.01873,(((WP_015925890.1:0.03948,WP_024831867.1:0.04481):0.05191,WP_004621199.1:0.08794):0.08754,WP_027627550.1:0.15355):0.16889):0.01592):0.03084):0.0352):0.01128,WP_020190552.1:0.40746):0.00746,WP_008515958.1:0.38783):0.00471,((((((((WP_076343039.1:0.10586,WP_068415619.1:0.10335):0.03545,(WP_074316759.1:0.03191,WP_015244808.1:0.03632):0.11669):0.04977,WP_010038206.1:0.19744):0.02836,(((((WP_044257441.1:0.0677,WP_044300404.1:0.07809):0.1012,(WP_047817240.1:0.07652,(WP_008665528.1:0.03004,NP_864541.1:0.02675):0.04924):0.10238):0.01652,(WP_008695618.1:0.1744,WP_068258299.1:0.16127):0.0344):0.01918,WP_068134652.1:0.20068):0.0272,((WP_075082072.1:0.19758,WP_012911565.1:0.19722):0.0195,WP_002653299.1:0.21339):0.01339):0.01419):0.01548,(WP_077028570.1:0.23683,(((WP_075092628.1:0.18745,WP_002647942.1:0.19465):0.02581,((WP_013110294.1:0.0374,WP_068847423.1:0.04031):0.18207,WP_010583494.1:0.21205):0.01998):0.00639,WP_013628698.1:0.24893):0.00629):0.02063):0.05371,((((((((((WP_077730871.1:0.10547,(WP_045224744.1:0.10605,WP_017365828.1:0.10685):0.00719):0.03439,(((WP_013819716.1:0.03036,WP_020563542.1:0.03056):0.01968,WP_036293534.1:0.05817):0.01048,WP_066986827.1:0.06365):0.08565):0.02911,WP_022948442.1:0.16384):0.01019,WP_013031124.1:0.17999):0.01156,(((WP_071158267.1:0.08514,WP_033156584.1:0.08943):0.01888,(WP_013817931.1:0.04468,WP_066986207.1:0.04974):0.06914):0.03601,(WP_045779220.1:0.13891,((((WP_017839221.1:0.10176,((WP_020565660.1:0.09005,((WP_027157771.1:0.02953,WP_020161161.1:0.03973):0.02857,WP_031438494.1:0.05692):0.0317):0.00473,(WP_024296704.1:0.04905,WP_031431949.1:0.04988):0.04361):0.01195):0.00456,WP_023493128.1:0.11788):0.00378,WP_019866765.1:0.11837):0.00907,WP_031432645.1:0.1232):0.01503):0.01301):0.04968):0.01715,((WP_078119738.1:0.15608,(WP_046858210.1:0.07706,WP_029133004.1:0.07826):0.08092):0.03347,WP_069127053.1:0.19275):0.02272):0.00705,(((WP_045751089.1:0.13388,((((WP_013442460.1:0.06693,WP_067265796.1:0.07899):0.02225,WP_065976249.1:0.08642):0.01149,WP_025872645.1:0.09791):0.01691,WP_067108984.1:0.11403):0.0172):0.02264,(((WP_047533173.1:0.10559,(WP_047537016.1:0.03104,WP_020168181.1:0.03159):0.0748):0.0336,((WP_047548932.1:0.08178,(WP_015831842.1:0.04415,WP_036303510.1:0.04734):0.04305):0.0091,WP_013147651.1:0.09877):0.03337):0.01427,(WP_049638477.1:0.0496,(WP_024930010.1:0.02736,WP_029148826.1:0.02419):0.02776):0.0858):0.01915):0.06196,((WP_008290955.1:0.10479,(WP_014705551.1:0.05087,WP_069294897.1:0.05018):0.05511):0.10318,((WP_018228719.1:0.05109,WP_019917658.1:0.04973):0.01004,WP_018410194.1:0.05902):0.14205):0.00254):0.00371):0.00901,((((WP_077034783.1:0.13421,WP_014428863.1:0.13381):0.00635,(((((((WP_056462283.1:0.09342,(WP_047491833.1:0.04675,(WP_047589643.1:0.03245,WP_073467533.1:0.03249):0.01692):0.04225):0.00999,(WP_012748174.1:0.11167,WP_028253627.1:0.11745):0.00558):0.00198,WP_046116300.1:0.11133):0.01725,(WP_011830200.1:0.12778,WP_012348152.1:0.12169):0.00373):0.00817,WP_027100235.1:0.1411):0.00883,(WP_066331336.1:0.07492,WP_028999674.1:0.07518):0.06344):0.00694,((WP_048709650.1:0.11934,WP_015451923.1:0.12322):0.02471,((((WP_012405165.1:0.04003,WP_028367161.1:0.03807):0.02563,WP_035996195.1:0.06113):0.038,(WP_028212645.1:0.02605,WP_035525459.1:0.03686):0.0794):0.02963,(WP_009521611.1:0.10066,WP_035873536.1:0.10758):0.03138):0.00652):0.01074):0.00607):0.01183,(WP_009551096.1:0.13406,WP_054021636.1:0.13492):0.0211):0.01301,((((((((WP_075299130.1:0.03944,(WP_008923254.1:0.03781,(WP_018437341.1:0.02837,WP_027195072.1:0.0325):0.00241):0.00893):0.0062,WP_042325650.1:0.0419):0.00896,WP_074771332.1:0.05028):0.01479,(WP_042267910.1:0.06396,((WP_074264694.1:0.0493,((WP_027211832.1:0.03669,((WP_027775923.1:0.03167,WP_027798144.1:0.02702):0.00932,(WP_053859329.1:0.02602,WP_035480727.1:0.02832):0.00807):0.00135):0.00754,WP_073427437.1:0.05143):0.0079):4.8E-4,WP_011490915.1:0.05366):0.00995):0.00805):0.01254,WP_017774773.1:0.0802):0.01389,((((WP_040049649.1:0.03735,WP_035962976.1:0.04205):0.03795,WP_035926971.1:0.06629):0.00887,(((WP_016354242.1:0.04461,((WP_008354345.1:0.03476,WP_035510849.1:0.02961):0.00839,WP_053569775.1:0.04204):0.00689):0.00207,WP_061135049.1:0.0548):0.00996,WP_050451449.1:0.063):0.01207):0.02015,WP_047847258.1:0.09761):0.00907):0.00831,WP_018438889.1:0.10021):0.00971,(((WP_042306273.1:0.03075,WP_035995267.1:0.03418):0.01846,WP_028364313.1:0.05189):0.03442,WP_075159719.1:0.08754):0.03147):0.0666):0.03865):0.01725,((((WP_040136620.1:0.02538,WP_035680382.1:0.02517):0.11801,(WP_045585858.1:0.0608,WP_014188391.1:0.06718):0.0748):0.06552,(((((WP_045834960.1:0.04263,WP_024276525.1:0.04052):0.02003,WP_015599358.1:0.06018):0.01471,WP_013216996.1:0.06939):0.03099,((WP_020087831.1:0.04614,WP_072390768.1:0.05174):0.0243,WP_023786275.1:0.07024):0.02117):0.07176,((WP_012116068.1:0.06685,WP_029558669.1:0.06874):0.05041,((WP_013165599.1:0.07699,WP_018389929.1:0.0835):0.02861,WP_029353990.1:0.10564):0.00805):0.03709):0.0588):0.00412,((WP_042694751.1:0.04661,WP_014188547.1:0.04026):0.17438,(WP_035692485.1:0.1967,WP_037260471.1:0.19584):0.01606):0.00716):0.01008):0.00723,(((((((WP_056285767.1:0.09613,WP_042675512.1:0.11154):0.01226,(((WP_048426571.1:0.04298,(WP_048449099.1:0.02674,WP_048467325.1:0.02726):0.01749):0.00893,WP_048444724.1:0.04399):0.04076,(WP_015931775.1:0.04776,WP_018260981.1:0.04141):0.0464):0.00145):0.04038,WP_046865721.1:0.12825):0.04431,WP_068288959.1:0.16431):0.02593,((((WP_040580496.1:0.1673,(WP_012591393.1:0.12398,(WP_026608560.1:0.07746,WP_036264316.1:0.07406):0.04757):0.03104):0.00906,(((WP_016920343.1:0.05941,WP_029651838.1:0.06559):0.00397,WP_036282874.1:0.06687):0.03596,WP_036294228.1:0.10265):0.07906):0.02062,((WP_047148916.1:0.09516,((WP_047565679.1:0.09802,WP_008836324.1:0.08948):0.00249,((WP_023797718.1:0.02615,WP_029350390.1:0.02989):0.03159,WP_027162612.1:0.06539):0.02257):0.00493):0.03377,((WP_068881707.1:0.10754,WP_027232880.1:0.11396):0.01302,(WP_074072243.1:0.06718,WP_037153212.1:0.08551):0.05795):0.01283):0.04387):0.00492,((WP_007065606.1:0.13435,WP_024349722.1:0.11779):0.04196,WP_052194508.1:0.17337):0.0087):0.01847):0.00316,((WP_046476432.1:0.14387,WP_072376724.1:0.15196):0.04846,((WP_069437611.1:0.07047,WP_069445512.1:0.05829):0.03429,WP_069442073.1:0.09446):0.10491):0.01878):0.00592,(WP_048862532.1:0.18229,WP_025320916.1:0.19896):0.02122):0.0259):0.05853):0.00607,(WP_013405472.1:0.15583,WP_073160003.1:0.15519):0.18338):0.07859,(WP_005488125.1:0.32935,(WP_016196681.1:0.28783,WP_024268307.1:0.27587):0.05833):0.08354):0.00189):0.01171,(WP_009144306.1:0.31354,WP_013255407.1:0.34836):0.0564):0.00244,(((((WP_004358129.1:0.02769,WP_075149736.1:0.02655):0.07456,WP_053420546.1:0.10171):0.09687,WP_027716279.1:0.19356):0.02815,WP_008617927.1:0.212):0.10536,(WP_008105112.1:0.16863,WP_012377132.1:0.16363):0.17365):0.05707):0.01428,NP_876201.1:0.36049):0.01209,((((((((((((WP_075523399.1:0.13156,WP_004111416.1:0.13634):0.05856,WP_006735816.1:0.19209):0.03696,(((WP_006917117.1:0.0998,WP_035169339.1:0.09653):0.1152,WP_033934485.1:0.21276):0.0059,WP_054173334.1:0.20325):0.0128):0.00589,WP_057751866.1:0.23609):0.00909,WP_019205730.1:0.23637):0.00798,((((((WP_041093729.1:0.14423,WP_044011405.1:0.1502):0.06836,(WP_057804195.1:0.19623,WP_070366140.1:0.18409):0.02588):0.00379,(WP_057779619.1:0.14831,WP_010623114.1:0.17084):0.05902):0.00317,WP_057889585.1:0.19677):0.01577,(WP_057751647.1:0.15319,((WP_057772741.1:0.10985,WP_062916647.1:0.10387):0.03632,(WP_057806497.1:0.11635,WP_068808366.1:0.11584):0.02219):0.01965):0.07445):0.00738,(((WP_057811206.1:0.13911,WP_049973574.1:0.14057):0.09683,WP_014215544.1:0.23222):0.01048,WP_054715799.1:0.22042):0.0059):0.01717):0.02594,((((WP_056947458.1:0.14642,WP_057151610.1:0.14229):0.05469,(WP_056995967.1:0.03697,WP_065901745.1:0.03691):0.171):0.023,(((WP_057705339.1:0.09358,((WP_048000861.1:0.0539,(WP_050339920.1:0.02749,WP_054396033.1:0.0301):0.02987):0.02183,WP_033614511.1:0.07999):0.01268):0.08601,WP_057864432.1:0.18011):0.02722,(WP_048704907.1:0.14715,WP_010624701.1:0.14944):0.06349):0.01122):0.01451,WP_056943184.1:0.2421):0.04132):0.00412,(((((WP_013102349.1:0.16965,WP_055307812.1:0.156):0.01087,WP_048801476.1:0.18649):0.01207,WP_072614208.1:0.1929):0.02815,(((WP_061774223.1:0.03688,WP_051017433.1:0.03612):0.01816,WP_072353640.1:0.04573):0.05896,WP_050703089.1:0.11515):0.0852):0.03193,WP_063083533.1:0.20931):0.06114):0.0129,WP_052004965.1:0.29475):0.00683,(WP_057787928.1:0.18945,WP_072152888.1:0.196):0.11923):0.01681,((((WP_076632430.1:0.03166,(WP_011374798.1:0.02874,WP_016265238.1:0.02943):0.00296):0.08073,WP_051552846.1:0.12352):0.17635,(((((WP_075525801.1:0.17357,(WP_032951041.1:0.08256,WP_038601079.1:0.08551):0.09254):0.02811,(WP_003136752.1:0.11501,(WP_017369888.1:0.04003,(WP_019291711.1:0.02503,WP_061413056.1:0.02539):0.01599):0.06777):0.0905):0.02731,WP_027698713.1:0.24147):0.05835,((((((((WP_039932474.1:0.11995,WP_070368354.1:0.12916):0.01257,(WP_057909124.1:0.08107,WP_014939977.1:0.08559):0.05535):0.00741,(WP_008856800.1:0.10914,WP_054746647.1:0.11781):0.03516):0.01798,(WP_004561520.1:0.1043,WP_035177724.1:0.11117):0.05452):0.01491,(WP_072538822.1:0.09375,WP_054735805.1:0.09856):0.07592):0.02346,WP_052127785.1:0.19809):0.05846,(WP_056960589.1:0.18606,((WP_057737382.1:0.12015,WP_057875632.1:0.11795):0.06758,WP_057745050.1:0.17993):0.0172):0.05407):0.00493,((WP_015769474.1:0.0287,(WP_006804144.1:0.02338,WP_051254493.1:0.02662):0.00603):0.02056,WP_036059132.1:0.04422):0.20998):0.04396):0.01132,WP_053856741.1:0.31495):0.00224):0.01546,WP_057907069.1:0.2903):0.02351):0.00983,WP_053068991.1:0.31792):0.02416):0.00689,((((((((((((WP_075899970.1:0.06476,(WP_009787003.1:0.0494,WP_063873632.1:0.05569):0.00982):0.01569,WP_048871856.1:0.07499):0.00667,WP_011610527.1:0.084):0.00489,WP_028088869.1:0.09321):0.0787,WP_046276478.1:0.16769):0.03974,WP_007418502.1:0.18278):0.0254,((WP_046279798.1:0.11073,WP_009786993.1:0.11518):0.01438,WP_011610525.1:0.12515):0.10669):0.05505,((WP_039721438.1:0.02889,WP_009061722.1:0.02445):0.22418,WP_024808398.1:0.23082):0.04157):0.01979,WP_007076797.1:0.28542):0.02665,(WP_055678410.1:0.07874,WP_055673514.1:0.07772):0.22674):0.04574,WP_015441246.1:0.31107):0.0042,WP_043734253.1:0.33839):0.02218):0.00609,WP_021754232.1:0.36705):0.01036,(((WP_011688352.1:0.18031,WP_020719223.1:0.20047):0.02028,WP_051670549.1:0.27743):0.0626,(WP_013977377.1:0.39724,WP_015358428.1:0.27808):0.00879):0.0153):0.00429):0.00724,(((((((((((WP_077397091.1:0.06658,WP_052349238.1:0.06324):0.13534,WP_018980487.1:0.20534):0.00802,((((((WP_041111882.1:0.03499,WP_062497602.1:0.02539):0.00149,(WP_011253062.1:0.03109,WP_062459079.1:0.02796):0.00379):0.01031,WP_062508442.1:0.04554):0.0276,WP_062108844.1:0.08001):0.08692,WP_008850406.1:0.17717):0.00743,(WP_046900063.1:0.11742,((WP_062504269.1:0.03625,WP_034881012.1:0.03136):0.04001,(WP_007283801.1:0.04644,WP_063904617.1:0.04965):0.02137):0.05827):0.05402):0.01755):0.01214,WP_068169313.1:0.20279):0.03128,((((WP_041368766.1:0.15793,WP_026607379.1:0.14025):0.02293,(WP_026595562.1:0.14792,WP_036264342.1:0.13252):0.02724):0.02582,(WP_012383163.1:0.13329,WP_034991442.1:0.15243):0.04061):0.01102,(((WP_014892302.1:0.03338,WP_036241678.1:0.03779):0.09283,(WP_016920588.1:0.0663,WP_036283688.1:0.06491):0.05776):0.03931,(WP_003613579.1:0.0988,WP_036308988.1:0.10264):0.0569):0.05295):0.03525):0.00708,((WP_048847556.1:0.18502,WP_023432765.1:0.20962):0.01494,WP_055458414.1:0.21398):0.00938):0.00511,(((((((((WP_077291534.1:0.11943,WP_068418964.1:0.10851):0.01056,(WP_055114643.1:0.10654,WP_055679342.1:0.09199):0.02713):0.00213,WP_055671897.1:0.1123):0.0231,(WP_009466390.1:0.1388,WP_073014556.1:0.12932):0.01339):0.0034,(WP_049792533.1:0.11655,WP_019965344.1:0.12136):0.01789):0.02079,(WP_067338781.1:0.12337,WP_037546321.1:0.10801):0.05763):0.04696,(((((WP_063301569.1:0.03093,WP_063308864.1:0.02768):0.01599,WP_054784882.1:0.04628):0.00863,WP_068007959.1:0.05263):0.0983,WP_051269144.1:0.14515):0.04138,(WP_068085270.1:0.19899,WP_068310634.1:0.18382):0.00956):0.00373):0.01543,(WP_035253231.1:0.18636,WP_037208097.1:0.18321):0.05282):0.01947,((((WP_077808535.1:0.17519,WP_052511962.1:0.16868):0.00679,WP_070405945.1:0.16979):0.02413,(WP_051528370.1:0.13821,((WP_051535656.1:0.06774,WP_051537205.1:0.06914):0.01025,WP_051395810.1:0.08861):0.04905):0.0716):0.0219,WP_029030745.1:0.20223):0.01723):0.00318):0.0073,((((((((((((((((((WP_076863058.1:0.04504,(WP_050626332.1:0.03775,WP_074131315.1:0.03593):0.00967):0.00215,WP_050387176.1:0.05401):0.00412,(WP_050403346.1:0.05161,WP_029082074.1:0.05402):0.00111):0.01266,WP_024579507.1:0.07029):0.013,(WP_044585491.1:0.07841,WP_066504691.1:0.07597):0.00397):0.02514,(WP_027583538.1:0.04855,WP_028166172.1:0.04719):0.05669):0.00824,(((((WP_057848112.1:0.02669,WP_028348932.1:0.02594):0.01848,((WP_057854852.1:0.03552,(WP_057863242.1:0.02672,WP_065756837.1:0.02591):0.0144):0.00385,WP_065727996.1:0.03384):0.00259):0.0356,WP_074281461.1:0.08578):0.01255,(WP_074826922.1:0.0485,WP_027537984.1:0.04772):0.0465):0.00402,WP_029585155.1:0.11092):0.01495):0.02021,(WP_044413940.1:0.122,(WP_011472228.1:0.09269,(WP_011663290.1:0.08715,WP_027277886.1:0.08186):0.00733):0.02887):0.01174):0.00326,((((((((WP_024339792.1:0.049,((WP_026233258.1:0.0289,WP_027569056.1:0.03404):0.00437,WP_027516902.1:0.03234):0.01743):0.00347,(((((WP_018647955.1:0.03168,WP_063690937.1:0.03126):0.00295,WP_027558752.1:0.03376):0.00349,WP_027572093.1:0.03672):0.00498,(WP_025035065.1:0.02464,WP_036042933.1:0.02781):0.01862):0.00522,(WP_061020112.1:0.0467,(WP_035716336.1:0.03813,WP_028176686.1:0.03879):0.0075):0.00969):0.00575):0.00231,(((WP_057753034.1:0.04001,WP_027533884.1:0.03691):0.01012,(NP_769699.1:0.04174,WP_028159709.1:0.04217):0.00386):0.00764,((WP_045010444.1:0.04426,WP_074116846.1:0.05015):0.00505,(WP_018315751.1:0.03115,WP_028135380.1:0.0248):0.01855):0.00788):0.00198):0.0023,(WP_041748443.1:0.0584,WP_061848879.1:0.04649):0.00733):0.0036,WP_035964942.1:0.06523):0.01119,(WP_063699420.1:0.04043,WP_027550466.1:0.03999):0.03169):0.01059,WP_027528141.1:0.08417):0.04354,(WP_024508828.1:0.08785,WP_024517437.1:0.09048):0.04276):0.00994):0.00999,((((((WP_011925709.1:0.0312,WP_008961787.1:0.03196):0.01331,WP_009028139.1:0.04459):0.01755,WP_015667999.1:0.05964):0.01655,WP_012043167.1:0.07512):0.00273,WP_006614584.1:0.07468):0.04797,WP_008971686.1:0.13109):0.01158):0.00458,((WP_056301642.1:0.12144,((WP_009735837.1:0.06795,(WP_046830232.1:0.06166,WP_062314948.1:0.05806):0.01806):0.00801,(WP_024573955.1:0.03519,WP_024921692.1:0.03876):0.03921):0.04968):0.0189,(((WP_040675827.1:0.07669,WP_041359003.1:0.0777):0.00808,WP_011315455.1:0.08841):0.0607,WP_068734296.1:0.14695):0.00275):0.00461):0.00852,WP_072825732.1:0.16874):0.0039,(((WP_041805832.1:0.05083,WP_011442412.1:0.04639):0.04181,WP_054162764.1:0.0884):0.02624,((WP_012495380.1:0.03252,WP_013503364.1:0.03415):0.07408,WP_022720074.1:0.11188):0.00733):0.04236):0.00302,((WP_040307828.1:0.06677,WP_048756405.1:0.07055):0.02963,WP_012563779.1:0.0848):0.07129):0.00923,WP_051444295.1:0.16644):0.01405,WP_055038014.1:0.18085):0.00832,(WP_056912773.1:0.16713,WP_008382325.1:0.15691):0.02118):0.01122,WP_068031278.1:0.2111):0.05575):0.01504,((((((WP_051600163.1:0.06266,WP_035582737.1:0.04758):0.0253,WP_035572686.1:0.08516):0.06591,((WP_051601019.1:0.03502,WP_034825357.1:0.04372):0.05866,(WP_051607745.1:0.09442,WP_051602730.1:0.09455):0.0063):0.04864):0.0386,((WP_051614833.1:0.04487,WP_051625038.1:0.04568):0.08447,WP_035614172.1:0.13404):0.04248):0.0312,(WP_035596751.1:0.06577,WP_011647359.1:0.06419):0.14177):0.02444,WP_018148858.1:0.2428):0.02976):0.0032,((((((WP_076438905.1:0.08968,WP_038359556.1:0.08658):0.00676,((WP_047579579.1:0.04211,WP_061968681.1:0.04361):0.0241,WP_055729513.1:0.05805):0.03571):0.04795,((((WP_056716400.1:0.13035,WP_069692911.1:0.13393):0.01485,(WP_066614300.1:0.12533,WP_069879470.1:0.12649):0.00902):0.00352,((WP_056808343.1:0.0745,(((WP_066725443.1:0.03335,WP_069056243.1:0.03427):0.02998,WP_054144565.1:0.07144):0.00377,WP_054208367.1:0.08164):0.0078):0.02153,WP_068179769.1:0.10391):0.0405):0.00973,(WP_057191279.1:0.1194,WP_066476176.1:0.10886):0.03476):9.1E-4):0.09324,((WP_073055379.1:0.2004,(WP_029075435.1:0.05247,WP_018184946.1:0.05506):0.14152):0.04324,WP_026379448.1:0.24028):0.01313):0.00849,((WP_058868354.1:0.04405,WP_014098832.1:0.04098):0.18957,WP_041976839.1:0.22814):0.0137):0.00164,(((((WP_055996483.1:0.03366,WP_069911287.1:0.03752):0.02878,WP_055049149.1:0.06731):0.12328,((WP_041528651.1:0.16614,(WP_046109271.1:0.16363,(WP_049705597.1:0.05632,WP_052152003.1:0.06214):0.1016):0.01993):0.00809,(WP_027835139.1:0.1824,WP_029039813.1:0.17676):0.01304):0.00984):0.00818,(((((WP_056232695.1:0.06527,WP_056251287.1:0.06193):0.05596,(WP_046138407.1:0.1153,WP_052953021.1:0.11792):0.01736):0.00887,WP_046136771.1:0.14528):0.02216,((((WP_056308195.1:0.0511,WP_035080897.1:0.0489):0.04939,WP_046143383.1:0.11132):0.01777,WP_062631259.1:0.13044):0.02382,(WP_046104425.1:0.08467,WP_067460340.1:0.08494):0.06459):0.01963):0.02858,WP_072341535.1:0.18477):0.01144):0.05241,(((((((((((WP_056248520.1:0.05956,(WP_012453675.1:0.04046,WP_012253374.1:0.04259):0.01553):0.04159,(((WP_058190381.1:0.04427,WP_050732707.1:0.04566):0.00349,(WP_010682024.1:0.03116,(WP_024831094.1:0.02585,WP_053608703.1:0.02451):0.00661):0.02034):0.02806,WP_066920712.1:0.07738):0.01591):0.00733,(((WP_056361395.1:0.05999,(WP_056469031.1:0.03773,WP_056482577.1:0.03396):0.02691):0.01694,((WP_018043610.1:0.02019,WP_027173529.1:0.03017):0.01408,WP_019903966.1:0.04528):0.04067):0.02,WP_056410560.1:0.0986):0.00833):0.01001,(((WP_060845953.1:0.03874,(WP_048451216.1:0.03128,WP_048467774.1:0.03347):0.00949):0.01133,(WP_048436480.1:0.04504,WP_048442732.1:0.03977):0.00898):0.03518,(WP_015932404.1:0.03384,WP_012335424.1:0.04501):0.05248):0.03308):0.03192,WP_046865697.1:0.15251):0.03289,((WP_047189051.1:0.03841,WP_009493752.1:0.03379):0.0712,((WP_047189703.1:0.02496,WP_036367379.1:0.0267):0.049,WP_009762494.1:0.07277):0.03108):0.08237):0.01973,(((WP_069306260.1:0.13929,WP_075217934.1:0.12738):0.0416,WP_054357939.1:0.16985):0.00558,(WP_026789513.1:0.10103,WP_036790788.1:0.09156):0.06951):0.02475):0.01429,((((WP_041575501.1:0.07263,WP_029877614.1:0.07845):0.0682,(WP_043880083.1:0.0729,WP_029002826.1:0.06883):0.07191):0.02866,((WP_049785790.1:0.06681,WP_051087048.1:0.06758):0.03058,WP_051661184.1:0.10974):0.054):0.0418,(WP_051936336.1:0.19802,WP_073625416.1:0.19537):0.01249):0.0061):0.01065,WP_018698817.1:0.24854):0.00509,(WP_020180467.1:0.09828,WP_020184433.1:0.109):0.13308):0.00736,((WP_009513688.1:0.13304,WP_052361211.1:0.12069):0.06683,WP_052724473.1:0.18216):0.07762):0.00263):0.00734):0.00499):0.00829,((WP_075276344.1:0.2724,(WP_044245761.1:0.13969,((WP_020740667.1:0.02926,WP_061612214.1:0.02553):0.01655,WP_012240232.1:0.04136):0.09778):0.10704):0.03679,((((WP_059438870.1:0.03262,WP_011420552.1:0.03129):0.001,WP_012633596.1:0.04174):0.07859,WP_012097125.1:0.10449):0.10178,WP_053234841.1:0.25123):0.01108):0.01649):0.00164):0.0038):0.00136,((((((((((((((((WP_079249739.1:0.13091,WP_051850501.1:0.10149):0.03624,WP_042446140.1:0.13728):0.06242,(((((WP_019063876.1:0.13543,WP_020574477.1:0.12162):0.02293,WP_020386489.1:0.14375):0.00888,WP_052183742.1:0.15379):0.00976,(WP_009084617.1:0.07558,WP_051728635.1:0.08571):0.09214):0.01061,WP_064745534.1:0.17317):0.01236):0.05268,WP_069710404.1:0.24897):0.00492,(((((WP_058181925.1:0.10423,WP_012111048.1:0.11592):0.06213,((WP_032491182.1:0.01543,(WP_010981367.1:0.00841,(Sul2:0.0,WP_050589657.1:0.0):0.00635):0.00795):0.05451,WP_010890159.1:0.11811):0.1232):0.02145,WP_043949725.1:0.22358):0.00434,WP_045449279.1:0.20835):0.0043,((WP_008519741.1:0.09492,WP_021777241.1:0.09697):0.10977,WP_029638162.1:0.21126):0.02588):0.02127):0.00751,((WP_077064624.1:0.03978,Sul3:0.00841):0.18801,(WP_044230153.1:0.13114,(WP_069972782.1:0.05119,WP_071605664.1:0.05824):0.08018):0.08512):0.04813):0.01001,WP_002774299.1:0.26499):0.01775,(((((Sul1:0.00327,WP_022652325.1:0.00748):0.00203,(WP_050575339.1:0.01299,WP_052091721.1:0.00116):0.02365):0.00958,WP_029487982.1:0.01463):0.00565,WP_019727244.1:0.02082):0.09888,WP_001747810.1:0.18777):0.18668):0.00951,((((WP_039948663.1:0.06112,(WP_040911659.1:0.05667,WP_020989071.1:0.05154):0.00977):0.14875,(WP_040509260.1:0.17208,(WP_020769451.1:0.06145,WP_024863975.1:0.06811):0.11478):0.04096):0.0184,((((WP_003004691.1:0.05305,WP_020771837.1:0.04695):0.03232,WP_010573096.1:0.07717):0.00881,((((WP_002722618.1:0.03536,(WP_020983013.1:0.02486,WP_061223652.1:0.02514):0.00749):0.00556,WP_004495096.1:0.03105):0.01196,WP_032917865.1:0.0492):0.03969,((WP_020765250.1:0.0357,NP_710238.1:0.03573):0.00413,WP_053522139.1:0.04168):0.05591):0.00282):0.02382,WP_069605701.1:0.12152):0.12897):0.03715,(((WP_002972285.1:0.05647,WP_015681109.1:0.05054):0.02184,WP_004785204.1:0.07594):0.01105,(WP_012390160.1:0.0632,WP_015676387.1:0.06595):0.02862):0.17104):0.05091):0.02418,(WP_023174692.1:0.16716,NP_923486.1:0.16996):0.1235):0.02481,((((((((WP_077974796.1:0.10339,WP_038500979.1:0.09795):0.05544,(WP_011457571.1:0.09004,(WP_014945427.1:0.02453,(WP_006343659.1:0.0298,WP_072667747.1:0.03508):0.0012):0.05649):0.07962):0.03102,WP_066481907.1:0.21227):0.02189,(WP_069568507.1:0.06748,WP_035407164.1:0.07252):0.15523):0.08975,(((WP_023507308.1:0.0337,WP_039594753.1:0.03257):0.085,WP_011476728.1:0.1233):0.14191,WP_006279285.1:0.24761):0.04929):0.01887,(((WP_006035130.1:0.27173,WP_038602756.1:0.27071):0.00673,WP_015469506.1:0.33714):0.00475,((WP_013923081.1:0.09488,WP_014548267.1:0.10227):0.06427,WP_035719202.1:0.15544):0.18287):0.00936):0.00789,WP_018231737.1:0.2827):0.0033,(((((((WP_044194352.1:0.03352,WP_024072252.1:0.02655):0.10482,WP_065433340.1:0.1496):0.08594,((((WP_044194354.1:0.0306,WP_024072251.1:0.03011):0.05322,WP_006009976.1:0.07892):0.02296,(WP_045171254.1:0.0328,WP_011304744.1:0.03148):0.06365):0.04976,(WP_065432772.1:0.02798,WP_065433339.1:0.02311):0.12964):0.05099):0.0267,WP_045808880.1:0.21271):0.04183,((WP_010268151.1:0.05095,WP_037351852.1:0.02873):0.18975,WP_070258872.1:0.21392):0.02822):0.03614,WP_075219211.1:0.28341):0.00837,(WP_013951414.1:0.2779,WP_038540615.1:0.25965):0.03784):0.0199):0.01148):0.01205,((((((WP_077927487.1:0.03607,WP_077924639.1:0.03665):0.10673,WP_018122187.1:0.1369):0.11869,WP_026879129.1:0.23494):0.03411,((WP_021266665.1:0.26411,WP_021278393.1:0.28342):0.03236,WP_021275047.1:0.26627):0.0371):0.0172,((WP_077216852.1:0.24521,((WP_039670037.1:0.13558,WP_048875417.1:0.12666):0.04037,WP_052331708.1:0.15553):0.08741):0.03909,(WP_064005093.1:0.03717,WP_036771446.1:0.03741):0.31806):0.02577):0.00692,((WP_036081897.1:0.04948,WP_023525011.1:0.04946):0.21599,WP_050989475.1:0.27934):0.04666):0.00746):0.00357,(((((WP_046488524.1:0.23087,(WP_008106779.1:0.24677,(WP_009852836.1:0.03753,WP_048357573.1:0.04395):0.23136):0.00593):0.03268,WP_013757096.1:0.29297):0.00121,(WP_066762349.1:0.2824,((WP_067980463.1:0.0572,WP_049821601.1:0.06158):0.13224,WP_038560501.1:0.17428):0.17378):0.01729):0.00832,(WP_052570799.1:0.15505,YP_001956152.1:0.16453):0.1519):0.00346,((WP_005010187.1:0.28396,(WP_014840532.1:0.11006,WP_028884081.1:0.12669):0.12534):0.02882,(((WP_015238985.1:0.1923,WP_015396114.1:0.19619):0.04524,((WP_015389353.1:0.07213,WP_015396859.1:0.06716):0.01466,WP_015389974.1:0.09191):0.16199):0.05263,(WP_017446295.1:0.25942,WP_038500270.1:0.24816):0.01381):0.00715):0.01316):0.00719):0.00312,((WP_078768644.1:0.2599,(((WP_009060069.1:0.04033,WP_020073682.1:0.04833):0.16729,(WP_066863921.1:0.12269,WP_066541814.1:0.11635):0.0758):0.01536,(WP_050696582.1:0.17946,WP_038321943.1:0.22275):0.03434):0.05323):0.01245,((((((((WP_077276846.1:0.18503,WP_071456662.1:0.19744):0.00996,(((((WP_071876760.1:0.03282,WP_069640621.1:0.04208):0.03286,WP_010771420.1:0.072):0.0216,WP_010763055.1:0.09051):0.07752,WP_069698003.1:0.17019):0.02566,(WP_010759816.1:0.10152,WP_067624022.1:0.10483):0.08927):0.00986):0.00883,WP_010753185.1:0.21188):0.00914,WP_016623337.1:0.21692):0.00398,((WP_010815332.1:0.05978,WP_002418388.1:0.03982):0.12494,WP_034561738.1:0.18469):0.05483):0.008,WP_071131807.1:0.2448):0.03856,(WP_010491431.1:0.03307,WP_070650165.1:0.0283):0.28784):0.01554,((WP_057903798.1:0.18602,WP_051998304.1:0.16708):0.0082,WP_068281282.1:0.18065):0.14166):0.0075):0.01262):0.00262,((WP_012464234.1:0.12012,WP_009060192.1:0.12549):0.12335,(WP_018290981.1:0.11061,WP_038119988.1:0.11484):0.11609):0.07159):0.00611,((((((((((((((((((((WP_075906360.1:0.0318,WP_070394342.1:0.03226):0.00561,WP_008185720.1:0.03709):0.08902,(WP_015182154.1:0.11112,WP_006104282.1:0.1107):0.01087):0.02966,WP_017720310.1:0.14125):0.01324,(((((WP_039887334.1:0.0309,WP_041622957.1:0.03301):0.0826,WP_007356980.1:0.10514):0.02779,(((WP_072218091.1:0.05496,WP_068386585.1:0.05257):0.03241,WP_017287562.1:0.08955):0.05251,(WP_068816249.1:0.09976,WP_073070398.1:0.09188):0.04517):0.011):0.01009,((WP_009556795.1:0.14006,WP_036001830.1:0.14008):0.00443,WP_073591555.1:0.13405):0.01412):0.00491,((((WP_039896706.1:0.04623,WP_023069346.1:0.04211):0.01334,WP_046278031.1:0.05253):0.08513,(WP_072720451.1:0.10568,WP_026794048.1:0.0998):0.04424):0.01392,WP_011611067.1:0.16803):0.00976):0.00466):0.00144,(WP_015149288.1:0.15853,WP_015205270.1:0.16302):0.01565):0.00633,(WP_054466616.1:0.17938,WP_034937492.1:0.1879):0.00435):0.00457,(((((((((((((WP_071188139.1:0.05413,WP_016950798.1:0.06166):0.0117,WP_042464950.1:0.07402):0.01711,WP_013190450.1:0.08927):0.02266,(WP_015209826.1:0.08978,((WP_012410661.1:0.03253,WP_069073040.1:0.02386):0.03106,WP_073643881.1:0.06558):0.02788):0.00977):0.01049,(WP_015128869.1:0.08466,WP_017652314.1:0.08436):0.03199):0.00522,(((((WP_041034129.1:0.06606,WP_017315159.1:0.06286):7.0E-4,(WP_048870602.1:0.04519,WP_069350933.1:0.06245):0.01081):0.03136,WP_033336569.1:0.10111):0.00862,((((WP_044449407.1:0.04252,(WP_026086992.1:0.04208,WP_053455662.1:0.03621):0.00465):0.02158,WP_062246316.1:0.06159):0.01713,WP_026733015.1:0.08108):0.00556,WP_016872969.1:0.08492):0.02049):0.01154,(((((WP_041555448.1:0.0676,WP_066379648.1:0.05836):0.01529,(WP_010998523.1:0.05902,WP_067763637.1:0.06554):0.03167):0.0087,(WP_071989454.1:0.1033,(WP_006195281.1:0.02621,WP_063872758.1:0.03394):0.05937):0.00411):0.00417,WP_029634706.1:0.11092):0.00259,(WP_015113308.1:0.06935,WP_062295090.1:0.06685):0.03919):0.00799):1.1E-4):0.0136,WP_015118564.1:0.13538):0.00395,(((WP_015080066.1:0.02535,WP_053538683.1:0.02803):0.00841,WP_027401168.1:0.0339):0.05524,WP_028089639.1:0.09129):0.05003):0.00898,WP_027840302.1:0.15819):0.00426,(((WP_015188636.1:0.02812,WP_073547666.1:0.03393):0.06953,WP_015154973.1:0.10201):0.03138,(WP_009631488.1:0.12419,WP_045056216.1:0.12848):0.01439):0.01138):0.01603,(WP_008229777.1:0.15645,WP_017319680.1:0.15007):0.01117):4.4E-4,(WP_015199231.1:0.1449,WP_035158461.1:0.13568):0.02791):0.00392,(WP_006276422.1:0.03192,WP_061546797.1:0.03545):0.13925):0.01504):0.0033,(((((((WP_041392870.1:0.02735,WP_073600590.1:0.03):0.10294,(WP_013321707.1:0.12334,WP_015955966.1:0.11595):0.02294):0.01026,(WP_044107672.1:0.11225,WP_012595635.1:0.10593):0.04727):0.00304,((((WP_024750148.1:0.07743,WP_008275247.1:0.08744):0.02129,WP_007307826.1:0.09592):0.04175,WP_015193982.1:0.1412):0.01513,WP_018398208.1:0.16981):0.00849):0.01,WP_006509688.1:0.16916):0.00535,(WP_019508289.1:0.16536,WP_036481086.1:0.1776):0.00576):0.01113,((WP_015218001.1:0.15631,((WP_066115776.1:0.0782,WP_017292615.1:0.07647):0.04311,WP_066349211.1:0.11561):0.02786):0.01003,WP_069791213.1:0.15735):0.0298):0.00547):0.00441,((((WP_075888997.1:0.07089,WP_015132297.1:0.07805):0.02518,((WP_065713782.1:0.04063,WP_030006511.1:0.03306):0.01401,WP_024545751.1:0.0509):0.04771):0.08551,WP_072620038.1:0.18768):0.00739,((WP_041235431.1:0.08758,WP_015226214.1:0.09457):0.08387,WP_069969411.1:0.1757):0.01466):0.00675):0.0039,WP_052275742.1:0.19767):0.00459,WP_017306990.1:0.18994):0.00576,((((WP_011378397.1:0.15947,WP_052128675.1:0.17386):0.00792,WP_040655881.1:0.17668):0.00662,((((WP_041236859.1:0.14887,(WP_012160885.1:0.02758,WP_010474677.1:0.02487):0.11955):0.02226,((WP_039725424.1:0.11734,WP_008309859.1:0.11554):0.04375,(WP_073607707.1:0.06936,(WP_017297840.1:0.05764,WP_035986066.1:0.0588):0.00769):0.08559):0.01259):0.00809,WP_068510379.1:0.1586):0.01372,WP_015172954.1:0.17931):0.00826):0.00711,WP_006668262.1:0.19079):0.00552):0.00511,(WP_071455736.1:0.1925,((WP_015124133.1:0.19979,((WP_010871904.1:0.0536,WP_028948163.1:0.06058):0.11922,WP_017711927.1:0.17494):0.00734):0.01404,((WP_050766015.1:0.19971,(WP_051394501.1:0.08512,WP_052588776.1:0.0821):0.10405):0.01631,WP_019488939.1:0.201):0.00829):0.00656):0.00744):0.00843,(WP_015162758.1:0.207,WP_024124582.1:0.20877):0.01118):7.5E-4,(WP_071518063.1:0.17421,(WP_063719712.1:0.14436,WP_068789463.1:0.14642):0.03855):0.02928):0.01059,WP_012953933.1:0.26654):0.00923,(((WP_015165973.1:0.16686,WP_009626247.1:0.17847):0.00689,(WP_015169543.1:0.1712,WP_019498289.1:0.16093):0.0063):0.04463,WP_017328362.1:0.21777):0.02089):0.02011,(((((WP_036918241.1:0.18217,WP_011125054.1:0.19091):0.02061,WP_036903690.1:0.21978):0.0285,(WP_041391115.1:0.25028,((((((WP_042850427.1:0.02696,WP_032526610.1:0.02998):0.00447,WP_032518951.1:0.03112):0.03497,WP_036924619.1:0.07357):0.00871,(WP_052045070.1:0.06103,WP_032524552.1:0.05379):0.01456):0.0173,WP_032517231.1:0.09272):0.05769,(WP_011132464.1:0.08211,WP_011820216.1:0.08932):0.07003):0.10841):0.0102):0.00878,(WP_011293915.1:0.0247,WP_038655200.1:0.0255):0.21453):0.03749,(((((WP_043326374.1:0.10587,(WP_071801894.1:0.09394,WP_037980017.1:0.08409):0.02292):0.04896,WP_006911581.1:0.16201):0.01519,((((WP_043691791.1:0.10312,(WP_037991186.1:0.04243,WP_038548103.1:0.03865):0.05325):0.03128,((WP_011359634.1:0.04625,WP_009790141.1:0.04256):0.0707,(WP_042504218.1:0.10233,(WP_025362180.1:0.0373,WP_038553988.1:0.03992):0.06176):0.00411):0.01564):0.02231,WP_063414870.1:0.15802):0.01372,(((((WP_048346363.1:0.05067,WP_006852429.1:0.05042):0.01927,WP_011619141.1:0.06918):0.07127,((WP_011933340.1:0.08785,WP_006041604.1:0.09266):0.03686,(WP_067097068.1:0.03966,WP_066905385.1:0.03588):0.0797):0.02057):0.01124,WP_007098083.1:0.14543):0.01391,((WP_007102668.1:0.11707,WP_010309486.1:0.12558):0.02621,WP_029626358.1:0.14885):0.01246):0.01425):0.01916):0.02077,WP_074457232.1:0.22431):0.00931,WP_050815541.1:0.21477):0.03156):0.02277):0.00927,((WP_052571856.1:0.17968,WP_005033867.1:0.18534):0.09216,WP_069179291.1:0.27007):0.02939):0.00331):0.00191):0.00224);
